# Supplementary material for: Misactivation of multiple starvation responses in yeast by loss of tRNA modifications
Source: Nucleic Acids Res. 2020 Jun 2;48(13):7307–20. doi: 10.1093/nar/gkaa455 (PMC7367188; doi:10.1093/nar/gkaa455)
Supplement: gkaa455_Supplemental_Files [file gkaa455_supplemental_files.zip]

Archive with 2 entries (2 files):
- Bruch_et_al_SupMat_revised2.docx
- Table S3-S11_24042020.xlsx
