# Supplementary material for: Misactivation of multiple starvation responses in yeast by loss of tRNA modifications
Source: Nucleic Acids Res. 2020 Jun 2;48(13):7307–20. doi: 10.1093/nar/gkaa455 (PMC7367188; doi:10.1093/nar/gkaa455)
Supplement: gkaa455_Supplemental_Files [file gkaa455_supplemental_files.zip › Table S3-S11_24042020.xlsx]

## Sheet: Table S3 RNAseq
Induced and suppressed genes in elp3deg1, urm1 deg1, elp3 tcd1 and urm1 tcd1 (p≤0.01)
elp3 deg1				urm1 deg1				elp3 tcd1				urm1 tcd1
Systematic gene name	Standard gene name	fold change	p-value	Systematic gene name	Standard gene name	fold change	p-value	Systematic gene name	Standard gene name	fold change	p-value	Systematic gene name	Standard gene name	fold change	p-value
YPL086C	ELP3	-7.09111	9.80596e-88	YFL001W	DEG1	-6.93295	3.2755e-62	YJL218W	YJL218W	-3.60907	1.49003e-39	YJR047C	ANB1	-3.88928	7.20296e-40
YFL001W	DEG1	-6.76792	3.49277e-60	YIL008W	URM1	-5.69239	7.84061e-40	YJR047C	ANB1	-3.45239	3.51043e-40	YLR461W	PAU4	-3.61075	4.62212e-20
YML123C	PHO84	-5.0778	2.33829e-122	YDR380W	ARO10	-4.33127	0	YLR461W	PAU4	-2.87897	9.26198e-18	YCR104W	PAU3	-3.53644	2.48105e-20
YDR380W	ARO10	-4.58371	0	YHR137W	ARO9	-3.94488	0	YBR085W	AAC3	-2.86806	1.31444e-41	YJL218W	YJL218W	-3.02456	5.48781e-31
YLR134W	PDC5	-4.15104	0	YDL037C	BSC1	-3.76778	1.00942e-87	YDL037C	BSC1	-2.56704	8.9193e-35	YBR085W	AAC3	-2.88993	3.96413e-27
YHR137W	ARO9	-3.93544	0	YLR134W	PDC5	-3.63924	0	YMR011W	HXT2	-2.56611	3.75641e-26	YDL241W	YDL241W	-2.54465	2.03961e-16
YCL064C	CHA1	-3.67346	0	YJL218W	YJL218W	-3.61934	1.80487e-39	YDL039C	PRM7	-2.51333	1.70465e-67	YIR013C	GAT4	-2.50028	1.48175e-07
YER103W	SSA4	-3.44885	0	YDL039C	PRM7	-3.44752	6.09787e-269	YCR104W	PAU3	-2.38768	1.08521e-10	YDL037C	BSC1	-2.43317	3.23704e-38
YAR035W	YAT1	-3.22715	0	YER023C-A	YER023C-A	-3.23463	1.6599e-15	YOL014W	YOL014W	-2.34045	8.27378e-54	YOR041C	YOR041C	-2.33554	4.23191e-26
YJL218W	YJL218W	-3.20523	9.03895e-35	YJL217W	REE1	-3.20442	0	YOL150C	YOL150C	-2.30034	4.20716e-08	YCR102W-A	YCR102W-A	-2.27051	1.49309e-06
YGR142W	BTN2	-3.1798	0	YBR047W	FMP23	-3.15337	1.27491e-153	YOR041C	YOR041C	-2.22271	6.5973e-30	YMR011W	HXT2	-2.2375	1.0445e-25
YMR011W	HXT2	-3.15992	1.07358e-145	YGR142W	BTN2	-2.89642	0	YCR102W-A	YCR102W-A	-2.14186	8.58113e-12	YDL039C	PRM7	-2.20086	1.41003e-77
YOR298W	MUM3	-3.02795	6.09081e-72	YML133C	YML133C	-2.8412	2.69581e-07	YLR134W	PDC5	-2.13852	1.07409e-07	YOL150C	YOL150C	-2.13042	1.60901e-06
YCL027W	FUS1	-3.0112	2.1959e-83	YDR259C	YAP6	-2.80335	5.51238e-52	YCL027W	FUS1	-2.09924	2.60978e-45	YNR073C	YNR073C	-2.08501	6.83731e-08
YBR296C	PHO89	-3.00592	3.34186e-65	YCR104W	PAU3	-2.72915	4.20015e-19	YDL241W	YDL241W	-2.07061	2.7965e-15	YOL014W	YOL014W	-2.08321	7.18691e-37
YJL188C	BUD19	-2.95801	2.67088e-15	YDR210W-B	YDR210W-B	-2.70297	1.22681e-06	YJL217W	REE1	-1.98812	1.22244e-74	YHR177W	YHR177W	-2.07119	8.3884e-11
YJL213W	YJL213W	-2.95382	0	YOL150C	YOL150C	-2.66072	1.28497e-08	YOL013W-A	YOL013W-A	-1.97377	4.95288e-06	YLR058C	SHM2	-1.9924	6.98617e-274
YHR136C	SPL2	-2.88496	5.581e-23	YNL228W	YNL228W	-2.64388	1.93664e-11	YHR177W	YHR177W	-1.96102	2.36428e-12	YMR317W	YMR317W	-1.98895	2.34764e-17
YJR047C	ANB1	-2.85135	2.70387e-44	YLL053C	YLL053C	-2.64233	2.5337e-117	YGL007W	BRP1	-1.93181	9.22649e-13	YJL217W	REE1	-1.94553	5.57522e-119
YMR081C	ISF1	-2.79932	2.14082e-29	YMR011W	HXT2	-2.6412	1.30364e-170	YLR058C	SHM2	-1.93147	0	YIR036W-A	YIR036W-A	-1.92709	2.59752e-05
YNL279W	PRM1	-2.71943	3.50513e-30	YAL064W	YAL064W	-2.6283	1.47351e-06	YLR217W	YLR217W	-1.9125	2.88761e-05	YGR287C	IMA1	-1.87889	2.15796e-18
YKL217W	JEN1	-2.70129	7.62496e-169	YNR069C	BSC5	-2.61614	1.89141e-166	YHR054C	YHR054C	-1.83718	2.33851e-09	YDR019C	GCV1	-1.77891	5.07157e-87
YIL015W	BAR1	-2.61738	1.22249e-245	YLL052C	AQY2	-2.55022	1.02138e-80	YBR297W	MAL33	-1.77025	4.65939e-35	YCR099C	YCR099C	-1.72835	5.46716e-29
YJL135W	YJL135W	-2.60974	2.08988e-06	YIR036W-A	YIR036W-A	-2.53241	1.89905e-08	YAR047C	YAR047C	-1.76508	4.49518e-06	RUF23	RUF23	-1.72026	1.1006e-06
YOL104C	NDJ1	-2.6076	9.53258e-15	YLR044C	PDC1	-2.52342	0	YNR073C	YNR073C	-1.73153	2.47183e-06	YAR047C	YAR047C	-1.71408	3.99763e-05
YHR054C	YHR054C	-2.57644	1.25381e-12	YNR068C	YNR068C	-2.46466	8.12275e-118	YER023C-A	YER023C-A	-1.71264	4.93303e-08	YPR064W	YPR064W	-1.71175	0.000141212
YDR210W-B	YDR210W-B	-2.57481	2.98027e-06	YHR177W	YHR177W	-2.42777	3.6795e-15	YOR328W	PDR10	-1.6828	6.97123e-112	YCR102C	YCR102C	-1.69721	2.66015e-05
YLL053C	YLL053C	-2.5346	2.64177e-100	YGR249W	MGA1	-2.42676	3.3979e-43	YOR318C	YOR318C	-1.63848	3.57913e-14	YHR210C	YHR210C	-1.67722	1.04098e-23
YBR190W	YBR190W	-2.51216	3.3203e-08	YDR170W-A	YDR170W-A	-2.41761	5.57061e-38	YOL015W	IRC10	-1.63427	6.89885e-25	YOR050C	YOR050C	-1.65627	0.00133537
YGL102C	YGL102C	-2.50507	1.73875e-10	YMR095C	SNO1	-2.36179	1.62034e-255	YGR287C	IMA1	-1.60411	6.69147e-30	YHR137C-A	YHR137C-A	-1.65602	0.00040681
YJL217W	REE1	-2.50432	0	YNL174W	YNL174W	-2.35817	2.37166e-05	YAL037C-B	YAL037C-B	-1.60243	1.68108e-05	YLR040C	AFB1	-1.65322	9.78166e-12
YBR021W	FUR4	-2.47188	2.72257e-77	YOR161W-B	YOR161W-B	-2.32752	4.9974e-07	YBR203W	COS111	-1.59771	1.26716e-41	YOR318C	YOR318C	-1.64757	2.06412e-12
YBR012C	YBR012C	-2.45717	3.61487e-28	YCR102W-A	YCR102W-A	-2.31449	3.61946e-12	YGL253W	HXK2	-1.58787	3.98155e-08	YOR328W	PDR10	-1.62952	2.82772e-86
YDL037C	BSC1	-2.42066	4.16405e-61	YOR329W-A	YOR329W-A	-2.28691	3.62183e-06	YCR100C	YCR100C	-1.57918	1.23176e-43	YGR292W	MAL12	-1.62686	2.45859e-05
YOR329W-A	YOR329W-A	-2.41088	1.70286e-06	YBR085W	AAC3	-2.27238	1.54413e-16	YMR317W	YMR317W	-1.57324	1.1425e-14	YGL007W	BRP1	-1.6116	4.93159e-08
YLL052C	AQY2	-2.32909	1.58746e-68	YOL104C	NDJ1	-2.22076	1.02416e-13	YDR019C	GCV1	-1.56933	9.74064e-83	YBR297W	MAL33	-1.60841	2.79462e-62
YLR062C	BUD28	-2.32737	4.29098e-06	YOL014W	YOL014W	-2.22031	3.2744e-82	YMR017W	SPO20	-1.56136	1.01338e-11	YCR100C	YCR100C	-1.60239	2.31512e-36
YJL222W	VTH2	-2.32445	3.16133e-05	YAL037C-B	YAL037C-B	-2.21041	3.23198e-10	YER066C-A	YER066C-A	-1.52237	0.000152958	YIL057C	RGI2	-1.60168	2.13199e-05
YKR015C	YKR015C	-2.28837	8.60878e-18	YKR015C	YKR015C	-2.19871	7.05274e-18	YNL228W	YNL228W	-1.50798	2.81637e-06	YBR299W	MAL32	-1.59817	0.0014581
YLR452C	SST2	-2.27091	1.73178e-173	YAR047C	YAR047C	-2.19664	2.60115e-08	YOR325W	YOR325W	-1.49447	0.000796757	YHR054C	YHR054C	-1.58344	1.02814e-06
YDR342C	HXT7	-2.26724	1.30988e-56	YER175C	TMT1	-2.18462	5.44124e-264	YCR099C	YCR099C	-1.47553	7.2708e-28	YER044C-A	MEI4	-1.5665	9.97821e-10
YIL057C	RGI2	-2.25348	1.77801e-08	YPL033C	SRL4	-2.18234	3.22245e-35	YGR142W	BTN2	-1.45165	6.16372e-07	YIR018C-A	YIR018C-A	-1.55831	0.000433208
YIR036W-A	YIR036W-A	-2.24039	2.21392e-07	YDR379C-A	SDH6	-2.16976	2.77835e-43	YLR062C	BUD28	-1.45013	0.00138284	YCL027W	FUS1	-1.55473	2.52632e-11
YCR104W	PAU3	-2.23941	1.20855e-14	YOR325W	YOR325W	-2.16313	4.06972e-05	YCR101C	YCR101C	-1.44907	1.28521e-14	YCL001W-A	YCL001W-A	-1.55135	0.0029586
RPR1	RPR1	-2.20019	3.13006e-06	YFL051C	YFL051C	-2.15609	2.86155e-05	YIL162W	SUC2	-1.44599	7.71243e-61	YLR466C-B	YLR466C-B	-1.54216	0.00186568
YMR017W	SPO20	-2.19113	1.04069e-19	YPL250C	ICY2	-2.15143	0	YFL051C	YFL051C	-1.43193	0.00184123	YPR196W	YPR196W	-1.52481	7.26871e-21
YHL021C	AIM17	-2.18805	0	snR63	SNR63	-2.11812	2.03534e-06	YPL095C	EEB1	-1.42942	6.24504e-06	YLR134W	PDC5	-1.52407	6.34895e-05
YKL216W	URA1	-2.18322	0	YJL188C	BUD19	-2.11538	2.54184e-11	YIL015W	BAR1	-1.42388	2.58243e-06	YAR035W	YAT1	-1.523	5.07424e-05
YNL196C	SLZ1	-2.1824	3.81967e-13	YHR029C	YHI9	-2.10687	0	YJR071W	YJR071W	-1.42108	0.00345623	YDR044W	HEM13	-1.52004	2.19286e-09
YER067W	RGI1	-2.16948	1.15377e-153	YDL241W	YDL241W	-2.10449	2.02816e-17	YOL016C	CMK2	-1.4128	3.5718e-18	YCR101C	YCR101C	-1.5072	2.02842e-19
YLR042C	YLR042C	-2.16569	4.67107e-11	YJL213W	YJL213W	-2.10276	0	YGR292W	MAL12	-1.4118	7.38445e-05	YOL015W	IRC10	-1.50347	2.26862e-15
YDR343C	HXT6	-2.15236	1.87022e-42	YGL117W	YGL117W	-2.08857	0	YPR160C-A	YPR160C-A	-1.41173	0.0015199	YGL214W	YGL214W	-1.49646	0.00246566
YIR013C	GAT4	-2.15218	5.47922e-06	tN(GUU)N1	tN(GUU)N1	-2.08853	0.000118006	YDR516C	EMI2	-1.41058	1.62149e-36	YLR460C	YLR460C	-1.49311	0.000482392
YGL007W	BRP1	-2.14925	3.03945e-13	YOR028C	CIN5	-2.08532	4.80843e-21	YCR013C	YCR013C	-1.39306	3.71159e-06	YPR007C	REC8	-1.48706	7.14301e-06
YPL201C	YIG1	-2.1068	2.73807e-11	YHR048W	YHK8	-2.0663	1.28849e-99	YIR013C	GAT4	-1.37831	0.000489372	YER023C-A	YER023C-A	-1.48285	5.70051e-06
YHR137C-A	YHR137C-A	-2.07139	9.53013e-06	YJR047C	ANB1	-2.03421	5.65743e-34	YLL024C	SSA2	-1.37656	3.20019e-11	YOR381W-A	YOR381W-A	-1.48029	0.0015912
YOR041C	YOR041C	-2.06774	1.30138e-25	YKL217W	JEN1	-2.00568	8.37352e-139	YER103W	SSA4	-1.37284	2.76661e-39	YCR013C	YCR013C	-1.47439	1.3083e-05
YBR085W	AAC3	-2.0401	1.56247e-31	YNL036W	NCE103	-1.97324	0	YAR009C	YAR009C	-1.36188	3.194e-06	YJR150C	DAN1	-1.47202	0.00467657
YFL051C	YFL051C	-2.03994	6.99333e-05	YER184C	TOG1	-1.95912	1.02667e-122	YMR009W	ADI1	-1.35454	1.5072e-09	YNL196C	SLZ1	-1.46365	1.79092e-06
YJR115W	YJR115W	-2.03711	3.61425e-14	YHR028W-A	YHR028W-A	-1.94564	0.000156644	YIR036W-A	YIR036W-A	-1.3537	0.00111703	YOR179C	SYC1	-1.46275	3.76533e-17
YOL150C	YOL150C	-2.0355	3.29298e-06	YDR540C	IRC4	-1.92968	1.00132e-20	YPR196W	YPR196W	-1.3527	4.96942e-22	YDR402C	DIT2	-1.45862	2.559e-06
YLR286W-A	YLR286W-A	-2.02697	7.50489e-05	YKL155C	RSM22	-1.927	2.54122e-138	YDL086C-A	YDL086C-A	-1.33153	2.88761e-05	YFL051C	YFL051C	-1.4507	0.00390681
YLR339C	YLR339C	-2.02313	0.000242717	YIL165C	YIL165C	-1.90759	5.37815e-196	YLR452C	SST2	-1.32888	2.37772e-22	YPR158W-B	YPR158W-B	-1.4468	0.00541792
YLR076C	YLR076C	-2.01246	1.48961e-06	YOR331C	YOR331C	-1.90345	3.58819e-05	YDR540C	IRC4	-1.32121	2.08256e-09	YGL152C	YGL152C	-1.43934	0.0061508
YOL014W	YOL014W	-1.99552	2.01408e-66	YLR461W	PAU4	-1.89917	1.65629e-11	YDR046C	BAP3	-1.31731	7.97652e-54	YPL136W	YPL136W	-1.43088	0.00650995
YNL077W	APJ1	-1.99331	1.13023e-190	YER103W	SSA4	-1.89699	0	YPR044C	OPI11	-1.31578	0.00584561	YAL056C-A	YAL056C-A	-1.4265	0.00516544
YDL241W	YDL241W	-1.98159	2.60192e-15	YMR096W	SNZ1	-1.89513	0	RPR1	RPR1	-1.3085	0.000880692	YAR031W	PRM9	-1.41186	3.33056e-05
YNL284C-B	YNL284C-B	-1.97053	9.65116e-28	YOR298W	MUM3	-1.89432	1.54439e-49	YHR210C	YHR210C	-1.307	1.49192e-12	YBL070C	YBL070C	-1.4057	0.00457008
tN(GUU)P	tN(GUU)P	-1.96646	0.000367503	YOR306C	MCH5	-1.88232	1.17281e-266	YPL189W	GUP2	-1.29782	4.38368e-06	YDR046C	BAP3	-1.40297	8.27833e-41
YFL053W	DAK2	-1.9172	1.49958e-50	YGL007W	BRP1	-1.86957	1.05506e-11	YNL196C	SLZ1	-1.29774	3.27319e-07	YBR238C	YBR238C	-1.39767	5.96441e-16
YKL155C	RSM22	-1.9127	6.25345e-129	YHL002C-A	YHL002C-A	-1.85768	6.26107e-08	YAL004W	YAL004W	-1.29682	0.00835656	YDR516C	EMI2	-1.39331	9.02108e-48
YCL026C-A	FRM2	-1.90803	2.28584e-19	YBR145W	ADH5	-1.84866	0	YBR101C	FES1	-1.29207	2.55827e-14	YDR380W	ARO10	-1.39117	9.69706e-14
YJL130C	URA2	-1.89725	0	YOR328W	PDR10	-1.84225	9.38999e-138	YJL188C	BUD19	-1.28832	0.00214692	YBR040W	FIG1	-1.37524	0.00641727
YDL228C	YDL228C	-1.89549	0.000801536	YDR509W	YDR509W	-1.82819	0.00156983	YOR385W	YOR385W	-1.28473	1.70009e-18	YCL064C	CHA1	-1.3674	1.15025e-10
YAR031W	PRM9	-1.8899	4.36147e-09	YAL004W	YAL004W	-1.81653	0.00147499	YPR002W	PDH1	-1.27971	6.30232e-44	YBR203W	COS111	-1.36489	8.8819e-36
snR37	SNR37	-1.88116	3.13845e-09	YPR150W	YPR150W	-1.81181	6.59613e-07	RDN5-1	RDN5-1	-1.27958	0.00937805	YPL278C	YPL278C	-1.36276	2.99963e-09
YCR102W-A	YCR102W-A	-1.8785	2.99355e-09	YHR139C-A	YHR139C-A	-1.80414	7.69174e-05	YOR389W	YOR389W	-1.2785	4.45456e-28	YDR509W	YDR509W	-1.36011	0.00955297
YGR249W	MGA1	-1.87086	6.18251e-30	YEL007W	MIT1	-1.79619	1.79534e-41	YAL064W	YAL064W	-1.2757	0.00458113	YMR189W	GCV2	-1.35916	1.12894e-27
YGL024W	YGL024W	-1.84227	8.23087e-13	YDR171W	HSP42	-1.79347	0	YER038W-A	YER038W-A	-1.27212	0.00825254	YCL074W	YCL074W	-1.35809	0.00717813
YDR171W	HSP42	-1.83681	8.27406e-57	YNL125C	ESBP6	-1.78562	1.77544e-295	YOR050C	YOR050C	-1.27192	0.00783768	YOR389W	YOR389W	-1.35768	9.31091e-36
YGL032C	AGA2	-1.83421	4.90555e-51	YCR013C	YCR013C	-1.77907	3.12932e-08	YBR019C	GAL10	-1.2707	8.22956e-08	YHR137W	ARO9	-1.35591	2.57589e-10
YLR329W	REC102	-1.82171	3.97201e-06	YPL240C	HSP82	-1.77307	0	YGL102C	YGL102C	-1.26891	0.00477238	YEL070W	DSF1	-1.35174	0.000457754
YDL039C	PRM7	-1.81106	3.70976e-121	YGL024W	YGL024W	-1.76693	1.41831e-12	YLR040C	AFB1	-1.2666	8.74739e-10	YLR217W	YLR217W	-1.34864	0.0056591
YNR044W	AGA1	-1.81064	7.07025e-66	YPL061W	ALD6	-1.76691	4.55013e-103	YEL047C	FRD1	-1.24722	5.52511e-75	YPR002W	PDH1	-1.34158	2.41681e-39
YLR089C	ALT1	-1.80149	0	YIL164C	NIT1	-1.76538	4.09671e-217	YNL077W	APJ1	-1.24364	1.62691e-15	YGL251C	HFM1	-1.32622	0.0040991
YFL026W	STE2	-1.79875	2.93806e-250	YDL086C-A	YDL086C-A	-1.76094	1.72173e-08	YOL103W-B	YOL103W-B	-1.23041	0.00239202	YGR243W	MPC3	-1.32425	2.69715e-24
YJL169W	YJL169W	-1.79818	0.00135302	YEL053W-A	YEL053W-A	-1.75736	7.82545e-08	YOR179C	SYC1	-1.22961	1.30516e-11	YJL213W	YJL213W	-1.31721	1.27088e-30
YOR331C	YOR331C	-1.78795	9.27808e-05	YHR071W	PCL5	-1.74215	0	YMR316W	DIA1	-1.2292	5.92768e-08	YIR019C	FLO11	-1.31374	4.37948e-05
YBR051W	YBR051W	-1.77925	0.00154584	YLR286W-A	YLR286W-A	-1.73185	0.00042587	YNL144C	YNL144C	-1.22708	2.8391e-11	YOR128C	ADE2	-1.31091	2.81463e-76
YAR047C	YAR047C	-1.77697	2.20288e-06	YKL043W	PHD1	-1.72867	2.59905e-80	YNR044W	AGA1	-1.22399	1.35336e-18	YML133C	YML133C	-1.29903	0.00756607
YBL096C	YBL096C	-1.7672	0.000162948	YNL077W	APJ1	-1.72147	4.66711e-192	YOR128C	ADE2	-1.22111	7.78511e-116	YBR018C	GAL7	-1.28906	0.00159813
YOR381W-A	YOR381W-A	-1.76337	0.000180268	YLL037W	YLL037W	-1.70797	2.46508e-05	YHR137C-A	YHR137C-A	-1.21876	0.00235642	YPR160C-A	YPR160C-A	-1.27999	0.00687219
YMR045C	YMR045C	-1.73784	8.24705e-15	YCR100C	YCR100C	-1.69976	8.78673e-60	YJL213W	YJL213W	-1.21408	8.45408e-36	YPL189W	GUP2	-1.26561	8.542e-05
YLR461W	PAU4	-1.73725	3.60442e-10	YNL284C-B	YNL284C-B	-1.6978	7.58149e-25	YIR018C-A	YIR018C-A	-1.21054	0.00361272	YDR344C	YDR344C	-1.24806	0.00170184
YEL053W-A	YEL053W-A	-1.7278	3.04087e-07	YHR046C	INM1	-1.69532	7.8102e-94	YPL165C	SET6	-1.21043	0.00172461	YGR177C	ATF2	-1.24399	2.07016e-08
YCR101C	YCR101C	-1.72053	1.75522e-26	YMR017W	SPO20	-1.69203	3.74635e-15	YOR161W-B	YOR161W-B	-1.20261	0.00330161	YOR378W	AMF1	-1.24346	0.00162442
YJL157C	FAR1	-1.71965	1.58537e-33	YBR046C	ZTA1	-1.67098	1.01064e-86	YBR083W	TEC1	-1.19957	4.29224e-30	YLR341W	SPO77	-1.23413	0.00934625
YAL004W	YAL004W	-1.70227	0.00264344	YJR025C	BNA1	-1.66823	2.70428e-169	YGR249W	MGA1	-1.19725	1.04487e-13	YPR013C	CMR3	-1.22966	3.25595e-05
YPL240C	HSP82	-1.69918	1.03651e-92	YNL226W	YNL226W	-1.66352	0.00173459	RUF23	RUF23	-1.19262	0.000113218	YIL162W	SUC2	-1.22841	2.14481e-44
YOR385W	YOR385W	-1.69608	6.64894e-187	YGL026C	TRP5	-1.6527	0	YLR216C	CPR6	-1.18357	1.79987e-102	YJL215C	YJL215C	-1.22072	0.00409353
YOR328W	PDR10	-1.69588	2.58009e-113	YOR041C	YOR041C	-1.65112	2.25397e-19	YPL061W	ALD6	-1.17272	5.92884e-05	YBR298C	MAL31	-1.21845	3.34719e-24
YMR317W	YMR317W	-1.69431	7.31873e-15	YKL044W	YKL044W	-1.65045	2.0323e-10	YOR381W	FRE3	-1.16725	2.99389e-19	YOR161W-B	YOR161W-B	-1.21706	0.0038116
tN(GUU)N1	tN(GUU)N1	-1.69066	0.00139149	YLR327C	TMA10	-1.64839	7.47994e-166	YMR189W	GCV2	-1.16697	1.39699e-32	YOR010C	TIR2	-1.21134	0.000121807
YOR318C	YOR318C	-1.68901	1.83323e-13	YCR101C	YCR101C	-1.64228	1.8953e-27	YBR182C	SMP1	-1.157	1.65331e-11	YAR009C	YAR009C	-1.20863	0.000172544
YMR240C	CUS1	-1.68833	2.87501e-105	YDR034W-B	YDR034W-B	-1.64044	3.21228e-17	YGR177C	ATF2	-1.14388	1.17461e-13	SCR1	SCR1	-1.20543	8.25651e-07
YPR044C	OPI11	-1.68827	0.000706195	YDL198C	GGC1	-1.63425	4.15419e-275	YAR035W	YAT1	-1.13799	0.000234537	YOL013W-A	YOL013W-A	-1.20147	0.00622729
YLR267W	BOP2	-1.68494	3.65498e-18	YJR027W	YJR027W	-1.63125	8.13689e-07	YLR227W-B	YLR227W-B	-1.13027	0.000827448	YNR060W	FRE4	-1.20109	1.76691e-05
YPR145C-A	YPR145C-A	-1.68352	2.31657e-22	YDR222W	YDR222W	-1.63071	1.84537e-46	YER044C-A	MEI4	-1.12765	2.73503e-06	YHR139C-A	YHR139C-A	-1.19405	0.00483946
YGR211W	ZPR1	-1.67522	1.74308e-243	YPL273W	SAM4	-1.6274	2.71211e-194	YOL081W	IRA2	-1.12636	2.38299e-22	YHL021C	AIM17	-1.19095	2.18201e-18
YCR013C	YCR013C	-1.67384	2.25421e-07	YER052C	HOM3	-1.62525	0	YLL062C	MHT1	-1.12455	5.45816e-06	YGL229C	SAP4	-1.19019	1.19666e-21
YER023C-A	YER023C-A	-1.66681	2.12793e-07	YNL179C	YNL179C	-1.6239	7.16718e-09	YGR211W	ZPR1	-1.12408	4.00343e-12	YER066C-A	YER066C-A	-1.19016	0.00473808
YCR100C	YCR100C	-1.65482	7.01903e-54	YGR124W	ASN2	-1.62273	0	YBL085W	BOI1	-1.12139	4.61236e-41	YGR064W	YGR064W	-1.18886	0.000702344
YPR158W-B	YPR158W-B	-1.6545	0.0011577	YDR035W	ARO3	-1.61913	0	YHR047C	AAP1	-1.12118	1.13076e-13	YMR265C	YMR265C	-1.18869	1.66151e-10
YGL214W	YGL214W	-1.65391	0.00118271	YMR062C	ARG7	-1.61749	0	YEL071W	DLD3	-1.11704	0	YJL211C	YJL211C	-1.18151	0.00419413
YOR050C	YOR050C	-1.6409	0.00270318	RDN5-1	RDN5-1	-1.61384	0.00472131	YDR044W	HEM13	-1.11315	1.00005e-05	YPL114W	YPL114W	-1.17614	2.09184e-05
YLR198C	YLR198C	-1.63642	0.00249481	YGL183C	MND1	-1.61163	7.36726e-23	YOL032W	OPI10	-1.0982	3.99587e-12	YGR078C	PAC10	-1.17165	1.99418e-28
YAL045C	YAL045C	-1.63181	0.00446073	YBR190W	YBR190W	-1.60469	6.40676e-05	YMR081C	ISF1	-1.09689	8.40217e-10	YBL031W	SHE1	-1.16949	0.000465418
YDL151C	BUD30	-1.63072	0.00448655	YCL009C	ILV6	-1.59844	0	YBR299W	MAL32	-1.09053	0.00135913	YIL114C	POR2	-1.16876	7.3006e-06
YOR306C	MCH5	-1.62231	6.69666e-213	YDR384C	ATO3	-1.59528	4.8257e-59	YDL234C	GYP7	-1.08771	1.374e-09	YNL057W	YNL057W	-1.16428	0.000240336
YAR009C	YAR009C	-1.62083	2.94715e-07	YER044C-A	MEI4	-1.59303	2.0878e-12	YNL020C	ARK1	-1.08163	2.47286e-29	YLL059C	YLL059C	-1.16134	1.42783e-07
YHR139C-A	YHR139C-A	-1.61814	0.000279	YCR099C	YCR099C	-1.58947	1.93027e-32	YBR004C	GPI18	-1.07939	5.97128e-13	YIR043C	YIR043C	-1.16093	0.000121618
YPL250W-A	YPL250W-A	-1.61279	0.00053697	YAR009C	YAR009C	-1.57656	2.6951e-07	YLL059C	YLL059C	-1.07453	1.72791e-08	YPL192C	PRM3	-1.15221	0.00742447
YGR294W	PAU12	-1.60408	0.00123497	YPR044C	OPI11	-1.57401	0.00138718	YPR154W	PIN3	-1.06843	2.00608e-07	YPL256C	CLN2	-1.14279	0.0049022
YDR170W-A	YDR170W-A	-1.60136	2.36422e-21	YCR060W	TAH1	-1.57307	8.44975e-68	SCR1	SCR1	-1.06668	1.74956e-05	YEL053W-A	YEL053W-A	-1.14182	0.000397859
YBR047W	FMP23	-1.59936	2.13719e-63	YMR016C	SOK2	-1.57275	3.24283e-92	YNR015W	SMM1	-1.06493	8.1077e-09	YER103W	SSA4	-1.13655	2.35673e-25
YGL042C	YGL042C	-1.59764	0.00484154	YGL072C	YGL072C	-1.57266	3.11713e-08	YJL198W	PHO90	-1.06005	5.79728e-17	YMR017W	SPO20	-1.13414	4.99256e-07
YPL251W	YPL251W	-1.59756	0.00451458	YGL102C	YGL102C	-1.57126	3.32916e-06	YCL026C-A	FRM2	-1.05677	1.48587e-09	YEL047C	FRD1	-1.13208	2.85065e-32
YNL228W	YNL228W	-1.59702	3.64886e-06	YPR009W	SUT2	-1.56899	8.61709e-54	YNL279W	PRM1	-1.05576	7.91481e-10	YLR125W	YLR125W	-1.13183	1.54953e-06
YAL037C-B	YAL037C-B	-1.59216	1.13634e-06	YGL253W	HXK2	-1.56831	0	YMR035W	IMP2	-1.05395	2.53338e-13	YNL014W	HEF3	-1.12967	0.000103345
YNL145W	MFA2	-1.58379	5.25526e-91	YPR038W	IRC16	-1.56805	0.00650497	YMR186W	HSC82	-1.05087	3.5042e-63	YPR150W	YPR150W	-1.12912	0.00145307
YPR170C	YPR170C	-1.58333	2.11009e-05	YLL059C	YLL059C	-1.56463	6.56847e-14	YGL229C	SAP4	-1.04861	1.12843e-21	YJL201W	ECM25	-1.1288	4.82896e-30
YPR160C-A	YPR160C-A	-1.58142	0.00123112	YPL114W	YPL114W	-1.56138	1.28532e-10	YGR243W	MPC3	-1.04284	2.65672e-18	YOR364W	YOR364W	-1.12061	0.00845098
YPL156C	PRM4	-1.57919	6.34701e-33	YFL003C	MSH4	-1.55636	1.09357e-23	YNL007C	SIS1	-1.041	7.08743e-09	YEL071W	DLD3	-1.12049	0
YCL063W	VAC17	-1.56361	2.61008e-30	YIL056W	VHR1	-1.55631	9.85831e-215	YEL053W-A	YEL053W-A	-1.03822	0.000408651	YGR249W	MGA1	-1.11854	2.64602e-10
YHR005C	GPA1	-1.55683	2.03482e-102	snR68	SNR68	-1.55628	1.55203e-10	YIR043C	YIR043C	-1.03518	0.000284677	YBR019C	GAL10	-1.11381	1.06256e-05
YDL172C	YDL172C	-1.55395	0.00393659	YHR137C-A	YHR137C-A	-1.55595	0.000354606	YDL244W	THI13	-1.03509	0.0025676	YNL264C	PDR17	-1.11349	1.22225e-25
YHL002C-A	YHL002C-A	-1.55172	4.12531e-06	YPL055C	LGE1	-1.54832	1.16714e-81	YKR015C	YKR015C	-1.03372	0.00154691	YNL279W	PRM1	-1.11147	8.01468e-09
YHR079C-A	SAE3	-1.54394	0.00717844	YDR076W	RAD55	-1.54603	6.9899e-41	YLL061W	MMP1	-1.02156	9.09466e-05	YLR216C	CPR6	-1.10921	8.80941e-88
YKL159C	RCN1	-1.53597	1.42209e-42	snR189	SNR189	-1.54364	0.00304973	YPL250C	ICY2	-1.01872	1.91193e-05	YMR320W	YMR320W	-1.10914	9.03136e-08
YHL047C	ARN2	-1.53288	6.09257e-87	YGL118C	YGL118C	-1.54203	0.00746972	YBR238C	YBR238C	-1.01556	1.32111e-10	YDR435C	PPM1	-1.09319	1.06053e-17
YOR028C	CIN5	-1.52956	1.21927e-13	YPR160C-A	YPR160C-A	-1.53626	0.00138311	YCR045W-A	YCR045W-A	-1.01435	1.62861e-06	YMR305C	SCW10	-1.09072	1.5253e-13
YLR205C	HMX1	-1.52656	1.02352e-23	YPL250W-A	YPL250W-A	-1.53406	0.000901001	YDR380W	ARO10	-1.01265	2.64941e-07	YDR111C	ALT2	-1.07647	3.56182e-06
YAL064W	YAL064W	-1.52325	0.00259221	YKL211C	TRP3	-1.52346	0	YER015W	FAA2	-1.01039	4.49751e-05	YBR156C	SLI15	-1.07434	3.05844e-09
YBR178W	YBR178W	-1.51615	0.0023205	YMR035W	IMP2	-1.52227	3.54654e-36	YLL018C-A	COX19	-1.00833	2.8508e-09	YNR044W	AGA1	-1.06337	8.71974e-21
YDR043C	NRG1	-1.51454	4.22448e-123	YHR070C-A	YHR070C-A	-1.51974	0.00851349	YJR117W	STE24	-1.00513	2.27592e-38	YJR116W	TDA4	-1.05832	5.68346e-11
YLL057C	JLP1	-1.51183	4.73234e-15	YBR056C-B	YBR056C-B	-1.51903	0.00939003	YDR435C	PPM1	-1.0047	1.04998e-20	YDR540C	IRC4	-1.05541	2.89357e-07
snR67	SNR67	-1.50511	0.00556672	YNL124W	NAF1	-1.51444	1.13151e-170	YOR222W	ODC2	-1.00447	2.62441e-55	YOL016C	CMK2	-1.05383	1.84042e-08
YBL093C	ROX3	-1.50503	2.11485e-152	YDR354W	TRP4	-1.51283	2.04393e-223	YNL264C	PDR17	-1.00172	2.96642e-22	YGL081W	YGL081W	-1.04042	0.00281304
YBR156C	SLI15	-1.50497	1.77709e-43	YLR387C	REH1	-1.51283	9.88253e-169	YDL187C	YDL187C	-0.992084	0.00465502	YPR006C	ICL2	-1.03549	1.29452e-05
YOR161W-A	YOR161W-A	-1.50108	0.00800913	YLL017W	YLL017W	-1.5066	0.000152879	YNL256W	FOL1	-0.988979	5.77003e-06	YBR087W	RFC5	-1.02954	1.15666e-07
YOR161W-B	YOR161W-B	-1.49412	0.000403032	YMR045C	YMR045C	-1.50329	1.11477e-12	YPL277C	YPL277C	-0.988183	4.73543e-18	YPR078C	YPR078C	-1.02846	0.007103
YOR325W	YOR325W	-1.48984	0.00267134	YDL054C	MCH1	-1.50217	1.9213e-177	YPL149W	ATG5	-0.98576	7.71669e-07	YDR089W	YDR089W	-1.02738	5.65907e-09
YEL071W	DLD3	-1.4877	0	YDL228C	YDL228C	-1.50147	0.00817328	YGL045W	RIM8	-0.984285	2.44969e-24	YGL253W	HXK2	-1.02028	6.88972e-05
YPL114W	YPL114W	-1.48725	2.41565e-09	YEL008C-A	YEL008C-A	-1.50047	0.00199238	YPR007C	REC8	-0.97912	0.00620422	YPL277C	YPL277C	-1.01797	2.1208e-19
YDL186W	YDL186W	-1.48428	0.00441472	YOR318C	YOR318C	-1.49926	3.8584e-12	YFR044C	DUG1	-0.977983	2.68671e-30	YGR173W	RBG2	-1.01222	1.48378e-11
YJR128W	YJR128W	-1.47924	0.00934422	YPR058W	YMC1	-1.49867	5.16943e-129	YLR420W	URA4	-0.972826	1.01321e-51	YBR083W	TEC1	-1.00865	6.0034e-21
YER185W	PUG1	-1.47653	1.68955e-25	YJL130C	URA2	-1.49667	0	YLR054C	OSW2	-0.97238	2.15919e-08	YDL090C	RAM1	-1.00785	3.25085e-06
YPR038W	IRC16	-1.47402	0.00913979	YGR110W	CLD1	-1.49643	7.28258e-71	YPL240C	HSP82	-0.97188	1.00254e-15	YDR047W	HEM12	-1.0069	2.57535e-18
YNL054W-B	YNL054W-B	-1.47074	3.20448e-26	YPL036W	PMA2	-1.49574	4.84241e-50	YPL114W	YPL114W	-0.971722	0.000461302	YMR186W	HSC82	-1.00357	1.93773e-79
snR5	SNR5	-1.4624	1.02885e-05	snR35	SNR35	-1.49388	1.57109e-05	YOR027W	STI1	-0.970994	3.25783e-28	YPL161C	BEM4	-1.00078	2.96916e-20
YNL174W	YNL174W	-1.46224	0.00661671	YLL018C	DPS1	-1.49338	0	YMR300C	ADE4	-0.969949	1.83213e-70	YHL048W	COS8	-1.0007	2.37832e-07
YBL071C-B	YBL071C-B	-1.45768	0.00898062	YBR012W-B	YBR012W-B	-1.48625	4.73831e-10	YPL278C	YPL278C	-0.96834	2.41485e-06	YNL020C	ARK1	-0.996204	3.51321e-22
snR19	SNR19	-1.45634	3.37222e-11	YKL084W	HOT13	-1.48404	5.03347e-29	YJL201W	ECM25	-0.966455	9.17884e-34	YAR029W	YAR029W	-0.995887	8.80074e-06
YBR101C	FES1	-1.45545	1.92124e-155	snR33	SNR33	-1.48246	1.02659e-22	YOR366W	YOR366W	-0.965833	0.000806035	YIL015W	BAR1	-0.995453	3.86138e-05
HRA1	HRA1	-1.45525	3.08125e-05	snR8	SNR8	-1.48174	0.00013176	YMR305C	SCW10	-0.965297	2.45418e-18	YOR180C	DCI1	-0.993328	1.18585e-06
YER024W	YAT2	-1.45239	2.79535e-208	YFR055W	IRC7	-1.47974	8.01634e-131	YJR116W	TDA4	-0.957399	3.18142e-10	YLL024C	SSA2	-0.992736	5.82809e-07
YLR217W	YLR217W	-1.45103	0.00451191	HRA1	HRA1	-1.47619	2.82746e-05	YDR297W	SUR2	-0.954759	6.80571e-31	YLR045C	STU2	-0.989738	6.78944e-06
YJR148W	BAT2	-1.44856	2.13767e-258	YGL062W	PYC1	-1.4755	0	YCL064C	CHA1	-0.954711	5.40236e-06	YLL018C-A	COX19	-0.989364	3.42518e-09
snR189	SNR189	-1.44812	0.00467851	YBR056W-A	YBR056W-A	-1.475	6.7248e-89	YFR022W	ROG3	-0.953609	9.21621e-29	YPR009W	SUT2	-0.988061	5.1932e-06
YGR161C-D	YGR161C-D	-1.44574	0.000149467	YGR160W	YGR160W	-1.47352	0.00102101	YER067W	RGI1	-0.952046	3.79738e-49	YOR317W	FAA1	-0.98796	5.98834e-16
YMR303C	ADH2	-1.44305	4.97836e-23	YLR466C-B	YLR466C-B	-1.46954	0.00392956	YOL154W	ZPS1	-0.949995	1.56736e-16	YGR289C	MAL11	-0.987211	0.00181533
YCR099C	YCR099C	-1.44113	2.47088e-26	YJR115W	YJR115W	-1.46773	7.38358e-10	YPL161C	BEM4	-0.947048	6.36814e-23	YLR452C	SST2	-0.984886	1.14461e-09
YNL335W	DDI3	-1.4405	0.00255077	YER185W	PUG1	-1.46522	5.53201e-25	YGR078C	PAC10	-0.944947	2.77227e-09	YIR007W	YIR007W	-0.98468	0.00414315
YLR420W	URA4	-1.43478	2.27167e-161	YGR287C	IMA1	-1.46099	1.26184e-30	YMR096W	SNZ1	-0.944205	6.24604e-07	YAR015W	ADE1	-0.98456	3.71237e-33
YNL125C	ESBP6	-1.43199	2.44384e-181	NME1	NME1	-1.45783	2.34495e-06	YPR001W	CIT3	-0.940015	4.69281e-14	YCR045W-A	YCR045W-A	-0.978617	4.66532e-05
YDR259C	YAP6	-1.43076	3.94882e-21	YDL182W	LYS20	-1.4571	2.68916e-120	YAR031W	PRM9	-0.93827	0.000763157	YDR213W	UPC2	-0.975062	6.29459e-17
YER066C-A	YER066C-A	-1.42963	0.000550704	YFR054C	YFR054C	-1.45709	0.00270753	YHR137W	ARO9	-0.935698	4.78808e-06	YFR022W	ROG3	-0.974789	1.85644e-32
SCR1	SCR1	-1.42904	1.13893e-18	YDR341C	YDR341C	-1.45426	0	YAL012W	CYS3	-0.934301	1.83015e-12	YIL028W	YIL028W	-0.974737	0.00244726
YCR005C	CIT2	-1.42694	9.30282e-63	YMR316W	DIA1	-1.44902	3.57547e-265	YEL070W	DSF1	-0.930412	0.0043413	YCL026C-A	FRM2	-0.973918	4.38095e-07
YLR040C	AFB1	-1.42612	1.53628e-10	YGR161C-D	YGR161C-D	-1.44277	0.000133042	YMR120C	ADE17	-0.925855	2.2478e-73	YPR170C	YPR170C	-0.973394	0.0083596
YJL170C	ASG7	-1.42021	5.90872e-14	YJR109C	CPA2	-1.44073	0	YOR006C	TSR3	-0.925648	3.04549e-15	YOL081W	IRA2	-0.971513	1.34816e-15
YMR195W	ICY1	-1.41799	2.21503e-112	YJL135W	YJL135W	-1.43609	0.00531974	YHL021C	AIM17	-0.924082	1.78176e-09	YMR009W	ADI1	-0.971262	3.01952e-06
YGR228W	YGR228W	-1.41341	0.00606104	YLR076C	YLR076C	-1.4335	0.000177127	YER061C	CEM1	-0.922667	7.16518e-19	YNL077W	APJ1	-0.969337	1.18902e-08
YER150W	SPI1	-1.40918	4.58181e-92	YHR025W	THR1	-1.43164	3.49207e-73	YER184C	TOG1	-0.921481	8.98567e-07	YOR222W	ODC2	-0.965639	9.05185e-62
YPR201W	ARR3	-1.40469	2.47455e-06	YJR148W	BAT2	-1.42979	0	YBR298C	MAL31	-0.920487	1.87873e-11	YHR047C	AAP1	-0.965081	9.06263e-26
YMR316W	DIA1	-1.40422	3.98669e-188	YOR027W	STI1	-1.42897	0	snR37	SNR37	-0.917779	0.00542674	YMR120C	ADE17	-0.961737	6.46571e-51
YDR523C	SPS1	-1.40378	1.44348e-07	YLL024C	SSA2	-1.4265	0	YHR049W	FSH1	-0.917725	8.95535e-38	YLR187W	SKG3	-0.959654	3.44202e-16
YLR044C	PDC1	-1.39859	0	YOR179C	SYC1	-1.42615	3.348e-45	YOR349W	CIN1	-0.917265	8.08095e-21	YMR304C-A	YMR304C-A	-0.957889	0.000219429
YNL150W	YNL150W	-1.39608	0.00698663	YJL071W	ARG2	-1.42402	4.81849e-112	YMR008C	PLB1	-0.915365	0.000377001	YMR240C	CUS1	-0.955352	0.00167746
YFR022W	ROG3	-1.39192	1.74441e-85	YMR081C	ISF1	-1.41722	3.23676e-14	YKR075C	YKR075C	-0.912691	5.66647e-09	YGL223C	COG1	-0.954274	1.15538e-13
YGR064W	YGR064W	-1.38067	2.41487e-05	snR46	SNR46	-1.41616	3.05949e-18	YMR304C-A	YMR304C-A	-0.908882	1.05002e-05	YDR518W	EUG1	-0.949507	1.80414e-07
YNL278W	CAF120	-1.37746	2.94074e-31	YPR158W-B	YPR158W-B	-1.41235	0.00428284	YOR011W	AUS1	-0.908556	3.31809e-08	YJR117W	STE24	-0.94802	7.39879e-35
YPR078C	YPR078C	-1.37398	3.00716e-06	YGL123C-A	YGL123C-A	-1.41211	6.19168e-05	YLR187W	SKG3	-0.904752	2.35681e-14	YAR050W	FLO1	-0.941335	0.000313883
YOL081W	IRA2	-1.3657	2.26294e-113	YPR158C-D	YPR158C-D	-1.41207	0.000240629	YLR125W	YLR125W	-0.902101	1.14686e-06	YGR077C	PEX8	-0.94101	9.6374e-06
YOL016C	CMK2	-1.36362	5.79746e-269	YOR366W	YOR366W	-1.4113	2.27088e-09	YBR246W	RRT2	-0.901258	2.59173e-21	YNR075W	COS10	-0.939519	2.54434e-09
YNR073C	YNR073C	-1.35088	3.15732e-05	YER024W	YAT2	-1.4083	3.62294e-248	YLR460C	YLR460C	-0.899703	0.00867365	YHL002C-A	YHL002C-A	-0.938445	0.00451891
YGR251W	NOP19	-1.35074	1.85493e-43	YLR040C	AFB1	-1.40376	7.08557e-11	YGR204W	ADE3	-0.898335	7.24764e-05	YOR269W	PAC1	-0.937093	4.74062e-10
YGL162W	SUT1	-1.34288	1.47573e-24	YNR073C	YNR073C	-1.40264	1.30349e-05	YAR015W	ADE1	-0.896151	1.01416e-53	YMR300C	ADE4	-0.934044	6.08335e-48
YDR526C	YDR526C	-1.33579	0.00661671	YFL010W-A	AUA1	-1.40136	0.0023138	YGL017W	ATE1	-0.892635	2.86388e-18	YJL216C	IMA5	-0.929031	0.000711748
YBR012W-B	YBR012W-B	-1.33213	6.61537e-08	YOR337W	TEA1	-1.39519	2.04746e-150	YDR047W	HEM12	-0.889187	9.65296e-22	YPR201W	ARR3	-0.928425	0.0017184
YOR006C	TSR3	-1.33028	2.52428e-34	YOR213C	SAS5	-1.39414	4.96887e-65	YCL026C-B	HBN1	-0.884105	0.0033741	YOR373W	NUD1	-0.927937	0.00171363
YDR222W	YDR222W	-1.33021	2.31733e-32	YPL142C	YPL142C	-1.39242	0.00499619	YOR361C	PRT1	-0.881268	3.08384e-29	YAR028W	YAR028W	-0.925367	1.48075e-09
YOL126C	MDH2	-1.3289	3.32657e-188	YLR267W	BOP2	-1.38615	5.22925e-15	YMR265C	YMR265C	-0.880753	7.07872e-08	YOR381W	FRE3	-0.925151	1.50702e-12
YHR139C	SPS100	-1.32824	3.36337e-19	YOR108W	LEU9	-1.38529	1.90001e-97	YGL123C-A	YGL123C-A	-0.874703	0.00821947	YMR035W	IMP2	-0.924203	1.45374e-14
YOR349W	CIN1	-1.32631	1.11939e-35	YLR216C	CPR6	-1.38247	3.80546e-192	YHR025W	THR1	-0.871286	2.4752e-08	YGR212W	SLI1	-0.920897	2.61867e-06
YBL070C	YBL070C	-1.32538	0.00933866	YER033C	ZRG8	-1.3813	1.88004e-32	YMR182C	RGM1	-0.865251	0.000458512	YOL135C	MED7	-0.92078	4.43577e-08
YER020W	GPA2	-1.32303	2.92047e-126	YPR183W	DPM1	-1.37922	1.52105e-95	YIL083C	CAB2	-0.864021	3.36098e-16	YER061C	CEM1	-0.917672	4.50086e-27
YBR182C	SMP1	-1.32233	1.36109e-97	YLR217W	YLR217W	-1.37892	0.00653327	YIL009C-A	EST3	-0.86324	6.36458e-18	YBL085W	BOI1	-0.916287	1.09284e-22
snR35	SNR35	-1.31835	0.000167365	YDR531W	CAB1	-1.37789	4.86753e-108	YGR064W	YGR064W	-0.862776	0.00702528	YDR214W	AHA1	-0.916156	5.25252e-05
YOR129C	AFI1	-1.31568	3.12549e-22	YLR437C	DIF1	-1.3776	8.53762e-32	YGL166W	CUP2	-0.862186	2.09741e-17	YPL095C	EEB1	-0.909949	0.00180827
YER187W	YER187W	-1.30941	1.12495e-09	YGL059W	PKP2	-1.37634	4.15344e-113	YOR013W	IRC11	-0.860203	0.00188598	YJL077C	ICS3	-0.906855	0.000997019
YOR381W	FRE3	-1.30566	2.44664e-46	YBR101C	FES1	-1.36253	5.23785e-210	YLR143W	DPH6	-0.851409	2.6667e-29	YOR385W	YOR385W	-0.905118	5.63881e-08
YBR099C	YBR099C	-1.30561	9.20265e-07	snR66	SNR66	-1.36081	0.0014092	YJL133C-A	YJL133C-A	-0.850882	5.38697e-05	YGR211W	ZPR1	-0.904029	1.18087e-10
YBR056W-A	YBR056W-A	-1.30185	1.22496e-72	YHR122W	CIA2	-1.3552	9.89777e-121	YGL162W	SUT1	-0.848102	0.000692291	YPL003W	ULA1	-0.902911	2.64514e-11
YFL003C	MSH4	-1.29453	3.6371e-18	YKL083W	YKL083W	-1.35098	1.3174e-06	YNL192W	CHS1	-0.845591	0.000289972	YLR420W	URA4	-0.902419	4.28206e-32
YCR007C	YCR007C	-1.2887	2.57417e-27	YBR238C	YBR238C	-1.35056	8.00867e-50	YCL050C	APA1	-0.845159	1.13721e-12	YPL191C	YPL191C	-0.901065	1.90711e-10
YGL123C-A	YGL123C-A	-1.28487	0.000309708	YHR047C	AAP1	-1.34794	1.28228e-175	YDR213W	UPC2	-0.842489	2.60056e-18	YGR067C	YGR067C	-0.894942	0.00192881
YPL250C	ICY2	-1.28113	2.27684e-56	YGL148W	ARO2	-1.34695	8.14662e-238	YPL199C	YPL199C	-0.841932	5.16196e-07	YHR049W	FSH1	-0.894354	1.74744e-24
YLR341W	SPO77	-1.281	0.00485395	YPL189W	GUP2	-1.34657	1.19134e-06	YPR009W	SUT2	-0.837784	3.00668e-08	YOR298W	MUM3	-0.893763	7.59475e-11
YBL071W-A	KTI11	-1.27557	3.51546e-40	YOL143C	RIB4	-1.34465	3.24532e-228	YLR060W	FRS1	-0.836803	9.56599e-25	YIL083C	CAB2	-0.892764	2.02842e-19
YPL233W	NSL1	-1.27473	7.19334e-38	YGR211W	ZPR1	-1.34446	2.51282e-214	YNL006W	LST8	-0.833482	4.69826e-07	YNL173C	MDG1	-0.89265	1.80987e-05
YLR460C	YLR460C	-1.2705	4.2851e-25	YPR145C-A	YPR145C-A	-1.34394	6.05093e-16	YLL018C	DPS1	-0.832793	1.01338e-11	YJR084W	YJR084W	-0.89255	4.62e-19
YIL165C	YIL165C	-1.26974	2.49047e-91	YGL180W	ATG1	-1.3412	3.53262e-67	YIL114C	POR2	-0.832199	2.73142e-05	YOR006C	TSR3	-0.888592	1.51705e-14
YER044C-A	MEI4	-1.26945	7.08151e-09	snR37	SNR37	-1.34081	1.4863e-05	YGR288W	MAL13	-0.830932	1.4405e-21	YER028C	MIG3	-0.885169	2.17861e-11
YGL248W	PDE1	-1.26419	1.4697e-106	YFR022W	ROG3	-1.33767	3.25948e-85	YOR035C	SHE4	-0.830902	8.65982e-32	YBR101C	FES1	-0.884723	2.19674e-06
YNL194C	YNL194C	-1.26172	2.96247e-06	YLR227W-B	YLR227W-B	-1.33759	1.06255e-05	YLR106C	MDN1	-0.828331	0.0011724	YGL017W	ATE1	-0.884637	1.86947e-18
YER184C	TOG1	-1.25599	2.23048e-64	YNL007C	SIS1	-1.33462	6.52389e-241	YNR075W	COS10	-0.825831	4.82771e-08	YNL193W	YNL193W	-0.884484	5.8954e-15
YBL094C	YBL094C	-1.25262	0.0061058	snR62	SNR62	-1.33036	1.7921e-05	YLR042C	YLR042C	-0.823702	0.00138879	YER014W	HEM14	-0.884357	5.22945e-17
YLL026W	HSP104	-1.2518	6.51006e-47	YHR018C	ARG4	-1.32845	0	YDL194W	SNF3	-0.821642	1.63514e-06	YMR134W	ERG29	-0.881127	3.30684e-07
YNR071C	YNR071C	-1.24816	0.000822311	YNL095C	YNL095C	-1.32638	1.41412e-41	YLR285W	NNT1	-0.821559	1.09606e-12	YLR154C	RNH203	-0.879469	4.50692e-07
YOL125W	TRM13	-1.24256	6.84494e-58	YGR288W	MAL13	-1.32563	1.55012e-63	YDR518W	EUG1	-0.821135	5.71832e-07	YML042W	CAT2	-0.879321	0.00950803
YDL234C	GYP7	-1.24002	1.86861e-149	YKL216W	URA1	-1.32363	0	YDR093W	DNF2	-0.820857	1.07406e-07	YLR212C	TUB4	-0.876655	0.000126906
YHR157W	REC104	-1.23331	4.60519e-05	YLL026W	HSP104	-1.32341	0	YGR251W	NOP19	-0.820528	3.23101e-07	YOL154W	ZPS1	-0.876089	4.63185e-09
YNL057W	YNL057W	-1.22532	2.57154e-05	YLR415C	YLR415C	-1.32074	0.00246504	YDR020C	DAS2	-0.819321	5.01656e-10	YLL063C	AYT1	-0.875352	1.4972e-08
YPL018W	CTF19	-1.22501	1.18878e-13	YOR381W	FRE3	-1.31982	1.64635e-48	YOR317W	FAA1	-0.816352	8.97873e-12	YFL003C	MSH4	-0.86406	0.000354797
YPL192C	PRM3	-1.22421	0.00511771	YMR008C	PLB1	-1.3175	1.43914e-300	YHR005C	GPA1	-0.808675	4.41933e-21	YML082W	YML082W	-0.861667	7.28912e-08
YHL043W	ECM34	-1.22405	0.0020199	YHR069C-A	YHR069C-A	-1.31738	0.000526282	YER020W	GPA2	-0.804327	5.33932e-28	YGR142W	BTN2	-0.860645	0.00222231
YDL086C-A	YDL086C-A	-1.22171	3.52556e-05	YOR303W	CPA1	-1.3173	0	YPR118W	MRI1	-0.80198	0.00790682	YGR205W	TDA10	-0.857725	0.003011
YPL095C	EEB1	-1.21926	3.45539e-278	YDR158W	HOM2	-1.31536	0	YOR220W	RCN2	-0.799434	1.04487e-13	YER015W	FAA2	-0.855869	5.17326e-08
YER106W	MAM1	-1.21598	3.1343e-05	YER175W-A	YER175W-A	-1.31237	0.00156139	YPL259C	APM1	-0.79815	2.48307e-07	snR37	SNR37	-0.855209	0.00969609
YDR384C	ATO3	-1.21398	4.98475e-37	YBR218C	PYC2	-1.30906	1.14553e-248	YLL063C	AYT1	-0.796168	1.30257e-11	YGL185C	YGL185C	-0.855187	4.33034e-07
YMR198W	CIK1	-1.20979	4.2847e-11	YPR064W	YPR064W	-1.30526	0.000253061	YGR295C	COS6	-0.793243	2.84682e-39	YBR240C	THI2	-0.854575	0.000200347
YCR010C	ADY2	-1.20594	0.000564642	YDR526C	YDR526C	-1.3047	0.00712448	YBR007C	DSF2	-0.790459	9.0256e-07	YBR112C	CYC8	-0.853925	5.84228e-22
YLR106C	MDN1	-1.2059	2.89017e-87	YBR104W	YMC2	-1.30335	3.85824e-147	YHR211W	FLO5	-0.786968	5.90174e-07	YJL080C	SCP160	-0.853356	2.55321e-14
YLL059C	YLL059C	-1.20561	4.61187e-09	YOR389W	YOR389W	-1.30284	3.04407e-41	YPR030W	CSR2	-0.784982	2.35021e-06	YOR027W	STI1	-0.850694	5.18319e-26
snR82	SNR82	-1.20124	2.11093e-06	YJR061W	YJR061W	-1.30164	4.04686e-49	YOR274W	MOD5	-0.784055	9.34041e-08	YDL079C	MRK1	-0.850411	0.00039873
YDR402C	DIT2	-1.19629	5.7437e-08	YGL045W	RIM8	-1.29787	6.83978e-167	YBR112C	CYC8	-0.781965	7.32989e-22	YER067W	RGI1	-0.848786	2.04489e-19
YJL165C	HAL5	-1.19567	2.1295e-105	YLL018C-A	COX19	-1.29666	1.81373e-17	YER045C	ACA1	-0.781757	2.54545e-14	YPR005C	HAL1	-0.844138	0.000130594
YDR034W-B	YDR034W-B	-1.19046	1.08475e-10	YMR271C	URA10	-1.29003	1.96697e-54	YLR437C	DIF1	-0.780104	2.11117e-10	YPR158W	CUR1	-0.843783	3.49527e-18
YGR292W	MAL12	-1.18985	0.00049019	YDR258C	HSP78	-1.28936	5.56217e-286	YOR298W	MUM3	-0.778763	6.40655e-11	YMR218C	TRS130	-0.841569	3.07148e-17
YPR154W	PIN3	-1.1883	2.61793e-66	YCR021C	HSP30	-1.28859	4.15307e-164	YBR005W	RCR1	-0.77712	5.46565e-11	YNL144C	YNL144C	-0.841028	0.000479778
YBR141C	BMT2	-1.18777	1.65672e-18	YOR202W	HIS3	-1.28673	1.61359e-122	YGL027C	CWH41	-0.773533	1.96095e-18	YNR074C	AIF1	-0.840709	4.85301e-12
YPL277C	YPL277C	-1.17865	5.83305e-38	snR5	SNR5	-1.28623	5.2778e-05	YPR175W	DPB2	-0.773139	1.17738e-12	YGR117C	YGR117C	-0.838508	9.02843e-11
YNL282W	POP3	-1.17671	6.10606e-16	YDR037W	KRS1	-1.27986	0	YDR261C	EXG2	-0.77247	2.97533e-15	YMR232W	FUS2	-0.835026	0.00456131
YPR152C	URN1	-1.16982	2.352e-20	YPL252C	YAH1	-1.2798	1.5905e-50	YDR100W	TVP15	-0.772209	3.54888e-22	YLR143W	DPH6	-0.832477	8.24652e-25
YOL015W	IRC10	-1.16938	5.71825e-23	YJL119C	YJL119C	-1.27937	4.47972e-05	YDL233W	MFG1	-0.770505	3.99184e-11	YNR021W	YNR021W	-0.827037	1.04098e-23
YLL037W	YLL037W	-1.16757	0.00233449	YPR154W	PIN3	-1.27834	1.66173e-79	YER014W	HEM14	-0.768624	3.04371e-13	YNL045W	LAP2	-0.825254	4.38847e-17
YOR292C	YOR292C	-1.16655	5.43909e-42	YDL036C	PUS9	-1.27388	1.29446e-26	YBR044C	TCM62	-0.765473	1.80627e-13	YOR361C	PRT1	-0.82426	1.16556e-45
YPL055C	LGE1	-1.16654	2.31337e-44	YKR099W	BAS1	-1.27191	2.09076e-94	YCL037C	SRO9	-0.764667	0.0065257	YDR309C	GIC2	-0.823483	1.24182e-05
YOR008W-B	YOR008W-B	-1.16645	0.00890978	YBR112C	CYC8	-1.27023	7.83335e-88	YLR389C	STE23	-0.764363	3.5673e-10	YOR301W	RAX1	-0.820379	6.60144e-08
YJR027W	YJR027W	-1.16308	0.00023791	YEL059W	HHY1	-1.27007	4.19735e-08	YDR210W	YDR210W	-0.764142	1.19274e-13	YMR081C	ISF1	-0.820123	1.04825e-05
YBR005W	RCR1	-1.1607	3.14454e-70	YNR015W	SMM1	-1.26803	8.12701e-48	YOL135C	MED7	-0.760928	1.75706e-08	YDR489W	SLD5	-0.815023	1.56061e-07
YJL211C	YJL211C	-1.15686	0.00283652	YBR012C	YBR012C	-1.26703	2.59165e-13	YMR166C	YMR166C	-0.759589	7.29209e-06	YHR044C	DOG1	-0.812227	5.44491e-10
YBR298C	MAL31	-1.1558	1.21193e-49	snR82	SNR82	-1.267	2.24296e-07	YGR212W	SLI1	-0.759194	1.55734e-07	ICR1	ICR1	-0.811093	0.00598852
YDR461W	MFA1	-1.15574	1.13738e-29	YLR089C	ALT1	-1.26682	0	YOR131C	YOR131C	-0.759019	3.88324e-20	YDR100W	TVP15	-0.809097	8.42627e-16
YPR175W	DPB2	-1.15499	8.26629e-25	YGL229C	SAP4	-1.26662	5.21264e-30	YPR116W	RRG8	-0.758954	0.000331888	YJL206C	YJL206C	-0.805446	2.20274e-08
YFR055W	IRC7	-1.14852	1.91322e-74	YPL111W	CAR1	-1.26383	2.93048e-48	YNL281W	HCH1	-0.756942	1.06428e-14	YFR044C	DUG1	-0.803369	1.41701e-13
YPL149W	ATG5	-1.14585	3.86434e-62	YOR130C	ORT1	-1.25997	2.6677e-78	YIL056W	VHR1	-0.754923	0.000204304	YJL198W	PHO90	-0.801522	1.07087e-15
YLR387C	REH1	-1.14516	1.73528e-97	YBR249C	ARO4	-1.25968	8.06813e-271	YGR180C	RNR4	-0.752509	4.73057e-32	YFR015C	GSY1	-0.79844	0.000387718
YJL201W	ECM25	-1.14486	7.48823e-49	YLL056C	YLL056C	-1.25941	1.12339e-27	YBR156C	SLI15	-0.750757	0.000906546	YOL032W	OPI10	-0.796141	1.5858e-07
YLR415C	YLR415C	-1.14465	0.00779704	YOR323C	PRO2	-1.25849	2.71869e-204	YMR134W	ERG29	-0.750157	0.000483217	YGL039W	YGL039W	-0.794736	1.30402e-06
YCR060W	TAH1	-1.14419	3.70346e-40	YDR127W	ARO1	-1.25596	1.07274e-228	YOR269W	PAC1	-0.750009	6.51308e-10	YOR051C	ETT1	-0.792557	4.46597e-10
snR8	SNR8	-1.13902	0.0027952	YFL028C	CAF16	-1.25325	8.90645e-126	YKL213C	DOA1	-0.749406	0.00650999	YMR280C	CAT8	-0.792535	9.30182e-06
YFL016C	MDJ1	-1.1383	1.59863e-93	YAL005C	SSA1	-1.24788	0	YJR084W	YJR084W	-0.74814	2.58826e-13	YNL046W	YNL046W	-0.792468	8.08994e-10
YER095W	RAD51	-1.13423	1.53955e-34	snR30	SNR30	-1.2465	3.97e-16	YDR267C	CIA1	-0.746457	5.05466e-09	YDR080W	VPS41	-0.791654	1.13943e-19
YIL164C	NIT1	-1.13291	1.01811e-89	YOR203W	YOR203W	-1.24344	1.07667e-15	YER019W	ISC1	-0.74499	1.80172e-20	YER019W	ISC1	-0.791345	6.92289e-21
YER065C	ICL1	-1.13284	1.16482e-48	YOL016C	CMK2	-1.24192	3.93048e-270	YDR111C	ALT2	-0.743456	0.000481983	YCR020C	PET18	-0.790947	1.56862e-06
YDL012C	YDL012C	-1.13205	6.92725e-39	YMR317W	YMR317W	-1.23818	3.52467e-10	YNR021W	YNR021W	-0.743337	1.71963e-15	YPR001W	CIT3	-0.788904	9.03748e-07
YLR377C	FBP1	-1.12327	0.000122567	YDR261C-D	YDR261C-D	-1.23757	0.000310113	YGR266W	YGR266W	-0.742528	2.74762e-08	YNR029C	YNR029C	-0.788594	4.77508e-12
YCR102C	YCR102C	-1.11807	4.70157e-16	YOR391C	HSP33	-1.23225	0.000275287	YOR184W	SER1	-0.739477	1.08662e-06	YJR099W	YUH1	-0.787733	6.61367e-07
YOR134W	BAG7	-1.11771	4.55785e-23	YIR035C	YIR035C	-1.23148	6.16469e-118	YOL107W	YOL107W	-0.73914	4.9415e-05	YNL042W	BOP3	-0.784863	1.73529e-06
YBR297W	MAL33	-1.11543	1.09854e-103	YDL170W	UGA3	-1.22637	1.77035e-208	YPL233W	NSL1	-0.738189	9.36767e-06	YPR046W	MCM16	-0.776741	5.63881e-08
YGL183C	MND1	-1.11523	3.63204e-12	YKL218C	SRY1	-1.22243	1.50283e-106	YJL080C	SCP160	-0.738015	1.20016e-21	YNL225C	CNM67	-0.776663	9.33725e-12
YLR327C	TMA10	-1.114	3.5149e-24	YBR256C	RIB5	-1.22224	6.89792e-179	YHR163W	SOL3	-0.737905	0.00286965	YOR217W	RFC1	-0.775663	8.04564e-10
YOR100C	CRC1	-1.1096	1.26295e-16	YLR266C	PDR8	-1.22215	1.34861e-45	YPL003W	ULA1	-0.734867	2.14915e-08	YDL234C	GYP7	-0.773806	3.92387e-06
YOR366W	YOR366W	-1.10886	2.12807e-06	YAR035W	YAT1	-1.22198	6.3558e-42	YDR244W	PEX5	-0.733938	1.80661e-30	YBL035C	POL12	-0.772578	0.0085663
YKR079C	TRZ1	-1.10196	8.39144e-41	YCL008C	STP22	-1.22075	2.17723e-40	YMR104C	YPK2	-0.732033	1.02891e-06	YLR054C	OSW2	-0.771056	0.00154212
YFL021C-A	YFL021C-A	-1.10162	0.000562369	YER090W	TRP2	-1.2203	2.02261e-215	YER028C	MIG3	-0.729011	3.61487e-08	YAL010C	MDM10	-0.769199	1.08165e-09
YGL045W	RIM8	-1.09894	1.64722e-103	YKL127W	PGM1	-1.21843	2.58298e-68	YDL175C	AIR2	-0.727155	1.41211e-18	YIL026C	IRR1	-0.767765	0.000401737
YDR042C	YDR042C	-1.09601	0.00963674	YPL277C	YPL277C	-1.21547	6.05761e-40	YIR019C	FLO11	-0.723343	0.00278719	YDR294C	DPL1	-0.766864	3.17512e-06
YOR019W	YOR019W	-1.09229	6.79265e-21	YNR060W	FRE4	-1.21531	4.58088e-10	YGL144C	ROG1	-0.7233	2.63656e-08	YDR297W	SUR2	-0.76408	6.43622e-18
YDR213W	UPC2	-1.09133	2.55261e-29	YOR302W	YOR302W	-1.20961	1.31993e-33	YNR074C	AIF1	-0.720082	2.04001e-20	YOR349W	CIN1	-0.763146	1.35892e-12
YNR074C	AIF1	-1.09106	4.67551e-55	YDR046C	BAP3	-1.20898	1.12981e-143	YNR059W	MNT4	-0.7189	1.03473e-17	YBR246W	RRT2	-0.762479	2.31738e-17
YBL035C	POL12	-1.08965	3.90485e-24	YER020W	GPA2	-1.20604	1.25847e-117	YOR216C	RUD3	-0.71649	2.17672e-07	YAR042W	SWH1	-0.761466	3.39772e-14
YDR020C	DAS2	-1.08915	4.68361e-19	YPL199C	YPL199C	-1.20454	2.4226e-65	YNL257C	SIP3	-0.716033	3.38322e-06	YMR316W	DIA1	-0.759436	0.00163499
YFR028C	CDC14	-1.0882	2.62029e-38	YBL005W-B	YBL005W-B	-1.20096	5.52686e-12	YFL016C	MDJ1	-0.715691	2.05712e-18	YDR488C	PAC11	-0.756618	0.00152472
YDR344C	YDR344C	-1.08734	0.00360964	YHL047C	ARN2	-1.19601	5.0683e-72	YDR080W	VPS41	-0.713532	1.04487e-13	YOR241W	MET7	-0.756378	5.23875e-17
YLR187W	SKG3	-1.0869	3.17764e-25	YPR196W	YPR196W	-1.19216	5.07357e-19	YIL067C	YIL067C	-0.712527	7.36196e-05	YBR182C	SMP1	-0.755454	0.000495016
YLR216C	CPR6	-1.08668	8.04275e-94	YDR487C	RIB3	-1.19169	9.45605e-151	YAR042W	SWH1	-0.712016	6.50718e-15	YBR161W	CSH1	-0.753946	4.3795e-05
YFL002C	SPB4	-1.08465	7.60163e-48	YGR117C	YGR117C	-1.18994	2.18378e-59	YDL161W	ENT1	-0.71173	9.65244e-22	YHR178W	STB5	-0.751015	2.49276e-08
YNL007C	SIS1	-1.08314	1.65036e-16	YOR385W	YOR385W	-1.18935	9.72428e-127	YGR040W	KSS1	-0.711386	5.06199e-11	YPR175W	DPB2	-0.750723	3.37075e-09
YDL168W	SFA1	-1.08288	7.74967e-87	YBR115C	LYS2	-1.18805	2.00434e-05	YBR125C	PTC4	-0.711134	1.3562e-13	YHR211W	FLO5	-0.750437	2.93113e-06
YER081W	SER3	-1.08286	9.73797e-95	YMR106C	YKU80	-1.18536	3.13182e-20	snR46	SNR46	-0.711011	1.59839e-05	YPR029C	APL4	-0.750037	4.63151e-19
YMR211W	DML1	-1.07875	2.23605e-42	YLR193C	UPS1	-1.18506	3.0841e-64	YHR048W	YHK8	-0.710524	0.00417025	YHL044W	YHL044W	-0.749753	0.00124315
YCR081W	SRB8	-1.07738	1.47389e-37	snR49	SNR49	-1.18463	0.000286378	YDR259C	YAP6	-0.71029	1.07206e-05	YPL240C	HSP82	-0.749398	3.58946e-10
YNL251C	NRD1	-1.07609	9.77785e-59	YOR349W	CIN1	-1.18443	2.8219e-31	YGL151W	NUT1	-0.710193	7.79017e-18	YJR013W	GPI14	-0.74894	2.36782e-05
YBR284W	YBR284W	-1.07373	1.14315e-15	YCL063W	VAC17	-1.18211	3.04946e-21	YOR051C	ETT1	-0.708188	3.01516e-08	YGR266W	YGR266W	-0.747796	3.53686e-07
YMR315W-A	YMR315W-A	-1.07201	0.00699817	YPL264C	YPL264C	-1.17793	8.43257e-54	YPR013C	CMR3	-0.707205	0.00829167	YNL035C	YNL035C	-0.747701	1.98096e-13
YDR261C-D	YDR261C-D	-1.06934	0.00182146	YJL198W	PHO90	-1.17367	4.22378e-81	YHR179W	OYE2	-0.706689	4.09437e-05	YER024W	YAT2	-0.746277	1.39747e-19
YMR018W	YMR018W	-1.06475	5.3701e-06	YKL015W	PUT3	-1.1735	5.99271e-36	YOR010C	TIR2	-0.706414	0.00213382	YAL028W	FRT2	-0.743978	0.00106988
YPL033C	SRL4	-1.06325	1.4354e-11	YLR062C	BUD28	-1.16643	0.00939585	YPL106C	SSE1	-0.705283	6.61467e-07	YGL027C	CWH41	-0.743541	4.88848e-25
YBR186W	PCH2	-1.06134	8.66457e-05	YJR111C	YJR111C	-1.15969	8.78313e-74	YHR108W	GGA2	-0.699799	3.06851e-09	YDR261C	EXG2	-0.740759	5.45218e-15
YDR210C-D	YDR210C-D	-1.06082	0.00146193	YPR145W	ASN1	-1.15798	0	YLR417W	VPS36	-0.699299	7.02014e-23	YNL282W	POP3	-0.739176	8.84333e-07
YOR027W	STI1	-1.05705	3.67714e-101	YGR250C	YGR250C	-1.15735	1.39019e-144	YPR158W	CUR1	-0.69797	9.51634e-22	YLR273C	PIG1	-0.736856	0.000825229
YMR280C	CAT8	-1.05693	1.8917e-12	YJL077C	ICS3	-1.15721	6.60592e-07	YNL035C	YNL035C	-0.696833	5.11928e-12	YOR106W	VAM3	-0.733839	0.000225541
YDR151C	CTH1	-1.05538	8.06651e-40	YMR195W	ICY1	-1.15693	5.16139e-85	YGL039W	YGL039W	-0.695354	1.95604e-12	YDR118W	APC4	-0.7303	2.93447e-06
YGR078C	PAC10	-1.05459	2.17362e-31	YDL234C	GYP7	-1.15292	1.10291e-162	YGL157W	ARI1	-0.694722	1.27224e-22	YPR036W	VMA13	-0.730012	1.60235e-24
snR63	SNR63	-1.04364	0.00826603	YCR053W	THR4	-1.14796	2.93342e-257	YMR236W	TAF9	-0.693654	1.83091e-20	YDR428C	BNA7	-0.729486	1.15071e-05
YKR053C	YSR3	-1.04097	1.57846e-05	YPL278C	YPL278C	-1.14751	6.79645e-08	YNR010W	CSE2	-0.692703	0.00606874	YBR160W	CDC28	-0.729281	0.00839037
YNL006W	LST8	-1.04048	1.6798e-60	YNL020C	ARK1	-1.14666	6.00823e-46	YMR218C	TRS130	-0.692417	6.52948e-19	YOR131C	YOR131C	-0.728768	7.53786e-19
YBL015W	ACH1	-1.03567	2.87197e-41	YJL089W	SIP4	-1.14568	5.33703e-12	YGL106W	MLC1	-0.691157	3.32365e-08	YGL045W	RIM8	-0.727326	6.22985e-13
YLR108C	YLR108C	-1.03081	1.98131e-32	YJR117W	STE24	-1.14511	3.19548e-66	YOR219C	STE13	-0.690713	1.64377e-05	YCL063W	VAC17	-0.727026	0.00158681
YPR001W	CIT3	-1.02974	1.64141e-16	YCL030C	HIS4	-1.14185	0	YNL046W	YNL046W	-0.689884	3.17172e-12	YGL196W	DSD1	-0.724716	0.00171363
RUF23	RUF23	-1.02949	0.000917845	YDR210C-D	YDR210C-D	-1.13973	0.000601229	YOR241W	MET7	-0.688001	3.05346e-14	YDR144C	MKC7	-0.723283	1.89597e-07
YBL005W-B	YBL005W-B	-1.02703	6.24513e-09	YGL202W	ARO8	-1.13279	9.03689e-240	YPR183W	DPM1	-0.686493	1.34739e-07	YBR004C	GPI18	-0.723055	0.00109823
YJL144W	YJL144W	-1.02557	4.7195e-21	YJR130C	STR2	-1.1308	1.23819e-156	YDR037W	KRS1	-0.684655	6.85855e-10	YER098W	UBP9	-0.722535	6.45e-10
YJR149W	YJR149W	-1.02433	4.66712e-15	YJL201W	ECM25	-1.12733	4.96514e-52	YDR390C	UBA2	-0.684308	1.08488e-12	YLR277C	YSH1	-0.722341	3.84049e-07
YLR143W	DPH6	-1.02373	1.57347e-43	YCR107W	AAD3	-1.12555	2.15306e-22	YMR103C	YMR103C	-0.6827	1.04382e-05	YJR149W	YJR149W	-0.721868	6.8159e-06
YKL184W	SPE1	-1.02204	5.32859e-66	YDR476C	YDR476C	-1.12308	4.03873e-47	YLR228C	ECM22	-0.68112	7.54821e-13	YGR199W	PMT6	-0.72173	2.82858e-07
YCR020C	PET18	-1.01934	2.90162e-13	YFR046C	CNN1	-1.12295	1.21577e-23	YFR009W	GCN20	-0.680662	2.456e-14	YFR013W	IOC3	-0.720159	1.30134e-06
YAR028W	YAR028W	-1.01691	5.29248e-49	YDL104C	QRI7	-1.11922	1.79377e-12	YOR326W	MYO2	-0.678024	1.93565e-07	YCR030C	SYP1	-0.719725	1.59842e-09
YOR237W	HES1	-1.0135	0.000203366	YPL253C	VIK1	-1.11903	1.71691e-14	YAR014C	BUD14	-0.677847	7.96832e-09	YDL194W	SNF3	-0.718336	8.6356e-08
YHR177W	YHR177W	-1.01336	6.87664e-05	YKL213C	DOA1	-1.11466	5.50261e-98	YDR141C	DOP1	-0.676956	7.02505e-08	YLR060W	FRS1	-0.718148	1.74154e-40
YNR010W	CSE2	-1.01327	4.20836e-16	YIR034C	LYS1	-1.1146	8.08155e-202	YCR081W	SRB8	-0.67609	1.61374e-07	YNL007C	SIS1	-0.717851	0.000151665
YGR177C	ATF2	-1.01317	1.66981e-13	YOL158C	ENB1	-1.11096	1.0538e-68	YPR036W	VMA13	-0.675916	8.03865e-29	YJL061W	NUP82	-0.717285	3.32622e-13
YDR448W	ADA2	-1.00685	6.29913e-20	YPR116W	RRG8	-1.11022	4.72299e-07	YNL029C	KTR5	-0.674023	3.04371e-13	YDR129C	SAC6	-0.715964	8.67459e-56
YAR029W	YAR029W	-1.00528	8.3654e-09	YMR168C	CEP3	-1.10976	9.52813e-19	YHR107C	CDC12	-0.67389	1.18345e-12	YPR070W	MED1	-0.714272	1.34649e-05
YHR210C	YHR210C	-1.00496	1.34047e-18	YGL154C	LYS5	-1.10605	3.47506e-40	YOR181W	LAS17	-0.672568	1.01148e-08	YOR033C	EXO1	-0.713377	0.000262438
YKL209C	STE6	-1.00458	1.27646e-62	YPR158W	CUR1	-1.10239	3.19824e-66	YGR185C	TYS1	-0.671579	1.82479e-05	YBR289W	SNF5	-0.709327	1.00908e-07
YPR158C-D	YPR158C-D	-1.00284	0.00723639	YMR265C	YMR265C	-1.10083	2.23963e-57	YMR320W	YMR320W	-0.669181	0.000164653	YHR005C	GPA1	-0.709039	1.12076e-12
YNL227C	JJJ1	-1.00179	5.16011e-41	YEL017W	GTT3	-1.10041	2.16962e-28	YCR017C	CWH43	-0.666702	1.96779e-08	YOR270C	VPH1	-0.708594	4.17019e-20
YJL198W	PHO90	-0.999381	9.38293e-58	YPL149W	ATG5	-1.09915	6.11991e-64	YJR148W	BAT2	-0.665067	0.00195105	YDL161W	ENT1	-0.707767	1.41888e-16
YBR073W	RDH54	-0.999189	7.52262e-51	YLR194C	YLR194C	-1.0981	8.68297e-146	YJL165C	HAL5	-0.664679	3.36543e-06	YER076C	YER076C	-0.707721	0.00997854
YOL143C	RIB4	-0.999093	7.15586e-125	YJL215C	YJL215C	-1.09773	0.00621909	YLR011W	LOT6	-0.66171	0.00223261	YNR004W	SWM2	-0.704978	0.00207305
YDL020C	RPN4	-0.997571	1.94112e-70	YER045C	ACA1	-1.09764	2.36411e-51	YOR180C	DCI1	-0.661251	0.000126397	YGR288W	MAL13	-0.704593	3.66458e-12
YMR319C	FET4	-0.991155	1.94456e-32	YGL185C	YGL185C	-1.09713	5.58851e-32	YDR488C	PAC11	-0.66122	0.00425767	YPL245W	YPL245W	-0.704247	6.42654e-11
YNL020C	ARK1	-0.991104	2.61795e-37	YCL037C	SRO9	-1.09661	3.83454e-05	YPL009C	TAE2	-0.660779	1.2592e-10	YBR114W	RAD16	-0.703846	2.84041e-16
YBR299W	MAL32	-0.988236	0.00453586	YDR435C	PPM1	-1.09523	3.65498e-40	YHR043C	DOG2	-0.659856	0.000376162	YLL026W	HSP104	-0.703584	3.72192e-08
YPL005W	AEP3	-0.987265	1.42678e-28	YFL016C	MDJ1	-1.08894	4.15335e-84	YBR162C	TOS1	-0.65817	0.000196673	YDR093W	DNF2	-0.703327	5.08388e-14
YBR046C	ZTA1	-0.98434	1.47434e-35	YKL159C	RCN1	-1.08537	1.61475e-28	YLL053C	YLL053C	-0.658046	0.000760971	YGR295C	COS6	-0.702115	9.91571e-30
YNR060W	FRE4	-0.983847	1.16787e-07	YOL119C	MCH4	-1.07534	2.91278e-190	YCL055W	KAR4	-0.656879	2.07612e-10	YDR244W	PEX5	-0.702114	1.04005e-24
YMR265C	YMR265C	-0.982281	2.44845e-43	YGR052W	FMP48	-1.07531	1.35309e-09	YNL106C	INP52	-0.656768	1.85409e-11	YGR109W-B	YGR109W-B	-0.698108	4.56862e-05
YNR004W	SWM2	-0.980577	1.6096e-06	YIL116W	HIS5	-1.07361	9.52422e-175	YDR132C	YDR132C	-0.655009	1.01634e-06	YOR013W	IRC11	-0.697902	0.00457786
YNR065C	YNR065C	-0.978836	2.55601e-64	YMR009W	ADI1	-1.07183	1.1667e-105	YMR211W	DML1	-0.653835	3.0258e-11	YNR026C	SEC12	-0.695417	4.19506e-11
YOR213C	SAS5	-0.976959	3.82135e-34	YJR020W	YJR020W	-1.07092	0.00750177	YDR129C	SAC6	-0.653699	2.48035e-45	YPL016W	SWI1	-0.695213	4.00315e-05
YJR155W	AAD10	-0.973689	1.0543e-71	YOR013W	IRC11	-1.07074	9.65028e-06	YGL223C	COG1	-0.653211	4.24042e-10	YGL124C	MON1	-0.694277	0.000336549
YEL055C	POL5	-0.972968	2.18061e-43	YNL281W	HCH1	-1.06977	1.39646e-67	YNR006W	VPS27	-0.651648	2.11351e-15	YOR009W	TIR4	-0.693555	2.97728e-05
YGR202C	PCT1	-0.96899	7.74224e-72	YDR432W	NPL3	-1.06765	1.45999e-99	YPR046W	MCM16	-0.64919	9.62251e-08	YPL147W	PXA1	-0.690232	5.77321e-05
YOR081C	TGL5	-0.968699	1.43464e-32	YBR035C	PDX3	-1.06573	6.67893e-80	YGR077C	PEX8	-0.64674	9.40218e-05	YOR011W	AUS1	-0.689734	3.71855e-05
YPL253C	VIK1	-0.967447	6.60177e-11	YNR034W	SOL1	-1.06542	6.81123e-32	YLR414C	PUN1	-0.646586	7.19685e-05	YER022W	SRB4	-0.689514	0.000110593
YDR165W	TRM82	-0.96694	3.01675e-35	YNL006W	LST8	-1.06427	6.84746e-69	YLL058W	YLL058W	-0.64638	4.88517e-18	YBR272C	HSM3	-0.689385	3.0756e-06
YJL206C	YJL206C	-0.966383	2.99806e-29	YKL128C	PMU1	-1.06155	8.74934e-79	YEL028W	YEL028W	-0.645901	0.000774329	YCL050C	APA1	-0.688508	1.19113e-15
YCL026C-B	HBN1	-0.966039	4.02876e-19	YIL152W	YIL152W	-1.06121	1.44593e-26	YOR213C	SAS5	-0.645093	6.54734e-06	YJL154C	VPS35	-0.687918	2.12153e-11
YDL199C	YDL199C	-0.96603	1.92917e-22	YGL158W	RCK1	-1.06089	2.0232e-05	YNL193W	YNL193W	-0.644598	1.60091e-08	YOR035C	SHE4	-0.68767	5.1284e-19
YML082W	YML082W	-0.964282	2.87533e-40	YMR108W	ILV2	-1.05905	3.47398e-250	YLR359W	ADE13	-0.644118	2.57275e-07	YNL251C	NRD1	-0.686168	3.09224e-08
YKL132C	RMA1	-0.963585	6.16969e-23	snR51	SNR51	-1.059	0.000926586	YGL178W	MPT5	-0.643117	0.000362313	YLR437C	DIF1	-0.685195	4.27422e-06
YPR116W	RRG8	-0.963053	8.39219e-06	YBR021W	FUR4	-1.05752	2.20553e-27	YLR154C	RNH203	-0.642781	0.00212849	YER033C	ZRG8	-0.683996	1.76613e-07
YBR007C	DSF2	-0.96212	1.52057e-48	YCL064C	CHA1	-1.05741	0	YOR299W	BUD7	-0.642488	0.00270498	YGL233W	SEC15	-0.679651	4.86813e-11
YDL010W	GRX6	-0.961001	1.61203e-24	YJR131W	MNS1	-1.0563	1.68654e-32	YOR301W	RAX1	-0.64226	9.68973e-07	YLR381W	CTF3	-0.678188	0.00629591
YDR244W	PEX5	-0.960622	4.61466e-60	YJL165C	HAL5	-1.05626	1.67834e-100	YGR173W	RBG2	-0.641554	0.00010665	YGL241W	KAP114	-0.677016	6.67624e-08
YPR141C	KAR3	-0.958311	3.45156e-15	YPR111W	DBF20	-1.05163	6.10542e-50	YHR098C	SFB3	-0.640737	9.85662e-17	YER016W	BIM1	-0.676923	2.66213e-09
YLR090W	XDJ1	-0.957985	2.97083e-64	YGR017W	YGR017W	-1.05086	1.15661e-47	YDR089W	YDR089W	-0.640384	9.35589e-07	YBL003C	HTA2	-0.676303	0.00641867
YLL024C	SSA2	-0.956035	9.55135e-94	YBR182C	SMP1	-1.04955	5.56838e-71	YDR068W	DOS2	-0.639373	0.00158037	YNR032W	PPG1	-0.67621	1.50204e-08
YDR520C	URC2	-0.955898	3.13867e-37	YBR114W	RAD16	-1.04932	1.32855e-63	YPL049C	DIG1	-0.638959	6.12664e-11	YNR015W	SMM1	-0.676092	9.00458e-05
YBL046W	PSY4	-0.955744	1.12091e-21	YER028C	MIG3	-1.04698	2.71448e-31	YER098W	UBP9	-0.638154	1.13998e-08	YJR036C	HUL4	-0.675886	0.000591468
YMR035W	IMP2	-0.955137	7.84306e-17	YGL027C	CWH41	-1.04697	8.57459e-74	YOR081C	TGL5	-0.637806	1.67352e-15	YLR389C	STE23	-0.675084	2.50556e-12
YJL200C	ACO2	-0.947453	6.17272e-84	YBL076C	ILS1	-1.04253	2.25884e-260	YNL121C	TOM70	-0.637697	1.20734e-24	YMR020W	FMS1	-0.672429	1.62032e-16
YJR119C	JHD2	-0.946508	3.32476e-26	YHL019W-A	YHL019W-A	-1.04117	0.000897992	YML124C	TUB3	-0.635952	7.31302e-13	YPL243W	SRP68	-0.670937	1.33577e-14
YDR249C	YDR249C	-0.946397	1.87114e-17	YDR242W	AMD2	-1.03985	6.46993e-62	YOR174W	MED4	-0.635088	2.31706e-08	YGR180C	RNR4	-0.670602	9.70915e-27
YDR082W	STN1	-0.946182	4.05934e-34	YJL144W	YJL144W	-1.03813	1.18089e-23	YER024W	YAT2	-0.634432	4.68374e-23	YAL012W	CYS3	-0.6701	5.94536e-07
YPL278C	YPL278C	-0.944898	8.0453e-06	snR41	SNR41	-1.03802	4.62318e-05	YDR257C	RKM4	-0.633545	3.9329e-09	YOR081C	TGL5	-0.669536	3.66224e-14
YLR318W	EST2	-0.944704	2.17457e-14	YNL054W-B	YNL054W-B	-1.03579	2.70717e-16	YBL051C	PIN4	-0.632999	0.00028212	YPL069C	BTS1	-0.668843	9.1456e-05
YNL192W	CHS1	-0.943268	2.91465e-168	YGR267C	FOL2	-1.03552	2.50469e-147	YFL027C	GYP8	-0.632473	1.64574e-13	YJR043C	POL32	-0.668754	0.000351904
YJR061W	YJR061W	-0.9381	7.97305e-27	YKL023W	YKL023W	-1.0329	1.3838e-31	YGR061C	ADE6	-0.629873	3.29797e-08	YKR075C	YKR075C	-0.667234	3.28588e-05
YDL182W	LYS20	-0.937791	2.7858e-53	YPR074C	TKL1	-1.02791	1.02835e-207	YHL048W	COS8	-0.629829	0.00148506	YLL062C	MHT1	-0.666688	0.00478965
YLR397C	AFG2	-0.934925	2.76992e-31	YGL166W	CUP2	-1.02677	2.71797e-41	YER157W	COG3	-0.629002	2.95334e-09	YPR105C	COG4	-0.666681	5.78396e-09
YMR042W	ARG80	-0.931448	1.22611e-21	YKR036C	CAF4	-1.02472	2.74804e-48	YPR089W	YPR089W	-0.62733	2.05716e-13	YNL290W	RFC3	-0.665291	5.90979e-07
YKL043W	PHD1	-0.92898	4.1092e-27	YNL264C	PDR17	-1.02468	1.9147e-53	YPR198W	SGE1	-0.626705	1.92054e-14	YJR046W	TAH11	-0.665063	2.13149e-12
YOR378W	AMF1	-0.925298	0.00588787	snR83	SNR83	-1.02322	5.58576e-06	YML082W	YML082W	-0.623671	0.000153341	YOR132W	VPS17	-0.664753	9.1395e-06
snR68	SNR68	-0.924613	5.47823e-05	YDL168W	SFA1	-1.02226	1.5102e-88	YML103C	NUP188	-0.622815	1.71665e-12	YOR298C-A	MBF1	-0.662798	1.42062e-13
YBR050C	REG2	-0.923519	0.000172667	snR31	SNR31	-1.02065	2.42429e-09	YGR124W	ASN2	-0.62238	1.86397e-11	YPL259C	APM1	-0.659416	2.18723e-09
snR46	SNR46	-0.921782	1.15158e-08	YMR194C-A	YMR194C-A	-1.01911	0.00182692	YOR198C	BFR1	-0.622038	0.000780232	YHR031C	RRM3	-0.658511	0.00164588
YPL189W	GUP2	-0.918037	0.000625019	YOR011W	AUS1	-1.01859	2.36232e-43	YAR028W	YAR028W	-0.621862	7.19685e-05	YDL017W	CDC7	-0.656091	1.85294e-07
YJR046W	TAH11	-0.915503	1.33465e-42	YBR004C	GPI18	-1.01757	3.9399e-21	YGR285C	ZUO1	-0.620837	3.37998e-15	YDR508C	GNP1	-0.653382	2.50417e-09
YOR009W	TIR4	-0.913807	3.15466e-09	YOR020C	HSP10	-1.01348	1.9704e-75	YOR009W	TIR4	-0.620418	4.69304e-05	YJL106W	IME2	-0.653023	0.00861107
YGR035C	YGR035C	-0.912711	3.65607e-05	YOL081W	IRA2	-1.01237	4.41009e-84	YPR029C	APL4	-0.61958	3.59663e-18	YDR107C	TMN2	-0.652872	1.26636e-05
YDL150W	RPC53	-0.912122	6.4435e-33	YHR044C	DOG1	-1.00473	1.1791e-15	YHR068W	DYS1	-0.619465	2.10264e-05	YFR014C	CMK1	-0.651853	0.00152899
YBR107C	IML3	-0.911697	2.94715e-07	YLR099W-A	MIM2	-1.00423	3.89833e-16	YFL002C	SPB4	-0.619239	2.17812e-14	YDR259C	YAP6	-0.651371	2.0284e-05
YOR221C	MCT1	-0.91052	1.38258e-73	YDL175C	AIR2	-1.00267	2.67178e-38	YNL173C	MDG1	-0.61757	0.00141043	YGL242C	YGL242C	-0.651346	0.000544922
YOR011W	AUS1	-0.909309	4.26833e-34	YPL241C	CIN2	-0.998505	8.02634e-12	YBR087W	RFC5	-0.61742	0.00265055	YOL057W	YOL057W	-0.650759	2.51718e-11
YLR432W	IMD3	-0.908676	3.80689e-63	YNR074C	AIF1	-0.995721	8.7292e-55	YNL042W	BOP3	-0.616146	5.57811e-07	YLL018C	DPS1	-0.648065	8.81743e-10
YLR194C	YLR194C	-0.908539	7.63933e-102	YDR012W	RPL4B	-0.993244	5.64974e-113	YAL013W	DEP1	-0.615654	8.01996e-10	YBL002W	HTB2	-0.646885	0.00492006
YFR027W	ECO1	-0.905401	0.000114324	YNL311C	SKP2	-0.992752	3.2465e-83	YDR085C	AFR1	-0.615591	2.45116e-07	YLR039C	RIC1	-0.646699	8.1462e-12
YPR099C	YPR099C	-0.905394	0.00176851	YMR069W	NAT4	-0.988377	0.000457018	YPR174C	YPR174C	-0.614477	0.00142539	YNL121C	TOM70	-0.645551	1.34866e-22
YBR083W	TEC1	-0.905226	1.38355e-33	YBR250W	SPO23	-0.988162	1.0379e-07	YPR168W	NUT2	-0.613935	0.000271615	YPL141C	FRK1	-0.644947	0.00026134
YBR004C	GPI18	-0.904964	6.50423e-14	YCR007C	YCR007C	-0.986581	8.47256e-20	YLR449W	FPR4	-0.613324	3.20702e-13	YCL055W	KAR4	-0.644525	3.83991e-08
YNR056C	BIO5	-0.903037	3.14818e-39	YER150W	SPI1	-0.985771	1.83567e-58	YDR428C	BNA7	-0.61279	9.252e-05	YMR236W	TAF9	-0.644412	6.68365e-15
YNR015W	SMM1	-0.900929	2.89795e-25	YHR178W	STB5	-0.980042	6.54562e-19	YOR217W	RFC1	-0.611448	3.09822e-10	YPR030W	CSR2	-0.642622	3.12464e-07
YGL017W	ATE1	-0.899101	4.34846e-25	YHL040C	ARN1	-0.979004	9.80193e-32	YPL245W	YPL245W	-0.610931	1.14669e-09	YOL072W	THP1	-0.642543	7.36748e-08
YBR291C	CTP1	-0.898481	1.92574e-18	YOL052C	SPE2	-0.978485	2.00431e-30	YHR044C	DOG1	-0.610268	1.16641e-06	YOR372C	NDD1	-0.641071	8.00503e-08
YOR389W	YOR389W	-0.893207	2.52946e-21	YKR019C	IRS4	-0.977771	1.2174e-31	YJR149W	YJR149W	-0.610264	3.89217e-05	YPR025C	CCL1	-0.640804	2.76539e-06
YEL028W	YEL028W	-0.892421	2.29745e-06	YER128W	VFA1	-0.977525	2.85377e-12	YNR029C	YNR029C	-0.609831	1.29987e-08	YBL039W-B	YBL039W-B	-0.639663	0.000412933
YNL117W	MLS1	-0.889285	0.0030379	YML097C	VPS9	-0.976339	1.32944e-44	YBR248C	HIS7	-0.607917	7.32816e-08	YOR069W	VPS5	-0.639294	1.99035e-11
YNL144C	YNL144C	-0.887634	9.76342e-20	YNL193W	YNL193W	-0.975945	5.06437e-37	YJL154C	VPS35	-0.606796	3.57386e-12	YDR400W	URH1	-0.638897	0.000101213
YNL295W	YNL295W	-0.88762	9.16148e-24	YLR042C	YLR042C	-0.973924	0.000265764	YNL027W	CRZ1	-0.606609	1.58201e-16	YBR125C	PTC4	-0.637173	1.9658e-09
YER175C	TMT1	-0.887011	9.57304e-59	YCR106W	RDS1	-0.973835	2.97394e-23	YLR314C	CDC3	-0.605258	2.59505e-10	YOR220W	RCN2	-0.636551	9.78771e-08
YGR023W	MTL1	-0.885873	1.20175e-23	YCR020C	PET18	-0.971295	2.14715e-13	YDR228C	PCF11	-0.604848	1.93122e-12	YJL170C	ASG7	-0.634541	0.000629824
YNL027W	CRZ1	-0.884531	1.07388e-43	YML076C	WAR1	-0.970759	1.04043e-47	YDL236W	PHO13	-0.60421	4.36555e-06	YGR241C	YAP1802	-0.63421	1.65615e-06
YCR066W	RAD18	-0.883663	1.5477e-11	YLR109W	AHP1	-0.96927	1.67841e-144	YBR159W	IFA38	-0.604059	3.45349e-11	YBR250W	SPO23	-0.632397	0.00143159
TLC1	TLC1	-0.882448	4.51815e-10	snR43	SNR43	-0.965948	0.000312638	YGR264C	MES1	-0.602924	2.69855e-07	YNR059W	MNT4	-0.632364	1.21657e-12
YDR432W	NPL3	-0.88176	1.49235e-63	YGR039W	YGR039W	-0.965123	0.00134878	YNL220W	ADE12	-0.602898	1.43551e-05	YDR268W	MSW1	-0.63031	2.33248e-06
YNL124W	NAF1	-0.87659	1.78333e-62	YMR042W	ARG80	-0.964311	2.79485e-23	YPL243W	SRP68	-0.602804	7.12069e-12	YOR181W	LAS17	-0.630273	1.03695e-08
YDL175C	AIR2	-0.874029	2.32436e-25	YHR024C	MAS2	-0.963412	2.22927e-59	YLR045C	STU2	-0.602699	0.00127441	YHR035W	NEL1	-0.629844	0.000359727
YKL044W	YKL044W	-0.874025	0.000142836	YGL073W	HSF1	-0.963062	2.36939e-45	YGL257C	MNT2	-0.599233	0.00592899	YOL066C	RIB2	-0.629271	0.00375811
YKR019C	IRS4	-0.873973	5.80418e-25	YLL035W	GRC3	-0.962823	8.5769e-35	YOR270C	VPH1	-0.597909	2.12594e-19	YBR017C	KAP104	-0.627698	4.39371e-12
YDL079C	MRK1	-0.873201	2.83254e-09	YHL044W	YHL044W	-0.96057	6.4558e-18	YPR105C	COG4	-0.59735	2.81074e-10	YHR098C	SFB3	-0.627627	5.34664e-14
YNR034W-A	YNR034W-A	-0.871209	5.99954e-15	YGR268C	HUA1	-0.959017	3.80806e-29	YDL077C	VAM6	-0.595317	1.08447e-08	YDR228C	PCF11	-0.626477	2.4875e-13
YLR381W	CTF3	-0.870748	4.50172e-12	YPR048W	TAH18	-0.957697	7.62199e-39	YJR007W	SUI2	-0.595295	2.21832e-11	YBR007C	DSF2	-0.624496	7.04394e-06
YCL055W	KAR4	-0.869887	4.49259e-18	YNL278W	CAF120	-0.956881	2.19698e-20	YMR222C	FSH2	-0.594191	1.42938e-07	YMR285C	NGL2	-0.623645	5.5544e-07
YKL108W	SLD2	-0.867633	7.47046e-08	YPR007C	REC8	-0.956268	8.96377e-09	YFR002W	NIC96	-0.592074	3.78441e-16	YDL077C	VAM6	-0.623288	3.52719e-07
YDR341C	YDR341C	-0.863262	5.41329e-112	YFL017W-A	SMX2	-0.955578	3.46543e-10	YMR102C	YMR102C	-0.591876	0.000404654	YDL129W	YDL129W	-0.622182	0.00084384
YDR382W	RPP2B	-0.863259	9.17713e-79	YNR065C	YNR065C	-0.955066	1.80909e-65	YPL262W	FUM1	-0.590597	7.46254e-17	YJR115W	YJR115W	-0.621312	0.00726238
YHR097C	YHR097C	-0.862711	2.59046e-27	YOR378W	AMF1	-0.954679	0.0040372	YMR272C	SCS7	-0.589562	2.75471e-20	YOR249C	APC5	-0.620396	0.00386595
YGL185C	YGL185C	-0.858303	1.19512e-19	YGR251W	NOP19	-0.9545	1.44593e-26	YJL206C	YJL206C	-0.588156	4.71805e-05	YNR028W	CPR8	-0.620274	0.00250671
YGR173W	RBG2	-0.85627	5.7184e-27	YGL215W	CLG1	-0.952909	1.34627e-102	YPL112C	PEX25	-0.588132	8.14808e-07	YPR154W	PIN3	-0.619603	0.00530436
YBR044C	TCM62	-0.854722	9.49201e-26	YNL104C	LEU4	-0.952322	1.31455e-294	YAL010C	MDM10	-0.587866	3.23716e-07	YLR209C	PNP1	-0.619378	1.00423e-05
YPL106C	SSE1	-0.853268	4.95517e-132	YJR116W	TDA4	-0.951648	7.11291e-12	YDR295C	HDA2	-0.586508	2.12303e-06	YJR143C	PMT4	-0.618243	1.12885e-07
YGR243W	MPC3	-0.852025	3.53433e-12	YCR023C	YCR023C	-0.951198	4.40433e-53	YBL076C	ILS1	-0.586036	0.000264036	YOL137W	BSC6	-0.617765	7.51052e-05
YOR333C	YOR333C	-0.849927	0.00907944	YKL068W	NUP100	-0.950073	1.06358e-71	YDL090C	RAM1	-0.585218	0.00417997	YGL024W	YGL024W	-0.616271	0.0061508
YBR289W	SNF5	-0.84569	1.39117e-18	YGL224C	SDT1	-0.946188	1.27018e-45	YCR053W	THR4	-0.584288	0.000378111	YJR124C	YJR124C	-0.615783	7.71053e-09
YOR188W	MSB1	-0.845581	6.64577e-20	YHR071C-A	YHR071C-A	-0.946162	0.00828621	YDL150W	RPC53	-0.582663	1.30359e-08	YFR002W	NIC96	-0.615766	2.62464e-13
YBR169C	SSE2	-0.843988	3.84422e-34	YDR034C	LYS14	-0.941983	6.55302e-80	YCR007C	YCR007C	-0.582502	0.00456195	YOR274W	MOD5	-0.615735	4.67969e-09
YPR048W	TAH18	-0.84208	6.27904e-30	YJL200C	ACO2	-0.940224	2.22463e-97	YMR220W	ERG8	-0.582117	4.17513e-14	YOR034C	AKR2	-0.615719	7.86688e-07
YJL108C	PRM10	-0.840199	3.57309e-11	snR9	SNR9	-0.94014	0.000100896	YHR178W	STB5	-0.579777	1.63514e-06	YLL061W	MMP1	-0.615718	0.00633766
YPL269W	KAR9	-0.839391	4.97779e-15	YOL097W-A	YOL097W-A	-0.934366	0.00695174	YGL105W	ARC1	-0.57919	6.37365e-07	YLR228C	ECM22	-0.6157	5.57037e-13
YMR085W	YMR085W	-0.839308	1.21449e-18	YOL059W	GPD2	-0.93282	9.60466e-59	YOL145C	CTR9	-0.579086	3.88774e-05	YDL109C	YDL109C	-0.615439	0.00126112
YOR361C	PRT1	-0.837769	1.42992e-87	YGL094C	PAN2	-0.932525	5.62818e-25	YGR241C	YAP1802	-0.578046	1.16211e-06	YNL106C	INP52	-0.615357	2.23736e-09
YKL055C	OAR1	-0.836818	4.65933e-06	YOL091W	SPO21	-0.931722	5.40392e-09	YGR207C	CIR1	-0.577259	0.00331961	YDR311W	TFB1	-0.614716	4.03822e-14
YNR019W	ARE2	-0.836235	3.35476e-51	YPL135W	ISU1	-0.93156	3.37088e-99	YGL233W	SEC15	-0.575999	1.42405e-07	YBL106C	SRO77	-0.611133	7.00418e-06
YOR010C	TIR2	-0.835556	5.17587e-12	YBL071W-A	KTI11	-0.931391	1.74235e-27	YGL043W	DST1	-0.57487	4.10981e-13	YER020W	GPA2	-0.610992	6.27759e-11
YCR089W	FIG2	-0.833678	2.57386e-19	YPR065W	ROX1	-0.930321	2.19686e-45	YCR005C	CIT2	-0.573902	2.54216e-26	YPL045W	VPS16	-0.610862	0.000112924
YMR251W	GTO3	-0.832497	0.00239002	YHR032W-A	YHR032W-A	-0.926448	1.78755e-06	YOR298C-A	MBF1	-0.573378	7.81662e-10	YEL055C	POL5	-0.610807	2.37197e-07
YMR206W	YMR206W	-0.827972	0.00418736	YLR239C	LIP2	-0.926035	4.7548e-20	YGR122W	YGR122W	-0.571893	0.00232631	YBR133C	HSL7	-0.610628	9.99922e-08
YOL128C	YGK3	-0.824872	3.16807e-14	YBR031W	RPL4A	-0.924422	1.05852e-118	YHR079C	IRE1	-0.571678	4.64516e-06	YLR285W	NNT1	-0.610617	2.33956e-06
YNL095C	YNL095C	-0.822977	2.89712e-17	YJL133C-A	YJL133C-A	-0.924189	1.05397e-48	YOL057W	YOL057W	-0.570921	5.00354e-13	YGL166W	CUP2	-0.610182	8.39179e-06
YIL028W	YIL028W	-0.820284	0.000353429	YNL129W	NRK1	-0.92394	4.38384e-29	YGR117C	YGR117C	-0.569342	3.4862e-05	YOR165W	SEY1	-0.609235	8.83398e-14
YGR117C	YGR117C	-0.817865	5.32256e-30	YNL014W	HEF3	-0.922754	1.3203e-25	YNL247W	YNL247W	-0.569092	8.79212e-06	YMR266W	RSN1	-0.608518	3.26182e-12
YEL019C	MMS21	-0.816888	0.000111374	YGL066W	SGF73	-0.921134	1.48885e-42	YJR107W	YJR107W	-0.568945	0.00164911	YPL233W	NSL1	-0.607737	2.54593e-07
YOR091W	TMA46	-0.816152	9.01303e-32	YPL106C	SSE1	-0.920527	3.57637e-174	YNL297C	MON2	-0.568848	4.83827e-08	YLR233C	EST1	-0.607213	0.0075763
YNL220W	ADE12	-0.813773	6.79344e-103	YKL132C	RMA1	-0.919394	1.22905e-23	YPR169W	JIP5	-0.568625	6.93506e-09	YMR211W	DML1	-0.606516	1.72805e-11
YHR070W	TRM5	-0.81376	1.62965e-28	YER039C-A	YER039C-A	-0.918772	0.000908955	YPL183C	RTT10	-0.568392	2.1636e-05	YLR417W	VPS36	-0.606416	9.41115e-14
YOR363C	PIP2	-0.81208	1.26754e-32	YDR100W	TVP15	-0.917886	1.22337e-34	YJR046W	TAH11	-0.568126	1.07549e-12	YOR028C	CIN5	-0.606412	0.00344037
YEL059W	HHY1	-0.811976	0.0004372	YPL269W	KAR9	-0.917802	1.34976e-19	YLL007C	YLL007C	-0.567532	6.14178e-05	YGL163C	RAD54	-0.606408	0.000642543
YOR106W	VAM3	-0.811957	9.90474e-10	YLR187W	SKG3	-0.917636	2.62998e-21	YNR032W	PPG1	-0.567529	2.44765e-09	YDL233W	MFG1	-0.606179	0.000323727
YCR021C	HSP30	-0.811173	1.79172e-09	YGR050C	YGR050C	-0.914259	0.000634759	YLR115W	CFT2	-0.567134	1.67702e-07	YMR004W	MVP1	-0.604868	5.63004e-09
YDL183C	YDL183C	-0.811039	2.52321e-07	YBR248C	HIS7	-0.913945	4.63438e-157	YDR289C	RTT103	-0.566965	4.22431e-06	YDL175C	AIR2	-0.604541	3.98229e-12
YMR266W	RSN1	-0.810018	1.15848e-37	YGL114W	YGL114W	-0.913936	3.23009e-60	YMR241W	YHM2	-0.566939	1.08884e-15	YNL063W	MTQ1	-0.602926	0.00822517
YBR112C	CYC8	-0.809641	2.56006e-31	YMR266W	RSN1	-0.913034	2.59904e-52	YJL061W	NUP82	-0.566636	7.36277e-13	YBR073W	RDH54	-0.602699	8.96512e-08
YOR297C	TIM18	-0.808814	3.03749e-09	YMR018W	YMR018W	-0.912634	9.44775e-05	YOR209C	NPT1	-0.565949	0.000222639	YLR242C	ARV1	-0.601199	1.01513e-05
YNL042W	BOP3	-0.808584	4.52553e-17	YJR057W	CDC8	-0.911244	2.55566e-16	YMR136W	GAT2	-0.564993	1.02917e-10	YDR141C	DOP1	-0.600765	3.03804e-09
YDL148C	NOP14	-0.808247	8.20296e-29	YMR277W	FCP1	-0.910714	1.31249e-36	YCR030C	SYP1	-0.564189	4.90334e-08	YJR007W	SUI2	-0.600491	1.59172e-22
YBR020W	GAL1	-0.807079	9.19781e-06	YOR274W	MOD5	-0.910711	9.50922e-27	YJR139C	HOM6	-0.563393	0.00329315	YGL157W	ARI1	-0.600382	3.07055e-14
YPL245W	YPL245W	-0.806814	1.22007e-15	YGL219C	MDM34	-0.91054	1.06075e-52	YLL052C	AQY2	-0.562691	0.00650999	YLR318W	EST2	-0.599023	2.03961e-05
YGR283C	YGR283C	-0.805198	3.86523e-12	YGL248W	PDE1	-0.908941	1.40492e-77	YDR508C	GNP1	-0.562254	3.52084e-08	YBR071W	YBR071W	-0.598834	0.00704003
YIL056W	VHR1	-0.804925	9.73162e-61	YDR390C	UBA2	-0.907958	9.63326e-35	YLR094C	GIS3	-0.561747	0.000866161	YPL007C	TFC8	-0.597573	1.15071e-05
snR84	SNR84	-0.804748	3.09008e-06	YPR015C	YPR015C	-0.905869	1.01137e-05	YOR069W	VPS5	-0.561331	3.73432e-08	YGL257C	MNT2	-0.597394	0.00187941
YGL216W	KIP3	-0.804006	3.46915e-15	YHR020W	YHR020W	-0.904853	8.41317e-154	YDL033C	SLM3	-0.561023	0.000716907	YBR264C	YPT10	-0.597236	0.000304995
YOR063W	RPL3	-0.803844	1.02905e-219	YOL154W	ZPS1	-0.903857	1.22591e-15	YOR034C	AKR2	-0.561007	9.20587e-06	YER157W	COG3	-0.595825	6.4866e-08
YCR045C	RRT12	-0.803114	0.00722329	YHR032W	ERC1	-0.90103	7.80069e-42	YDR309C	GIC2	-0.559336	1.56397e-05	YFR010W	UBP6	-0.594617	2.83259e-22
YLR096W	KIN2	-0.80192	2.6838e-25	YKL081W	TEF4	-0.900579	6.57964e-82	YMR020W	FMS1	-0.559325	4.44871e-10	YGR246C	BRF1	-0.594441	7.24345e-09
YOR013W	IRC11	-0.801593	0.000798163	YJL088W	ARG3	-0.900549	8.8816e-47	YGL024W	YGL024W	-0.558786	0.00831278	YML124C	TUB3	-0.593505	3.59421e-14
YER132C	PMD1	-0.801362	3.30981e-30	YBR099C	YBR099C	-0.900403	0.00051859	YOR106W	VAM3	-0.556371	0.00021644	YGR040W	KSS1	-0.593203	1.65142e-08
YCR045W-A	YCR045W-A	-0.80108	5.4818e-05	YCR102C	YCR102C	-0.899402	2.60797e-12	YLR332W	MID2	-0.554418	0.000831037	YFR007W	YFH7	-0.592955	0.00725562
YIR034C	LYS1	-0.798014	4.65238e-95	YBR005W	RCR1	-0.897913	8.54741e-51	YDR144C	MKC7	-0.55431	5.22526e-05	YJL060W	BNA3	-0.592755	1.55414e-36
YGR287C	IMA1	-0.797819	1.04447e-11	YGR185C	TYS1	-0.897254	8.63315e-93	YDR082W	STN1	-0.553772	2.53338e-13	YCR005C	CIT2	-0.592415	2.14481e-44
YLR094C	GIS3	-0.797789	7.26555e-30	YDL066W	IDP1	-0.895508	4.03792e-105	YLR293C	GSP1	-0.552979	1.73832e-06	YDR323C	PEP7	-0.592243	0.00557756
YLR307C-A	YLR307C-A	-0.797185	2.73989e-06	YGR094W	VAS1	-0.893157	9.54712e-165	YNL125C	ESBP6	-0.552544	1.65562e-06	YDL093W	PMT5	-0.591792	7.57856e-06
YHR065C	RRP3	-0.796715	3.09306e-34	YGL071W	AFT1	-0.893076	4.02028e-30	YBR289W	SNF5	-0.552102	0.000138045	YOR174W	MED4	-0.591637	8.94572e-09
YHL040C	ARN1	-0.79658	5.20164e-21	YEL055C	POL5	-0.892851	6.26539e-41	YIL115C	NUP159	-0.551677	4.00223e-06	YNL256W	FOL1	-0.591279	0.00606786
YEL052W	AFG1	-0.796263	1.10446e-34	YNL046W	YNL046W	-0.891365	3.93202e-21	YGL185C	YGL185C	-0.551585	0.0014519	YDR210W	YDR210W	-0.590878	1.34753e-07
YOR184W	SER1	-0.79564	9.47491e-116	YDL109C	YDL109C	-0.890575	2.53313e-16	YIL076W	SEC28	-0.551475	3.13282e-10	YGL151W	NUT1	-0.590839	6.05837e-08
YNR006W	VPS27	-0.795549	1.55597e-37	YNL068C	FKH2	-0.889749	2.95402e-24	YDL093W	PMT5	-0.550916	4.36539e-07	YIL095W	PRK1	-0.590801	1.65338e-05
YMR106C	YKU80	-0.793277	2.49874e-10	YOR100C	CRC1	-0.889452	1.7757e-12	YBR114W	RAD16	-0.550285	6.59122e-07	YHR025W	THR1	-0.589889	2.25517e-06
YNL234W	YNL234W	-0.792137	1.27054e-15	YHR049W	FSH1	-0.886929	2.11288e-70	YOR338W	YOR338W	-0.549213	7.79545e-11	YPR018W	RLF2	-0.589419	6.23001e-05
YGR268C	HUA1	-0.791266	4.28712e-20	YBR007C	DSF2	-0.886279	2.66051e-48	YNL282W	POP3	-0.549171	4.95988e-05	YPL210C	SRP72	-0.589019	5.1735e-15
YNL029C	KTR5	-0.79116	1.6835e-20	TLC1	TLC1	-0.886038	1.2579e-10	YLR277C	YSH1	-0.548889	4.40355e-09	YGR131W	FHN1	-0.58859	0.00887729
YDR076W	RAD55	-0.790763	5.87449e-14	YGR023W	MTL1	-0.884801	1.2302e-33	YJL044C	GYP6	-0.548567	1.74263e-13	YDR108W	TRS85	-0.58768	3.22326e-09
YNR066C	YNR066C	-0.790369	6.59032e-13	YER098W	UBP9	-0.884791	2.59969e-20	YDR171W	HSP42	-0.547699	3.92194e-17	YDR267C	CIA1	-0.587517	1.48175e-08
YGR109W-B	YGR109W-B	-0.789833	1.27022e-06	YBL033C	RIB1	-0.882377	1.47765e-55	YOL029C	YOL029C	-0.54477	0.00129744	YOR221C	MCT1	-0.587104	1.18132e-07
YIL009C-A	EST3	-0.788795	6.09806e-20	YLR353W	BUD8	-0.881819	4.24512e-13	YLR447C	VMA6	-0.544751	2.41165e-06	YML127W	RSC9	-0.586909	5.40611e-08
YLR437C	DIF1	-0.787131	2.64347e-13	YGL257C	MNT2	-0.880469	2.76058e-23	YBR104W	YMC2	-0.544703	2.22326e-05	YGL213C	SKI8	-0.58646	5.37414e-05
YPL199C	YPL199C	-0.782755	1.02469e-29	YLR054C	OSW2	-0.879622	1.32978e-08	YMR281W	GPI12	-0.544497	5.94608e-05	YLR021W	IRC25	-0.585524	0.00125096
YPR007C	REC8	-0.78228	2.42111e-06	YDR481C	PHO8	-0.87932	3.03264e-95	YDL010W	GRX6	-0.543956	0.00509585	YDR387C	YDR387C	-0.585263	0.00201362
YDR534C	FIT1	-0.78228	0.00415548	YCR010C	ADY2	-0.877987	0.0075867	YNL045W	LAP2	-0.543913	7.07428e-05	YDR132C	YDR132C	-0.584266	1.98295e-07
YOR269W	PAC1	-0.782247	3.37742e-17	YFR025C	HIS2	-0.877752	2.21706e-40	YFL037W	TUB2	-0.542931	2.31451e-15	YDR020C	DAS2	-0.583472	0.000484948
YBR293W	VBA2	-0.781058	4.31724e-31	YNL256W	FOL1	-0.877508	2.60979e-76	YMR080C	NAM7	-0.542834	1.0402e-15	YOR216C	RUD3	-0.583338	2.01155e-08
YNL225C	CNM67	-0.780233	1.69678e-17	YKL219W	COS9	-0.875571	2.29452e-28	YHR035W	NEL1	-0.542806	0.000586787	YDL150W	RPC53	-0.583122	1.35455e-08
YDR130C	FIN1	-0.779863	1.66714e-09	YBL093C	ROX3	-0.874395	3.48412e-71	YML074C	FPR3	-0.542643	1.44985e-09	YGR251W	NOP19	-0.582934	1.64507e-06
YLR136C	TIS11	-0.779198	0.000224458	YBR092C	PHO3	-0.873888	3.53151e-07	YMR280C	CAT8	-0.542095	0.00211069	YBR044C	TCM62	-0.582694	4.20217e-08
YBR031W	RPL4A	-0.778915	1.36274e-80	YHR019C	DED81	-0.872158	3.10415e-138	YMR099C	YMR099C	-0.541889	3.79158e-13	YDL103C	QRI1	-0.582553	0.0031276
YOR220W	RCN2	-0.776761	2.87345e-52	YGL144C	ROG1	-0.87071	1.62898e-34	YOL052C	SPE2	-0.541529	1.03607e-05	YNL008C	ASI3	-0.582538	9.46996e-12
YGL166W	CUP2	-0.775924	1.16075e-22	YGR270W	YTA7	-0.869864	2.31921e-63	YIL117C	PRM5	-0.540974	0.00405732	YNL304W	YPT11	-0.582452	0.000710782
YOR207C	RET1	-0.775245	2.42126e-37	YDL161W	ENT1	-0.866932	9.62043e-40	YJL060W	BNA3	-0.540486	1.47695e-27	YNL281W	HCH1	-0.582333	3.0874e-11
YHR024C	MAS2	-0.771919	1.74829e-37	snR70	SNR70	-0.866434	1.76206e-06	YFR005C	SAD1	-0.540023	1.16641e-06	YDR085C	AFR1	-0.582188	2.61207e-05
YOL027C	MDM38	-0.770926	1.106e-69	YEL028W	YEL028W	-0.866104	2.24404e-06	YER016W	BIM1	-0.539769	1.06935e-06	YBR159W	IFA38	-0.581298	8.92709e-13
YDL233W	MFG1	-0.769986	1.44549e-15	YER040W	GLN3	-0.864282	4.51788e-57	YGR268C	HUA1	-0.539641	3.07873e-05	YDR171W	HSP42	-0.581035	2.31455e-30
YHR048W	YHK8	-0.764175	2.5809e-20	YCL002C	YCL002C	-0.863958	1.41099e-18	YNL229C	URE2	-0.537843	0.000273687	YMR106C	YKU80	-0.58011	0.000745679
YNL264C	PDR17	-0.763433	1.60481e-30	YPR182W	SMX3	-0.86371	9.04726e-09	YNL246W	VPS75	-0.537445	4.1993e-05	YAL047C	SPC72	-0.579884	0.000239399
YER015W	FAA2	-0.762891	1.90311e-23	YMR102C	YMR102C	-0.863493	7.39434e-26	YNL290W	RFC3	-0.536707	1.80927e-05	YDR342C	HXT7	-0.578794	0.00666801
YDR132C	YDR132C	-0.762735	1.10461e-12	YDR132C	YDR132C	-0.86313	1.08332e-15	YBR025C	OLA1	-0.536569	0.00725473	YCR066W	RAD18	-0.577162	0.000424932
YKL089W	MIF2	-0.757522	4.25151e-10	YNL092W	YNL092W	-0.863025	2.30784e-05	YNL008C	ASI3	-0.535927	4.57213e-10	YGR261C	APL6	-0.577049	8.52429e-13
YJR154W	YJR154W	-0.756863	3.38086e-36	YLR285W	NNT1	-0.862281	1.04624e-32	YLR284C	ECI1	-0.534462	0.00091042	YDL226C	GCS1	-0.575286	1.08165e-09
YIL020C	HIS6	-0.756457	2.58204e-13	YER055C	HIS1	-0.861632	9.23253e-149	YMR266W	RSN1	-0.534461	2.58998e-12	YFR009W	GCN20	-0.574201	2.4222e-19
YHR035W	NEL1	-0.756386	1.56074e-06	YDR144C	MKC7	-0.860481	6.45041e-16	YMR062C	ARG7	-0.533977	1.61824e-13	YLR115W	CFT2	-0.57319	8.38023e-07
YDR256C	CTA1	-0.754707	4.50129e-05	YCL026C-B	HBN1	-0.860149	3.89573e-17	YEL055C	POL5	-0.533181	1.48397e-06	YER095W	RAD51	-0.573057	0.00682978
YKR056W	TRM2	-0.750783	2.17449e-38	YHR210C	YHR210C	-0.859492	1.63198e-15	YAL041W	CDC24	-0.533058	9.81311e-15	YMR166C	YMR166C	-0.570534	0.00102891
YPL272C	PBI1	-0.750494	1.08634e-07	YGR191W	HIP1	-0.852905	8.4515e-68	YDR235W	PRP42	-0.53236	2.05194e-05	YDR082W	STN1	-0.568769	3.31578e-09
YKL198C	PTK1	-0.748128	3.63305e-20	YPL056C	LCL1	-0.852331	0.00116496	YGL060W	YBP2	-0.532159	2.46852e-08	YBR245C	ISW1	-0.568142	9.99883e-05
YLR214W	FRE1	-0.746669	8.67972e-06	YGR078C	PAC10	-0.848345	1.2893e-23	YDR118W	APC4	-0.532134	6.12201e-06	YIR025W	MND2	-0.566502	0.00159294
YDR234W	LYS4	-0.746632	3.72617e-44	YHR214C-B	YHR214C-B	-0.848098	0.000687224	YJR099W	YUH1	-0.531768	3.60962e-05	YBR108W	AIM3	-0.566335	0.0078424
YBR025C	OLA1	-0.743868	1.16673e-50	YFL010C	WWM1	-0.848061	1.56151e-37	YLR305C	STT4	-0.53126	3.84598e-11	YGL206C	CHC1	-0.56608	1.18585e-06
YMR034C	YMR034C	-0.743247	2.70096e-07	YIL009C-A	EST3	-0.847427	1.10836e-25	YDR539W	FDC1	-0.529022	0.00368152	YML103C	NUP188	-0.565457	6.11307e-07
YGR289C	MAL11	-0.742519	1.52688e-15	YFR029W	PTR3	-0.847311	4.27026e-32	YJR106W	ECM27	-0.528809	6.41886e-05	YDR014W	RAD61	-0.565103	0.00109384
YBR183W	YPC1	-0.740607	1.33941e-16	YDL187C	YDL187C	-0.847276	0.00479147	YLR267W	BOP2	-0.527985	0.00338137	YDR057W	YOS9	-0.56426	0.000314815
YER176W	ECM32	-0.740137	1.81243e-37	YEL038W	UTR4	-0.847245	3.42145e-21	YGL167C	PMR1	-0.527856	0.002191	YDR484W	VPS52	-0.562622	7.93404e-05
YER075C	PTP3	-0.73918	2.59042e-14	YKL033W-A	YKL033W-A	-0.844365	1.93494e-55	YDL226C	GCS1	-0.527637	5.48527e-13	YNL006W	LST8	-0.561454	0.000176872
YDR530C	APA2	-0.737124	1.05281e-22	YDR213W	UPC2	-0.843391	3.16416e-21	YCR073C	SSK22	-0.527452	0.000130253	YGR128C	UTP8	-0.561366	1.54965e-07
YER104W	RTT105	-0.736668	5.29707e-08	YHL021C	AIM17	-0.843024	9.41997e-127	YBR161W	CSH1	-0.527155	5.96924e-05	YJL029C	VPS53	-0.560839	0.000231537
YKL204W	EAP1	-0.736063	7.85948e-22	YOR222W	ODC2	-0.842608	6.20484e-76	YMR285C	NGL2	-0.526381	2.52612e-05	YAL041W	CDC24	-0.560663	1.07746e-14
YPR122W	AXL1	-0.735693	1.23555e-26	YBL103C	RTG3	-0.841047	5.37399e-42	YPL007C	TFC8	-0.525363	3.94293e-05	YDR393W	SHE9	-0.559808	0.000539279
YPL239W	YAR1	-0.73464	9.32714e-24	YFL002C	SPB4	-0.837626	1.46855e-35	YML114C	TAF8	-0.52484	3.82352e-06	YOR193W	PEX27	-0.559601	0.00037747
YBR165W	UBS1	-0.734133	1.82437e-15	YML116W	ATR1	-0.837445	3.06011e-65	YGL241W	KAP114	-0.524562	0.000200918	YBR080C	SEC18	-0.559485	1.81525e-13
YDL243C	AAD4	-0.733971	7.88608e-07	YLR094C	GIS3	-0.836949	1.86926e-33	YHR041C	SRB2	-0.523824	0.000432049	YPL009C	TAE2	-0.559011	3.43794e-08
YBR147W	RTC2	-0.733635	8.01742e-12	YER086W	ILV1	-0.836872	6.28588e-114	YJR091C	JSN1	-0.520622	0.000313862	YGL238W	CSE1	-0.558559	4.44409e-08
YLR414C	PUN1	-0.733179	1.27006e-65	YDL131W	LYS21	-0.836575	3.09208e-86	YNR026C	SEC12	-0.520551	1.10688e-06	YPL195W	APL5	-0.557925	3.60955e-08
YER047C	SAP1	-0.732666	3.99373e-23	YGL163C	RAD54	-0.836308	5.05337e-29	YJL126W	NIT2	-0.520436	0.00566563	YLR176C	RFX1	-0.5574	0.00121605
YDL054C	MCH1	-0.73116	2.84226e-46	YDL012C	YDL012C	-0.836055	1.22583e-27	YNL225C	CNM67	-0.519391	4.28724e-07	YMR096W	SNZ1	-0.55696	0.0045138
YLR142W	PUT1	-0.72916	4.13312e-13	YHL030W	ECM29	-0.835671	8.84465e-25	YPL188W	POS5	-0.518883	2.13055e-11	YER184C	TOG1	-0.556916	0.00614784
YMR232W	FUS2	-0.72847	0.00215936	YKL184W	SPE1	-0.835379	4.89657e-53	YBL057C	PTH2	-0.517642	3.60396e-06	YMR080C	NAM7	-0.556541	3.29262e-18
YMR310C	YMR310C	-0.728369	6.3822e-15	YIL079C	AIR1	-0.834769	4.68447e-31	YDR489W	SLD5	-0.517315	0.000108426	YMR277W	FCP1	-0.556242	1.65723e-10
YNR029C	YNR029C	-0.727167	1.29685e-18	YMR194C-B	CMC4	-0.833035	5.79638e-07	YOR165W	SEY1	-0.517107	2.13598e-12	YDR356W	SPC110	-0.555792	0.00683824
YNL311C	SKP2	-0.724318	3.44127e-41	YOR006C	TSR3	-0.830776	3.94282e-17	YNR013C	PHO91	-0.516925	3.18981e-15	YOR284W	HUA2	-0.555175	0.00157054
YAL013W	DEP1	-0.72115	1.56977e-20	snR84	SNR84	-0.830022	1.36912e-06	YGL137W	SEC27	-0.516918	1.75901e-16	YPL199C	YPL199C	-0.554682	0.00123609
YHR204W	MNL1	-0.719401	4.64562e-24	YLR125W	YLR125W	-0.829351	4.29804e-06	YGR261C	APL6	-0.516309	6.6576e-14	YPL112C	PEX25	-0.554519	2.06061e-05
YJL054W	TIM54	-0.719101	4.25973e-28	YOR051C	ETT1	-0.825021	6.87741e-43	YDL040C	NAT1	-0.515622	6.5518e-06	YDR303C	RSC3	-0.553239	0.00403852
YKL205W	LOS1	-0.717811	4.54798e-24	YJR103W	URA8	-0.824494	1.05951e-42	YCR088W	ABP1	-0.515478	3.1288e-12	YOR231W	MKK1	-0.552519	2.59158e-09
YNL309W	STB1	-0.717419	3.88894e-08	YDR216W	ADR1	-0.824234	2.02609e-22	YMR132C	JLP2	-0.515398	0.0006246	YOR168W	GLN4	-0.551905	6.70939e-08
YOR274W	MOD5	-0.716517	7.02089e-18	YLR420W	URA4	-0.82422	6.33231e-74	YLR090W	XDJ1	-0.514487	7.24863e-17	YHR065C	RRP3	-0.550072	0.000148592
YER028C	MIG3	-0.715905	7.05015e-15	snR18	SNR18	-0.823804	0.00889118	YDL116W	NUP84	-0.514474	9.74339e-10	YDR043C	NRG1	-0.549281	2.93841e-15
YBR018C	GAL7	-0.713898	0.000198589	YBR246W	RRT2	-0.823676	6.0273e-25	YCR060W	TAH1	-0.513721	3.40989e-06	YML107C	PML39	-0.549045	7.56191e-05
YNR069C	BSC5	-0.713264	3.55949e-22	YMR019W	STB4	-0.823453	9.63731e-39	YHR042W	NCP1	-0.513499	5.13553e-06	YDR004W	RAD57	-0.548889	0.000372016
YDR527W	RBA50	-0.712977	1.8436e-42	YNL229C	URE2	-0.822147	3.68275e-48	YBR133C	HSL7	-0.511698	8.01475e-08	YMR220W	ERG8	-0.548632	2.725e-12
YJR007W	SUI2	-0.71274	1.37668e-33	YBR025C	OLA1	-0.82134	6.70511e-91	YGR170W	PSD2	-0.511372	2.08429e-06	YFL042C	YFL042C	-0.545651	7.21443e-10
YGL081W	YGL081W	-0.712177	0.00168681	YLR150W	STM1	-0.820706	3.95507e-131	YMR277W	FCP1	-0.51077	1.05897e-09	YFL002C	SPB4	-0.544747	2.53431e-11
YJL065C	DLS1	-0.710948	5.59223e-14	YJR036C	HUL4	-0.820258	9.66319e-10	YPL105C	SYH1	-0.509671	2.25609e-15	YBR005W	RCR1	-0.544322	2.62186e-06
YJL116C	NCA3	-0.710122	0.0070869	YDR475C	JIP4	-0.818572	3.83971e-34	YCL063W	VAC17	-0.509557	0.00182692	YDR257C	RKM4	-0.544076	9.25819e-07
YDL215C	GDH2	-0.710114	5.16941e-39	YJR112W-A	YJR112W-A	-0.818432	2.25231e-11	YDR311W	TFB1	-0.509327	1.07295e-09	YHR058C	MED6	-0.543945	0.00206394
YBL060W	YEL1	-0.709997	2.03615e-17	YKL022C	CDC16	-0.817483	1.51133e-24	YOR332W	VMA4	-0.509306	2.98942e-13	YJR119C	JHD2	-0.543773	7.43446e-06
YDR080W	VPS41	-0.709972	1.3172e-23	YDL171C	GLT1	-0.817371	2.64001e-76	YDR043C	NRG1	-0.50882	3.49171e-08	YGL043W	DST1	-0.543107	1.60901e-06
YKL219W	COS9	-0.709842	3.78491e-19	YNR010W	CSE2	-0.815969	1.17469e-11	YLL026W	HSP104	-0.508084	7.96247e-05	YGR237C	YGR237C	-0.543036	0.000982832
YOR180C	DCI1	-0.709195	9.16313e-06	YDR515W	SLF1	-0.81456	2.03454e-10	YOL072W	THP1	-0.507376	3.41817e-07	YPL055C	LGE1	-0.54232	1.9276e-10
YCL002C	YCL002C	-0.708929	1.40071e-12	YKL106W	AAT1	-0.813927	2.30406e-42	YPL224C	MMT2	-0.50692	3.27504e-06	YHR156C	LIN1	-0.541223	0.000172544
YKL211C	TRP3	-0.708756	5.89031e-73	YGR264C	MES1	-0.813643	5.83919e-99	YOR323C	PRO2	-0.50631	5.15012e-05	YNL029C	KTR5	-0.541062	4.49662e-06
YLR045C	STU2	-0.707402	3.75153e-13	YNL155W	CUZ1	-0.811413	6.52186e-18	YNL051W	COG5	-0.505501	0.00092345	YGL004C	RPN14	-0.540655	0.00289044
YOR058C	ASE1	-0.707393	4.77751e-12	YIL092W	YIL092W	-0.809613	3.55658e-19	YOL056W	GPM3	-0.504626	0.000424092	YLR392C	ART10	-0.540272	3.68909e-05
YHR025W	THR1	-0.707166	8.46024e-53	YLL051C	FRE6	-0.808233	1.83309e-46	YDL195W	SEC31	-0.500204	1.75332e-14	YGR140W	CBF2	-0.539731	0.00240159
YBR030W	RKM3	-0.705468	1.22806e-28	YJR046W	TAH11	-0.806376	5.35122e-39	YEL053C	MAK10	-0.498958	0.000605175	YFL016C	MDJ1	-0.538811	5.0439e-07
YHR178W	STB5	-0.704708	8.26705e-11	YNL220W	ADE12	-0.805573	8.49158e-127	YGR270W	YTA7	-0.498792	1.86832e-11	YLR306W	UBC12	-0.537305	0.00927517
YIR014W	YIR014W	-0.704356	0.000728198	YOR267C	HRK1	-0.805024	2.29834e-61	YDR300C	PRO1	-0.498758	2.69946e-07	YMR104C	YPK2	-0.536743	1.08832e-05
YLR264W	RPS28B	-0.70241	1.77924e-27	YCR018C	SRD1	-0.80419	0.000531573	YHR133C	NSG1	-0.498585	1.70563e-09	YMR237W	BCH1	-0.536374	2.81561e-07
YHR031C	RRM3	-0.702251	2.34979e-13	YGR292W	MAL12	-0.803429	0.00979575	YPL125W	KAP120	-0.498565	1.7264e-07	YMR241W	YHM2	-0.536204	6.1282e-20
YNL083W	SAL1	-0.70195	1.92287e-11	YOR372C	NDD1	-0.798558	2.58052e-17	YNL059C	ARP5	-0.497934	1.33815e-08	YPR089W	YPR089W	-0.5362	4.46517e-10
YMR222C	FSH2	-0.701259	6.04593e-11	YER061C	CEM1	-0.791379	7.1144e-39	YGL195W	GCN1	-0.497233	0.00076659	YJL126W	NIT2	-0.535397	0.00904363
YLL018C-A	COX19	-0.700496	1.95688e-06	YHR136C	SPL2	-0.791142	7.49941e-05	YJR004C	SAG1	-0.497101	2.87557e-05	YNL246W	VPS75	-0.533694	9.83227e-06
YGR197C	SNG1	-0.69951	3.66704e-16	YGR204W	ADE3	-0.79092	1.07003e-155	YOR280C	FSH3	-0.496596	0.00108862	YPL235W	RVB2	-0.533633	3.88746e-07
YLL062C	MHT1	-0.699255	3.20054e-22	YGR197C	SNG1	-0.790454	4.31401e-22	YOL028C	YAP7	-0.49659	0.00522372	YJL044C	GYP6	-0.533087	5.42003e-11
YIL036W	CST6	-0.698771	1.07575e-24	YLR237W	THI7	-0.79032	1.02172e-32	YHR099W	TRA1	-0.496462	2.50272e-08	YOR267C	HRK1	-0.531151	2.0916e-15
YIL023C	YKE4	-0.698552	2.84073e-27	YDR210W	YDR210W	-0.789453	2.20768e-19	YNR027W	BUD17	-0.495779	3.838e-07	YNL051W	COG5	-0.530312	0.00716725
YDR476C	YDR476C	-0.69855	3.61503e-18	YBL102W	SFT2	-0.787291	6.38374e-41	YGR113W	DAM1	-0.495312	4.8738e-06	YNL257C	SIP3	-0.528887	8.52404e-05
YKL208W	CBT1	-0.698279	4.00124e-11	YKL069W	YKL069W	-0.786827	4.33759e-13	YGL056C	SDS23	-0.495029	6.10204e-06	YCR038C	BUD5	-0.52875	0.00275933
YOL119C	MCH4	-0.697984	2.12898e-70	YJR122W	IBA57	-0.78682	5.38245e-18	YMR039C	SUB1	-0.494646	0.00123668	YBR030W	RKM3	-0.528544	7.84206e-06
YDL198C	GGC1	-0.697723	2.67955e-56	YJL082W	IML2	-0.783639	1.49815e-50	YPL023C	MET12	-0.493853	6.16065e-08	YBL046W	PSY4	-0.528127	0.000453092
YCR087C-A	YCR087C-A	-0.697515	2.9342e-06	YBR240C	THI2	-0.782856	4.80241e-10	YPL156C	PRM4	-0.493106	8.47186e-05	YNR013C	PHO91	-0.527989	6.14401e-14
YJL112W	MDV1	-0.696815	4.77979e-13	YDR257C	RKM4	-0.782545	6.94268e-34	YFR010W	UBP6	-0.492534	8.22207e-14	YGL137W	SEC27	-0.526718	4.89864e-13
YDR257C	RKM4	-0.695309	8.85088e-25	YGL196W	DSD1	-0.782015	5.70919e-30	YNL251C	NRD1	-0.49091	1.22225e-05	YJR004C	SAG1	-0.525683	1.46165e-05
YFR029W	PTR3	-0.695004	3.81396e-20	YPL212C	PUS1	-0.780849	1.39309e-51	YGL238W	CSE1	-0.490103	8.28587e-14	YAL060W	BDH1	-0.525504	0.00403852
YOR383C	FIT3	-0.694698	7.27021e-11	YDR385W	EFT2	-0.780719	9.98089e-44	YGL094C	PAN2	-0.489247	6.5679e-06	YGL093W	SPC105	-0.524986	0.0022067
YML109W	ZDS2	-0.694372	7.1192e-10	YKL206C	ADD66	-0.780236	5.03983e-24	YCL008C	STP22	-0.489135	2.60438e-05	YIL067C	YIL067C	-0.523645	0.00114996
YGL114W	YGL114W	-0.693244	7.0757e-44	YDR261C	EXG2	-0.778797	3.26214e-26	YOR033C	EXO1	-0.48874	0.00178886	YCR081W	SRB8	-0.523452	0.000110344
YML107C	PML39	-0.693193	1.78284e-14	YFR028C	CDC14	-0.778025	3.20301e-24	YDL225W	SHS1	-0.487723	6.61757e-11	YMR154C	RIM13	-0.523232	0.000456029
YDR267C	CIA1	-0.693016	2.40403e-16	RUF23	RUF23	-0.777277	0.00916384	YLR192C	HCR1	-0.486487	0.000215242	YGL060W	YBP2	-0.523156	2.03535e-06
YOL091W	SPO21	-0.692752	1.95976e-05	YOR221C	MCT1	-0.771187	2.20506e-65	YAL014C	SYN8	-0.485907	2.48313e-07	YBL057C	PTH2	-0.522529	1.59074e-05
YML116W	ATR1	-0.69091	5.9062e-34	YMR020W	FMS1	-0.770906	4.8868e-34	YOR260W	GCD1	-0.485654	3.3128e-12	YBR094W	PBY1	-0.52113	0.000134447
YMR061W	RNA14	-0.690628	6.7881e-28	YDR400W	URH1	-0.768394	4.19604e-13	YBL106C	SRO77	-0.484334	0.000128436	YGL207W	SPT16	-0.520951	2.88167e-10
YBR104W	YMC2	-0.690564	4.24722e-42	YLR389C	STE23	-0.767599	6.63552e-46	YLR433C	CNA1	-0.482458	2.24515e-05	YPL262W	FUM1	-0.520018	1.10808e-15
YGL144C	ROG1	-0.689113	3.19686e-21	YHR062C	RPP1	-0.767412	3.5987e-09	YMR205C	PFK2	-0.481485	1.10041e-07	YNL027W	CRZ1	-0.519964	1.66662e-09
YOR346W	REV1	-0.688614	7.13621e-15	YMR136W	GAT2	-0.767311	4.98794e-33	YMR004W	MVP1	-0.478757	2.46114e-06	YPL040C	ISM1	-0.519486	0.00155997
YBR161W	CSH1	-0.688022	1.05892e-11	YMR240C	CUS1	-0.764774	8.12489e-34	YBR080C	SEC18	-0.478074	1.70965e-08	YBR259W	YBR259W	-0.517355	0.00298398
YAL005C	SSA1	-0.68612	1.69739e-80	YJR017C	ESS1	-0.764021	6.16288e-17	YGR199W	PMT6	-0.477793	0.000172946	YFL037W	TUB2	-0.516202	1.48462e-09
YJL107C	YJL107C	-0.683572	1.37133e-07	YOR131C	YOR131C	-0.763717	3.67671e-25	YHR201C	PPX1	-0.477558	1.20977e-09	YGR003W	CUL3	-0.515231	1.03302e-05
YDR093W	DNF2	-0.682882	7.94761e-20	YBR108W	AIM3	-0.763687	6.93153e-22	YPL210C	SRP72	-0.476981	4.50617e-12	YBR097W	VPS15	-0.514817	0.00579169
YFL057C	AAD16	-0.681823	0.000102668	YPR013C	CMR3	-0.763569	1.67809e-20	YLR039C	RIC1	-0.476555	0.000245781	YJR006W	POL31	-0.514008	0.00701702
YMR009W	ADI1	-0.681641	1.52846e-41	YDR156W	RPA14	-0.762181	5.11211e-09	YJR124C	YJR124C	-0.474584	7.99143e-07	YGL106W	MLC1	-0.513611	8.474e-06
YGR131W	FHN1	-0.681262	0.0017367	YLR108C	YLR108C	-0.761416	7.02059e-22	YJR003C	YJR003C	-0.474247	1.19408e-05	YDR388W	RVS167	-0.510955	0.000130594
YDR012W	RPL4B	-0.680966	6.95062e-51	YFL046W	FMP32	-0.76097	1.86672e-17	YOR267C	HRK1	-0.472479	4.22069e-17	YMR281W	GPI12	-0.510769	0.000157803
YBR225W	YBR225W	-0.680462	7.23685e-12	YEL034C-A	YEL034C-A	-0.759961	0.000595511	YIL020C	HIS6	-0.471784	1.06108e-05	YBR216C	YBP1	-0.510703	0.00817125
YKR097W	PCK1	-0.679405	8.0864e-09	YGL178W	MPT5	-0.758767	1.87895e-26	YBL055C	YBL055C	-0.471025	3.19946e-06	YJR127C	RSF2	-0.508568	0.00075171
YIL092W	YIL092W	-0.678596	3.09623e-13	YOR292C	YOR292C	-0.757828	1.99648e-23	YLR214W	FRE1	-0.47095	0.0017183	YJL115W	ASF1	-0.508436	0.00756607
YDR498C	SEC20	-0.678424	7.91478e-09	YOR269W	PAC1	-0.75704	1.36277e-17	YML127W	RSC9	-0.470706	0.000202189	YDL225W	SHS1	-0.507768	2.60488e-11
YKL078W	DHR2	-0.675758	3.26256e-07	YNR066C	YNR066C	-0.756561	2.46178e-11	YOR019W	YOR019W	-0.47	0.000132614	YLR449W	FPR4	-0.506718	1.77512e-07
YAL043C	PTA1	-0.67417	1.63627e-22	YHR079C	IRE1	-0.754266	3.89313e-25	YIL095W	PRK1	-0.468988	8.19745e-06	YDR175C	RSM24	-0.504688	3.17221e-05
YBL042C	FUI1	-0.673309	1.86583e-29	YBR107C	IML3	-0.752836	1.72179e-05	YPL169C	MEX67	-0.468579	1.33299e-06	YOL138C	RTC1	-0.504294	1.92351e-05
YDL017W	CDC7	-0.673052	3.4784e-12	YLR154C	RNH203	-0.751757	1.54923e-06	YMR121C	RPL15B	-0.468067	1.32451e-05	YFL027C	GYP8	-0.504172	3.0756e-06
YLL051C	FRE6	-0.672694	9.60088e-31	YDR295C	HDA2	-0.751341	3.02356e-15	YML107C	PML39	-0.466857	0.000317868	YAL013W	DEP1	-0.503274	5.11309e-08
YDR297W	SUR2	-0.672654	6.4845e-41	YNL192W	CHS1	-0.750359	9.60323e-102	YER068W	MOT2	-0.466574	9.82962e-06	YPL169C	MEX67	-0.502802	3.43956e-10
YOR179C	SYC1	-0.669914	3.90223e-13	YGR239C	PEX21	-0.750169	8.03596e-20	YDR098C	GRX3	-0.46579	9.58408e-08	YPL253C	VIK1	-0.501962	0.000777604
YHR196W	UTP9	-0.669646	1.18277e-28	YOR363C	PIP2	-0.747768	4.26973e-33	YBL061C	SKT5	-0.465585	1.51736e-08	YBR260C	RGD1	-0.501714	1.26138e-07
YHR169W	DBP8	-0.669046	5.35265e-14	YPL234C	VMA11	-0.747098	3.14183e-29	YMR106C	YKU80	-0.464741	0.000422221	YAR014C	BUD14	-0.500679	1.13825e-06
YPR005C	HAL1	-0.667843	4.41341e-10	YJL154C	VPS35	-0.745137	3.71928e-31	YBR011C	IPP1	-0.463108	0.00866026	YBR198C	TAF5	-0.499342	2.98286e-05
YLL056C	YLL056C	-0.666893	1.84619e-09	YLR278C	YLR278C	-0.744918	2.07278e-21	YMR083W	ADH3	-0.463097	0.000915538	YPL156C	PRM4	-0.499063	0.000457754
YGL163C	RAD54	-0.66579	2.55927e-18	YGR187C	HGH1	-0.744351	6.76127e-15	YMR237W	BCH1	-0.462712	2.62981e-05	YCR017C	CWH43	-0.498615	2.83474e-06
YDL109C	YDL109C	-0.665316	1.22645e-09	YGL162W	SUT1	-0.744189	3.9509e-11	YPR048W	TAH18	-0.462246	4.80112e-08	YPL106C	SSE1	-0.497653	5.9805e-06
YKL068W	NUP100	-0.663415	6.95479e-34	YOR346W	REV1	-0.744083	1.20773e-18	YER009W	NTF2	-0.461392	0.000159953	YML017W	PSP2	-0.496897	8.02991e-06
YPL151C	PRP46	-0.662258	7.01098e-14	YIR005W	IST3	-0.743613	1.10215e-08	YJR072C	NPA3	-0.460845	5.01036e-09	YGL144C	ROG1	-0.496588	0.000642543
YCR018C	SRD1	-0.661514	0.0060409	YKR097W	PCK1	-0.743199	1.08059e-09	YIR034C	LYS1	-0.4605	0.000427902	YML114C	TAF8	-0.496095	5.97631e-10
YNL014W	HEF3	-0.661301	1.69334e-14	YJL019W	MPS3	-0.742587	1.13218e-08	YFL042C	YFL042C	-0.460317	7.05462e-09	YGL216W	KIP3	-0.49603	0.00586677
YPL049C	DIG1	-0.661043	2.88118e-36	YOR134W	BAG7	-0.742272	7.23234e-14	YGR003W	CUL3	-0.460086	2.75143e-07	YOR250C	CLP1	-0.49529	0.00147742
YLR401C	DUS3	-0.660837	1.12092e-19	YOR063W	RPL3	-0.742095	3.10815e-217	YMR168C	CEP3	-0.459807	0.000343952	YDR390C	UBA2	-0.494816	1.3223e-08
YOR212W	STE4	-0.660227	3.9924e-13	YDL243C	AAD4	-0.742088	2.96802e-07	YPL268W	PLC1	-0.457345	4.3434e-07	YOR338W	YOR338W	-0.494392	2.35449e-08
YDR258C	HSP78	-0.658947	2.07696e-11	YPL188W	POS5	-0.740946	2.04765e-46	YHR117W	TOM71	-0.455868	5.78323e-07	YBR127C	VMA2	-0.494125	2.17808e-24
YLR219W	MSC3	-0.658623	8.76182e-17	YER075C	PTP3	-0.73884	2.56693e-14	YPL040C	ISM1	-0.455296	0.000304893	YBL093C	ROX3	-0.493748	0.000219282
YGR212W	SLI1	-0.65823	1.84498e-06	YBR255W	MTC4	-0.738081	1.75031e-20	YHR114W	BZZ1	-0.455272	1.42481e-05	YLR214W	FRE1	-0.492711	0.00190094
YML096W	YML096W	-0.658127	1.32814e-12	YCR081W	SRB8	-0.737499	3.11671e-22	YPR025C	CCL1	-0.454796	0.000173171	YIL009C-A	EST3	-0.492656	0.00407109
YLR058C	SHM2	-0.657284	5.70293e-110	YLR121C	YPS3	-0.73623	3.02139e-39	YLL013C	PUF3	-0.454577	9.06005e-06	YLR359W	ADE13	-0.492186	1.54643e-05
YMR218C	TRS130	-0.656939	6.62483e-20	YKL109W	HAP4	-0.736198	1.41297e-28	YDL017W	CDC7	-0.454179	1.30918e-05	YDL195W	SEC31	-0.491239	2.03363e-13
YMR063W	RIM9	-0.656774	1.78343e-06	YNR027W	BUD17	-0.732489	1.12193e-21	YLR439W	MRPL4	-0.453751	5.01427e-05	YBR284W	YBR284W	-0.490786	0.00159294
YGR002C	SWC4	-0.656439	4.49202e-12	YGR131W	FHN1	-0.731169	0.000641698	YJR056C	YJR056C	-0.453609	0.000327174	YPR141C	KAR3	-0.490462	0.00436174
YLR221C	RSA3	-0.654869	2.05984e-15	YJR107W	YJR107W	-0.731149	1.70741e-08	YOR221C	MCT1	-0.453148	5.87992e-08	YOL145C	CTR9	-0.490135	6.98188e-12
YGR124W	ASN2	-0.654178	1.90796e-85	YOL126C	MDH2	-0.730617	3.40568e-77	YNL182C	IPI3	-0.453058	4.18794e-06	YPR174C	YPR174C	-0.489891	0.00166938
YLR150W	STM1	-0.653761	7.28375e-62	YNL240C	NAR1	-0.730379	3.49855e-28	YBR073W	RDH54	-0.451782	6.10892e-08	YMR132C	JLP2	-0.488611	0.00248716
YCR033W	SNT1	-0.653156	8.60341e-24	YOR019W	YOR019W	-0.72975	2.60445e-12	YOR372C	NDD1	-0.449798	0.000828932	YMR167W	MLH1	-0.487996	8.95122e-06
YBR275C	RIF1	-0.653119	8.26532e-15	YJL076W	NET1	-0.729336	1.09044e-39	YCR009C	RVS161	-0.449707	1.28009e-05	YPL125W	KAP120	-0.486204	1.98015e-06
YBR240C	THI2	-0.652955	3.33826e-07	YDL199C	YDL199C	-0.72808	6.38028e-16	YBR127C	VMA2	-0.447624	1.1e-17	YLL036C	PRP19	-0.485805	0.000330942
YLR409C	UTP21	-0.651032	6.30446e-21	YJR124C	YJR124C	-0.726013	1.40111e-17	YPL067C	YPL067C	-0.447391	0.00782877	YHL025W	SNF6	-0.485307	6.51378e-06
YNL146C-A	YNL146C-A	-0.65076	0.000206137	YIL061C	SNP1	-0.725149	3.82889e-13	YDR400W	URH1	-0.444546	0.00471212	YGR285C	ZUO1	-0.484927	5.58955e-16
YNL063W	MTQ1	-0.648627	3.92772e-13	YBR018C	GAL7	-0.72469	9.54557e-05	YOR037W	CYC2	-0.444509	0.000145588	YNL026W	SAM50	-0.484853	9.28374e-06
YDL013W	SLX5	-0.648021	1.1693e-15	YLR451W	LEU3	-0.724395	1.32291e-30	YGL134W	PCL10	-0.444351	0.00774691	YOR308C	SNU66	-0.484368	6.1301e-05
YPL259C	APM1	-0.647867	1.7299e-25	YBR239C	ERT1	-0.720486	6.79225e-09	YOL027C	MDM38	-0.444256	2.02266e-06	YNR006W	VPS27	-0.484086	3.23769e-05
YKR096W	ESL2	-0.647689	5.60775e-26	YBR044C	TCM62	-0.718774	1.29312e-20	YER047C	SAP1	-0.444177	5.25994e-09	YMR136W	GAT2	-0.484024	4.68744e-06
YHR079C	IRE1	-0.647106	7.13569e-20	YEL053C	MAK10	-0.718288	8.25105e-20	YDR463W	STP1	-0.443585	5.50259e-21	YNL297C	MON2	-0.483948	0.000148344
YHR042W	NCP1	-0.6453	1.64258e-28	YOR220W	RCN2	-0.71734	3.19529e-61	YBR079C	RPG1	-0.443386	4.1777e-05	YBR291C	CTP1	-0.483113	0.00132704
YPR046W	MCM16	-0.645264	6.782e-08	YBR082C	UBC4	-0.715284	2.04441e-61	YHR064C	SSZ1	-0.443333	2.18557e-08	YDR037W	KRS1	-0.481444	2.97525e-07
YOR298C-A	MBF1	-0.644649	2.18244e-45	YBL069W	AST1	-0.714782	1.93729e-23	YFR013W	IOC3	-0.442691	2.27398e-06	YGL065C	ALG2	-0.480983	5.99537e-05
YLL018C	DPS1	-0.644212	7.62968e-53	YOR188W	MSB1	-0.714352	5.06352e-16	YNL145W	MFA2	-0.442684	0.00497336	YHR013C	ARD1	-0.480465	0.000316722
YLR054C	OSW2	-0.642778	3.70684e-05	YKR020W	VPS51	-0.711201	5.1334e-10	YOL123W	HRP1	-0.442125	4.01588e-06	YDL219W	DTD1	-0.478355	0.00439987
YKR072C	SIS2	-0.642652	4.16924e-25	YJL206C	YJL206C	-0.711011	3.51591e-19	YPL235W	RVB2	-0.441831	2.35873e-07	YGR168C	YGR168C	-0.476326	0.00086119
YPR158W	CUR1	-0.64252	1.37188e-22	YBR229C	ROT2	-0.710633	5.51976e-24	YLR209C	PNP1	-0.441654	0.00384671	YNR030W	ALG12	-0.475562	0.000172544
YGL233W	SEC15	-0.641476	2.60197e-15	YOL015W	IRC10	-0.710326	2.80223e-11	YDL036C	PUS9	-0.440381	0.000121357	YPR183W	DPM1	-0.474679	0.000632365
YDR481C	PHO8	-0.641237	2.58317e-44	YOL032W	OPI10	-0.709552	2.10109e-13	YHR065C	RRP3	-0.438422	7.35674e-05	YPL001W	HAT1	-0.473876	6.7302e-05
YMR039C	SUB1	-0.640681	2.62271e-21	YGL240W	DOC1	-0.707749	0.00289535	YOL158C	ENB1	-0.437956	2.54952e-06	YMR121C	RPL15B	-0.473654	6.01399e-06
YDR482C	CWC21	-0.640581	2.87396e-10	YJL058C	BIT61	-0.706995	3.66069e-09	YBL093C	ROX3	-0.437395	7.69456e-08	YNR034W	SOL1	-0.47158	2.53408e-05
YBL069W	AST1	-0.639786	2.09098e-17	YDL173W	PAR32	-0.706761	6.98587e-34	YBR264C	YPT10	-0.43581	0.000704131	YJL125C	GCD14	-0.471474	7.76135e-05
YBL068W	PRS4	-0.639659	6.98969e-16	YPR175W	DPB2	-0.70519	1.27453e-11	YLR266C	PDR8	-0.43462	2.86999e-07	YAL014C	SYN8	-0.471231	1.21036e-05
YNL256W	FOL1	-0.639319	1.70353e-36	YIL051C	MMF1	-0.702175	1.22948e-18	YOL125W	TRM13	-0.434312	3.09554e-07	YDR475C	JIP4	-0.470441	1.83301e-05
YIL162W	SUC2	-0.639041	1.36249e-19	YKR072C	SIS2	-0.701877	5.25579e-35	YLR239C	LIP2	-0.434271	0.00784778	YOR219C	STE13	-0.470262	7.94182e-05
YOL054W	PSH1	-0.638732	5.71288e-11	YAR042W	SWH1	-0.699508	7.25763e-23	YLR259C	HSP60	-0.433876	4.09061e-05	YLR274W	MCM5	-0.468691	0.000207262
YGL158W	RCK1	-0.638664	0.00831758	YHR162W	MPC2	-0.697922	1.55907e-101	YOL143C	RIB4	-0.433002	7.61153e-16	YLR386W	VAC14	-0.46756	0.00352713
YKR044W	UIP5	-0.638069	2.10327e-13	YOR201C	MRM1	-0.696589	2.46302e-31	YNL026W	SAM50	-0.432961	1.77999e-05	YCR048W	ARE1	-0.467208	0.000214669
YHR122W	CIA2	-0.637314	4.89281e-31	YDL017W	CDC7	-0.6962	1.20316e-13	YNL030W	HHF2	-0.432948	1.48666e-11	YHR118C	ORC6	-0.466997	0.00165871
YKL042W	SPC42	-0.636959	3.38106e-06	YMR186W	HSC82	-0.695948	1.33011e-171	YPL191C	YPL191C	-0.432228	0.000669363	YNL041C	COG6	-0.466167	4.70701e-09
YBR153W	RIB7	-0.636122	2.07896e-10	YLR375W	STP3	-0.69532	5.56378e-49	YPR074C	TKL1	-0.43177	0.000198866	YNL030W	HHF2	-0.464478	8.20788e-10
YDR477W	SNF1	-0.635568	4.56286e-23	YCR061W	YCR061W	-0.694544	8.38642e-12	YJR119C	JHD2	-0.430974	2.00695e-05	YLR353W	BUD8	-0.464184	0.00120798
YPR168W	NUT2	-0.634336	2.60422e-10	YDR530C	APA2	-0.694317	9.33396e-23	YLR287C	YLR287C	-0.430287	1.32451e-05	YOR326W	MYO2	-0.46375	0.000249769
YHR049W	FSH1	-0.634102	3.03518e-35	YBR166C	TYR1	-0.693901	1.67632e-27	YHR006W	STP2	-0.430192	2.71483e-17	YDR376W	ARH1	-0.463444	0.00260789
YMR270C	RRN9	-0.633358	3.19291e-11	YEL043W	YEL043W	-0.692691	3.89908e-21	YLR330W	CHS5	-0.430167	2.3081e-13	YFR016C	YFR016C	-0.463427	0.00135549
YJL099W	CHS6	-0.633058	1.9591e-16	YKR088C	TVP38	-0.690645	8.79028e-15	YOR188W	MSB1	-0.430043	3.85111e-06	YBL055C	YBL055C	-0.463398	4.83354e-06
YDR365C	ESF1	-0.632993	1.31931e-23	YMR154C	RIM13	-0.690148	1.90272e-07	YIR025W	MND2	-0.42985	0.000734554	YML118W	NGL3	-0.46311	0.00205594
YJR111C	YJR111C	-0.632116	6.11957e-24	YJL034W	KAR2	-0.689471	3.32854e-90	YNL064C	YDJ1	-0.429841	2.02507e-07	YOR112W	CEX1	-0.462768	0.000587962
YGL134W	PCL10	-0.630255	3.22333e-12	YKL205W	LOS1	-0.689224	3.98853e-24	YMR012W	CLU1	-0.429323	1.35782e-05	YGR013W	SNU71	-0.462681	8.43912e-08
YPL088W	YPL088W	-0.630191	2.08364e-19	YPL239W	YAR1	-0.688218	6.10086e-23	YDR354W	TRP4	-0.429107	0.000421296	YOR212W	STE4	-0.462283	0.00614857
YJL171C	YJL171C	-0.629782	5.91091e-42	YDR382W	RPP2B	-0.687412	4.36178e-62	YDR164C	SEC1	-0.429071	0.00299079	YLL013C	PUF3	-0.461847	0.000166085
YFL027C	GYP8	-0.629534	9.40583e-15	YOR231W	MKK1	-0.683846	1.92474e-20	YFL034C-B	MOB2	-0.429042	0.000165143	YOR230W	WTM1	-0.460816	0.00664475
YPR169W	JIP5	-0.625352	5.17886e-33	YCL026C-A	FRM2	-0.683214	8.96491e-05	YJR143C	PMT4	-0.428657	6.89808e-07	YDR530C	APA2	-0.460675	1.09964e-05
YFL056C	AAD6	-0.624465	5.43793e-06	YEL052W	AFG1	-0.682121	5.34906e-30	YOR310C	NOP58	-0.427406	1.5983e-12	YPR198W	SGE1	-0.460411	5.84044e-06
YER040W	GLN3	-0.623213	6.2366e-28	YLR307C-A	YLR307C-A	-0.681419	1.92366e-05	YGR202C	PCT1	-0.427182	1.23011e-07	YDR103W	STE5	-0.460347	4.73548e-05
YDR207C	UME6	-0.62149	2.37063e-07	YIL078W	THS1	-0.681245	1.67459e-82	YFR028C	CDC14	-0.426793	7.41178e-07	YOL075C	YOL075C	-0.459417	0.00721403
YLR107W	REX3	-0.619905	3.78671e-23	YOL097C	WRS1	-0.681221	1.13164e-39	YPL055C	LGE1	-0.426421	4.43288e-06	YOR260W	GCD1	-0.458792	5.80516e-11
YCR107W	AAD3	-0.619898	2.84158e-08	YBR172C	SMY2	-0.680157	7.57677e-25	YMR113W	FOL3	-0.426019	3.68723e-05	YOR060C	SLD7	-0.457189	0.00239297
YGL222C	EDC1	-0.618543	5.09045e-06	YOR299W	BUD7	-0.679668	8.17588e-33	YBR017C	KAP104	-0.425702	1.4222e-06	YDR477W	SNF1	-0.457164	3.20659e-09
YOR181W	LAS17	-0.61668	1.55302e-11	YAL038W	CDC19	-0.678926	2.13793e-91	YDR293C	SSD1	-0.424987	7.01822e-14	YPL228W	CET1	-0.45698	0.00314805
YIL026C	IRR1	-0.615151	3.60893e-10	YMR167W	MLH1	-0.678443	4.92769e-12	YPL016W	SWI1	-0.424738	0.00212418	YMR272C	SCS7	-0.456728	1.80709e-10
YLL029W	FRA1	-0.614736	4.23466e-41	YOL027C	MDM38	-0.677966	1.20275e-58	YLR418C	CDC73	-0.424535	0.00256952	YLR314C	CDC3	-0.456536	8.77566e-05
YBL097W	BRN1	-0.614507	0.00139456	YMR085W	YMR085W	-0.677147	1.38952e-14	YGL234W	ADE5,7	-0.424059	0.00320486	YGR270W	YTA7	-0.456391	3.10546e-12
YMR066W	SOV1	-0.614495	1.33387e-11	YOR317W	FAA1	-0.677131	1.38641e-94	YPL069C	BTS1	-0.423764	0.00348769	YMR273C	ZDS1	-0.456167	0.000310721
YMR236W	TAF9	-0.614305	6.99061e-21	YMR063W	RIM9	-0.676666	1.32464e-07	YIL035C	CKA1	-0.423526	1.55145e-05	YJL099W	CHS6	-0.456066	1.71252e-07
YGR003W	CUL3	-0.614069	3.48891e-18	YGR202C	PCT1	-0.674239	1.58443e-44	YNL087W	TCB2	-0.423253	1.96594e-10	YLR305C	STT4	-0.455838	2.26312e-08
YKL173W	SNU114	-0.613851	2.01944e-17	YLR318W	EST2	-0.673315	5.20032e-09	YJR057W	CDC8	-0.423169	0.000192039	YER045C	ACA1	-0.455613	0.000459119
YHR090C	YNG2	-0.613505	9.89941e-08	YGR213C	RTA1	-0.670572	0.000124483	YBL068W	PRS4	-0.422545	0.00040521	YDR235W	PRP42	-0.455506	0.00183778
YBR166C	TYR1	-0.61196	8.43328e-20	YOR216C	RUD3	-0.669631	6.84603e-17	YDL012C	YDL012C	-0.422215	0.00685735	YER029C	SMB1	-0.4553	0.000636264
YLR266C	PDR8	-0.611004	5.08198e-14	YDR047W	HEM12	-0.669436	2.79158e-22	YDR268W	MSW1	-0.420912	0.000552372	YBR060C	ORC2	-0.454476	0.000875505
YPL266W	DIM1	-0.610626	1.07487e-11	YDR232W	HEM1	-0.669227	1.39826e-35	YML071C	COG8	-0.420805	5.51652e-05	YPL105C	SYH1	-0.453832	1.25232e-12
YDR299W	BFR2	-0.609728	4.0246e-15	YPL160W	CDC60	-0.669136	1.79882e-68	YDR323C	PEP7	-0.42077	0.0033342	YNL316C	PHA2	-0.453118	0.00424039
YMR044W	IOC4	-0.609512	8.10328e-15	YHR118C	ORC6	-0.669012	3.8153e-09	YNL003C	PET8	-0.420284	0.00804438	YLL058W	YLL058W	-0.452513	2.23629e-06
YLR085C	ARP6	-0.607369	4.4628e-11	YPL141C	FRK1	-0.668804	1.04946e-08	YGL186C	TPN1	-0.419244	0.00783768	YJL016W	YJL016W	-0.451724	0.00029677
YLR357W	RSC2	-0.607062	7.03537e-19	YNL064C	YDJ1	-0.667548	2.78426e-67	YDR108W	TRS85	-0.418971	0.00175002	YGR124W	ASN2	-0.451445	3.9819e-08
YPR144C	NOC4	-0.606714	1.22228e-13	YPL191C	YPL191C	-0.667347	1.7369e-10	YCR048W	ARE1	-0.4187	4.43592e-07	YML046W	PRP39	-0.451083	0.000456265
YNL229C	URE2	-0.606231	7.3218e-26	YJR094C	IME1	-0.667127	4.73871e-05	YPL246C	RBD2	-0.418679	7.84415e-05	YGR113W	DAM1	-0.450441	5.2459e-05
YBR248C	HIS7	-0.604952	8.01057e-58	YOR382W	FIT2	-0.666605	4.07894e-05	YKL032C	IXR1	-0.418486	0.00466927	YMR222C	FSH2	-0.450341	0.000143203
YPL268W	PLC1	-0.604856	5.62276e-16	YEL047C	FRD1	-0.666395	5.21845e-40	YIL031W	ULP2	-0.418347	7.20807e-05	YGL082W	YGL082W	-0.450296	8.72878e-06
YFL025C	BST1	-0.604309	9.93566e-16	YGL043W	DST1	-0.665812	8.50658e-24	YOR193W	PEX27	-0.417139	0.00394069	YOR213C	SAS5	-0.450108	0.00254471
YKL081W	TEF4	-0.604053	2.82709e-38	YPR036W	VMA13	-0.663661	2.06996e-78	YOR168W	GLN4	-0.414559	6.44472e-11	YPL268W	PLC1	-0.45001	5.22964e-08
YGL153W	PEX14	-0.603863	1.92696e-10	YDR508C	GNP1	-0.662793	1.73323e-40	YPR147C	YPR147C	-0.413772	0.000302632	YOR184W	SER1	-0.449731	0.00189367
YDR239C	YDR239C	-0.603168	1.36033e-13	YNR019W	ARE2	-0.662445	3.80587e-40	YBR002C	RER2	-0.413506	0.00254982	YNR035C	ARC35	-0.448864	0.00132024
YBR295W	PCA1	-0.602935	1.37525e-15	YMR205C	PFK2	-0.66224	2.83345e-84	YOR239W	ABP140	-0.411123	0.00435652	YDR443C	SSN2	-0.44882	0.00193429
YDL220C	CDC13	-0.602472	9.70514e-06	YJR106W	ECM27	-0.661396	2.52536e-11	YMR219W	ESC1	-0.410649	1.14686e-06	YLR319C	BUD6	-0.448278	9.57045e-05
YPR190C	RPC82	-0.602404	1.51834e-15	YPL201C	YIG1	-0.661291	0.00900843	YDR258C	HSP78	-0.410461	1.26765e-23	YER047C	SAP1	-0.446852	1.73859e-07
YOR095C	RKI1	-0.601348	1.14172e-08	YOR035C	SHE4	-0.661054	2.87481e-27	YHL025W	SNF6	-0.410385	1.53701e-07	YEL053C	MAK10	-0.446798	0.000157803
YHR116W	COX23	-0.600865	0.00943396	YJL065C	DLS1	-0.660561	4.45421e-13	YBR287W	YBR287W	-0.410115	2.74721e-09	YDL040C	NAT1	-0.446791	7.47003e-08
YOR079C	ATX2	-0.600598	4.70667e-12	YJL072C	PSF2	-0.660307	2.75071e-14	YHR112C	YHR112C	-0.409405	4.13895e-06	YLR433C	CNA1	-0.446164	7.78324e-06
YIL106W	MOB1	-0.600268	5.0378e-10	YLR090W	XDJ1	-0.659825	1.39249e-37	YFR031C	SMC2	-0.409161	5.32108e-06	YBR248C	HIS7	-0.445339	3.24332e-05
YIL061C	SNP1	-0.599838	4.19936e-09	YNL042W	BOP3	-0.659544	2.42373e-13	YBR260C	RGD1	-0.408982	1.56515e-06	YHR117W	TOM71	-0.444526	9.20416e-05
YOR373W	NUD1	-0.599721	8.55043e-06	YNL196C	SLZ1	-0.659362	0.004487	YLR052W	IES3	-0.408965	0.000341883	YPR168W	NUT2	-0.44431	0.0023361
YOR131C	YOR131C	-0.599702	1.34371e-15	YDR207C	UME6	-0.658515	1.49829e-08	YGL092W	NUP145	-0.408344	0.00426008	YLR419W	YLR419W	-0.443937	3.21727e-05
YJR013W	GPI14	-0.599105	3.89431e-10	YJR007W	SUI2	-0.65748	6.51996e-31	YOR231W	MKK1	-0.408097	9.95723e-06	YJL192C	SOP4	-0.443772	4.51635e-08
YMR080C	NAM7	-0.59863	2.42812e-25	YLR143W	DPH6	-0.657338	7.3936e-23	YDR372C	VPS74	-0.406925	0.00747468	YBR234C	ARC40	-0.443592	0.00901562
YLR449W	FPR4	-0.597754	3.90824e-25	YHR072W	ERG7	-0.657024	8.70395e-40	YGL073W	HSF1	-0.406891	0.00169016	YNL280C	ERG24	-0.443476	0.00916473
YOR038C	HIR2	-0.596492	1.13441e-06	YMR222C	FSH2	-0.655892	3.08708e-10	YIL112W	HOS4	-0.406196	1.12428e-05	YLL007C	YLL007C	-0.442515	0.00257818
ICR1	ICR1	-0.596257	0.000867448	YPL032C	SVL3	-0.655803	8.69525e-20	YGL256W	ADH4	-0.404564	0.00202591	YDR221W	GTB1	-0.442401	0.000103924
YKL116C	PRR1	-0.595799	5.02423e-10	YPR185W	ATG13	-0.655708	5.06528e-18	YLL036C	PRP19	-0.404289	0.000386965	YOR019W	YOR019W	-0.441981	0.0009955
YIL079C	AIR1	-0.595729	2.15084e-15	YNL074C	MLF3	-0.654295	2.55853e-33	YGL219C	MDM34	-0.404056	0.00058783	YGL016W	KAP122	-0.441828	0.00106988
YHR029C	YHI9	-0.59474	7.06088e-39	YOL025W	LAG2	-0.653474	7.12982e-12	YJL099W	CHS6	-0.403458	9.95707e-06	YHR070W	TRM5	-0.441596	0.00968049
YJL154C	VPS35	-0.594732	2.04002e-20	YHR206W	SKN7	-0.652184	3.9976e-27	YGR128C	UTP8	-0.402217	0.000162542	YAL005C	SSA1	-0.441211	1.3019e-14
YJL061W	NUP82	-0.593962	6.6825e-16	YMR211W	DML1	-0.651636	5.07609e-19	YPR018W	RLF2	-0.401854	0.00755213	YDR137W	RGP1	-0.44102	3.34342e-05
YOR299W	BUD7	-0.59396	1.63937e-22	YKR044W	UIP5	-0.651159	3.80109e-15	YJL192C	SOP4	-0.40156	4.56231e-07	YHR107C	CDC12	-0.440127	2.88715e-05
YER098W	UBP9	-0.593878	3.27256e-10	YNL008C	ASI3	-0.651041	9.15822e-27	YDR034C	LYS14	-0.400474	2.55827e-14	YLR207W	HRD3	-0.440002	0.00124965
YKL128C	PMU1	-0.592555	2.26655e-25	YNL247W	YNL247W	-0.650132	2.30841e-38	YBR030W	RKM3	-0.400463	2.20918e-06	YNL182C	IPI3	-0.438791	2.25923e-06
YMR166C	YMR166C	-0.591057	0.000147807	YNR039C	ZRG17	-0.649755	6.67019e-18	YER130C	COM2	-0.400074	0.0079486	YJL130C	URA2	-0.437287	1.62538e-15
YDR235W	PRP42	-0.590751	1.22645e-09	YOR133W	EFT1	-0.648597	2.96401e-24	YDR395W	SXM1	-0.399972	8.53988e-08	YNL272C	SEC2	-0.437261	0.000322876
YHR124W	NDT80	-0.589433	0.0041504	YML130C	ERO1	-0.647842	2.66205e-39	YJL130C	URA2	-0.399651	8.67012e-11	YGR193C	PDX1	-0.436081	2.4679e-08
YNR068C	YNR068C	-0.589347	1.7153e-13	YDL220C	CDC13	-0.64747	1.5811e-06	YNR034W	SOL1	-0.399485	9.73915e-05	YDR295C	HDA2	-0.435509	0.00144845
YOR262W	GPN2	-0.588978	3.31142e-12	YGL141W	HUL5	-0.646856	9.57458e-23	YGR210C	YGR210C	-0.399003	0.000862959	YLL028W	TPO1	-0.435036	9.36358e-05
YML042W	CAT2	-0.588566	4.68525e-10	YER073W	ALD5	-0.644588	3.76109e-81	YNL041C	COG6	-0.39881	8.67041e-08	YMR113W	FOL3	-0.433962	1.24182e-05
YKL134C	OCT1	-0.588493	3.70645e-07	YAL013W	DEP1	-0.643959	6.0699e-16	YGL207W	SPT16	-0.397375	8.06091e-07	YBL037W	APL3	-0.433563	0.000449265
YDR414C	ERD1	-0.588189	7.33321e-06	YNR013C	PHO91	-0.643608	1.59738e-30	YAL005C	SSA1	-0.396349	4.5157e-15	YLR130C	ZRT2	-0.433448	0.00973565
YGR145W	ENP2	-0.587144	2.99083e-12	YBR147W	RTC2	-0.643125	4.41876e-10	YDR143C	SAN1	-0.396054	1.23866e-05	YMR033W	ARP9	-0.433055	2.64427e-07
YLL036C	PRP19	-0.586683	3.61368e-15	YMR187C	YMR187C	-0.641524	4.1256e-11	YDR239C	YDR239C	-0.395402	2.40345e-06	YHR099W	TRA1	-0.432306	5.23741e-08
YBL085W	BOI1	-0.586523	5.47539e-20	YIL020C	HIS6	-0.640778	2.03507e-10	YMR145C	NDE1	-0.395319	3.19985e-07	YGL105W	ARC1	-0.432015	0.000385479
YMR186W	HSC82	-0.584616	4.53792e-81	YNL080C	EOS1	-0.64069	5.00328e-25	YJR005W	APL1	-0.39455	9.64282e-08	YPL005W	AEP3	-0.431873	9.49299e-07
YKL218C	SRY1	-0.584059	2.00091e-26	YGR161W-C	YGR161W-C	-0.640623	8.35593e-09	YPR152C	URN1	-0.392623	0.000536926	YML056C	IMD4	-0.431286	4.558e-05
YPL111W	CAR1	-0.583334	2.07463e-12	YOL136C	PFK27	-0.640517	3.75467e-34	YPR181C	SEC23	-0.391872	2.91414e-06	YNL098C	RAS2	-0.430013	0.000526769
YDL081C	RPP1A	-0.583125	2.2856e-41	YKL188C	PXA2	-0.63983	7.32337e-12	YER040W	GLN3	-0.391566	1.46669e-08	YOR188W	MSB1	-0.429796	1.85238e-05
YHR089C	GAR1	-0.583041	6.53329e-15	YJR110W	YMR1	-0.638776	4.0172e-14	YOR275C	RIM20	-0.391127	2.27377e-06	YLR396C	VPS33	-0.429518	0.0044152
YER006W	NUG1	-0.582146	3.62828e-16	YNL282W	POP3	-0.637242	5.39562e-07	YDR457W	TOM1	-0.391111	0.00283993	YBR141C	BMT2	-0.429488	0.00380216
YOR353C	SOG2	-0.581871	2.53073e-14	YJL062W	LAS21	-0.636411	5.61254e-13	YDR119W	VBA4	-0.391041	4.29476e-06	YNL278W	CAF120	-0.429299	8.143e-05
YJR056C	YJR056C	-0.581802	1.06962e-08	YOR081C	TGL5	-0.635801	2.35268e-18	YLR274W	MCM5	-0.390727	0.000164666	YOL054W	PSH1	-0.428927	0.00812157
YEL017W	GTT3	-0.579718	7.53881e-10	YNL093W	YPT53	-0.635734	0.0014385	YGL112C	TAF6	-0.390679	9.53335e-09	YMR270C	RRN9	-0.428547	0.00421483
YPR110C	RPC40	-0.579022	1.93676e-27	YPL009C	TAE2	-0.635144	2.96214e-27	YJL008C	CCT8	-0.390559	2.00575e-05	YCR073C	SSK22	-0.428445	7.21079e-05
YDR301W	CFT1	-0.578999	3.41434e-13	YNR004W	SWM2	-0.634301	0.000927607	YLR100W	ERG27	-0.390109	0.000290597	YDR463W	STP1	-0.42832	9.43519e-11
YMR306W	FKS3	-0.577662	0.00107697	YMR270C	RRN9	-0.633158	1.80767e-12	YNL138W	SRV2	-0.38947	1.80359e-06	YPL011C	TAF3	-0.42723	6.6204e-06
YOL052C	SPE2	-0.577075	3.79319e-12	YEL029C	BUD16	-0.631522	4.58137e-20	YIR006C	PAN1	-0.389222	3.56674e-11	YOL123W	HRP1	-0.426176	2.21908e-05
YJL176C	SWI3	-0.576551	4.81441e-11	YDL233W	MFG1	-0.629546	3.8607e-12	YJL065C	DLS1	-0.387586	0.00334042	YOR275C	RIM20	-0.425587	8.73243e-06
YPL036W	PMA2	-0.576373	2.25219e-10	YAL048C	GEM1	-0.628742	5.48446e-12	YDR484W	VPS52	-0.387559	0.00226719	YOR377W	ATF1	-0.423387	0.0015334
YHR197W	RIX1	-0.575536	1.17144e-10	YHR161C	YAP1801	-0.627057	2.19766e-36	YBR227C	MCX1	-0.38639	0.00565107	YML119W	YML119W	-0.42317	0.00208793
YNL068C	FKH2	-0.575213	1.25611e-10	YLR259C	HSP60	-0.626896	7.32678e-46	YDR527W	RBA50	-0.386343	8.68903e-10	YHR204W	MNL1	-0.422642	4.49988e-06
YLR263W	RED1	-0.575144	4.75905e-05	YHR031C	RRM3	-0.626464	1.32323e-11	YMR061W	RNA14	-0.386009	5.12649e-07	YNL138W	SRV2	-0.422615	1.38924e-06
YPL247C	YPL247C	-0.574887	1.09614e-11	YMR273C	ZDS1	-0.625894	9.44267e-10	YNL071W	LAT1	-0.384775	4.20633e-10	YLR085C	ARP6	-0.422555	0.00160295
YLR020C	YEH2	-0.574857	3.83136e-15	YLR091W	GEP5	-0.625827	0.00022809	YGR119C	NUP57	-0.383875	2.47301e-08	YIL122W	POG1	-0.421109	0.000430539
YNR070W	PDR18	-0.574528	0.00938624	YPR118W	MRI1	-0.62571	1.52154e-16	YNL167C	SKO1	-0.382255	0.00754193	YIL076W	SEC28	-0.420659	4.99555e-06
YJL069C	UTP18	-0.574158	2.22471e-14	YIL162W	SUC2	-0.625213	7.0556e-20	YJL167W	ERG20	-0.381835	1.04841e-06	YMR168C	CEP3	-0.420248	0.00578639
YDR243C	PRP28	-0.573907	7.69123e-08	YDR093W	DNF2	-0.625069	8.43994e-19	YHR013C	ARD1	-0.38094	0.00185072	YFL025C	BST1	-0.419696	1.00554e-06
YLL060C	GTT2	-0.573219	9.98748e-07	YGR246C	BRF1	-0.625064	3.18694e-13	YNL316C	PHA2	-0.380811	0.00198955	YPR048W	TAH18	-0.419656	2.4167e-06
YDR323C	PEP7	-0.572827	6.79962e-07	YNR006W	VPS27	-0.624811	2.11728e-28	YOL137W	BSC6	-0.380574	0.00104446	YLR287C	YLR287C	-0.419598	2.58541e-05
YBL061C	SKT5	-0.572763	1.96704e-18	YIL102C-A	YIL102C-A	-0.62469	1.5242e-05	YGR136W	LSB1	-0.380314	0.00256809	YNR038W	DBP6	-0.419587	0.000295345
YCR037C	PHO87	-0.572325	4.02274e-17	YNL180C	RHO5	-0.624277	8.80756e-14	YHR207C	SET5	-0.379908	8.45732e-05	YLR330W	CHS5	-0.419397	1.31128e-11
YPR111W	DBF20	-0.572207	6.11805e-17	YHL009C	YAP3	-0.624055	1.74342e-06	YOR112W	CEX1	-0.379865	3.9554e-05	YMR061W	RNA14	-0.418958	2.19888e-06
YOR174W	MED4	-0.572134	3.90047e-10	YDL230W	PTP1	-0.623162	1.73282e-09	YPL232W	SSO1	-0.378407	0.000214658	YJL020C	BBC1	-0.418562	6.86539e-06
snR33	SNR33	-0.571955	2.53777e-05	YLR245C	CDD1	-0.623123	8.64085e-05	YHR084W	STE12	-0.378353	0.00185072	YMR062C	ARG7	-0.4176	1.1775e-08
YAR014C	BUD14	-0.571846	7.37523e-28	YPL049C	DIG1	-0.622517	6.64717e-40	YDL048C	STP4	-0.376497	2.38186e-06	YHL032C	GUT1	-0.417325	1.32805e-06
YDR475C	JIP4	-0.570086	1.96387e-16	YCR045W-A	YCR045W-A	-0.622255	0.000973071	YMR167W	MLH1	-0.376241	0.000273687	YGR264C	MES1	-0.417082	2.05647e-06
YOR035C	SHE4	-0.569411	2.71841e-20	YBR262C	MIC12	-0.619314	3.9346e-10	YDR137W	RGP1	-0.375693	0.00108428	YOL125W	TRM13	-0.416809	7.26868e-05
YJL125C	GCD14	-0.568858	1.20195e-11	YAR028W	YAR028W	-0.617248	2.12405e-23	YOR243C	PUS7	-0.375602	6.29425e-07	YDR236C	FMN1	-0.416181	0.000251109
YNL121C	TOM70	-0.568585	7.23588e-25	YMR068W	AVO2	-0.616849	1.2518e-06	YNL267W	PIK1	-0.375486	3.22062e-08	YML008C	ERG6	-0.415713	0.000126196
YMR285C	NGL2	-0.56835	7.3097e-15	YER132C	PMD1	-0.616253	1.89955e-20	YEL018W	EAF5	-0.375225	0.00254226	YPL188W	POS5	-0.415324	4.73631e-08
YLL063C	AYT1	-0.568045	1.65492e-08	YHR139C	SPS100	-0.6151	3.35589e-06	YMR235C	RNA1	-0.375059	1.60091e-08	YPL049C	DIG1	-0.414829	3.6835e-05
YIL114C	POR2	-0.567128	8.01742e-12	YAL001C	TFC3	-0.614382	3.20211e-14	YJL081C	ARP4	-0.375042	0.00374928	YNL181W	YNL181W	-0.414356	0.0057717
YMR188C	MRPS17	-0.566604	5.90364e-10	YDR214W	AHA1	-0.614263	4.98934e-33	YHL032C	GUT1	-0.374811	2.23163e-05	YHR114W	BZZ1	-0.414093	0.000195489
YBL005W	PDR3	-0.565864	1.66758e-11	YNL004W	HRB1	-0.614125	2.50614e-34	YDR216W	ADR1	-0.374589	1.84365e-05	YLR033W	RSC58	-0.413882	9.00249e-07
YGR061C	ADE6	-0.565852	6.63409e-52	YDL048C	STP4	-0.614013	1.06491e-38	YCR002C	CDC10	-0.374147	0.000192512	YMR135C	GID8	-0.413296	0.0017184
YGL062W	PYC1	-0.56448	1.87838e-40	YPR036W-A	SPO24	-0.612768	9.66619e-110	YER083C	GET2	-0.373542	7.86404e-06	YIL031W	ULP2	-0.413106	0.00335358
YKR043C	SHB17	-0.564365	4.16026e-21	YHR098C	SFB3	-0.612182	1.40855e-21	YGR191W	HIP1	-0.373504	0.00335327	YDR258C	HSP78	-0.413024	5.94446e-16
YEL016C	NPP2	-0.563437	7.98595e-09	YOR204W	DED1	-0.611781	1.04095e-36	YOR079C	ATX2	-0.372762	0.00323572	YNL189W	SRP1	-0.412699	1.82574e-07
YMR187C	YMR187C	-0.562767	6.30624e-08	YLR011W	LOT6	-0.611533	0.000432963	YER155C	BEM2	-0.372577	0.00244826	YER040W	GLN3	-0.412539	4.75329e-08
YCR023C	YCR023C	-0.562476	1.52518e-19	YLR228C	ECM22	-0.611507	3.0303e-19	YPL045W	VPS16	-0.371428	0.00636993	YGR100W	MDR1	-0.411747	0.00780345
SRG1	SRG1	-0.562227	7.53419e-14	YLR337C	VRP1	-0.610765	2.01659e-19	YMR270C	RRN9	-0.370717	0.000966233	YHR133C	NSG1	-0.41071	4.26283e-05
YGR128C	UTP8	-0.562192	1.92907e-14	YGR177C	ATF2	-0.610694	8.12566e-06	YGR012W	YGR012W	-0.370162	4.55658e-06	YPR169W	JIP5	-0.410642	0.000507427
YPR010C	RPA135	-0.560752	1.75062e-37	YAL003W	EFB1	-0.609241	8.73394e-40	YOL130W	ALR1	-0.369383	3.52859e-06	YGR185C	TYS1	-0.410467	0.00283454
YJL033W	HCA4	-0.560678	7.8717e-17	YOR383C	FIT3	-0.607559	7.49283e-09	YNL152W	INN1	-0.368942	0.00190934	YIL112W	HOS4	-0.40987	2.38282e-06
YPR085C	ASA1	-0.5597	8.7818e-11	YLR100W	ERG27	-0.606418	3.96231e-17	YNR030W	ALG12	-0.36867	0.000306596	YLR022C	SDO1	-0.409689	0.000523879
YBR145W	ADH5	-0.558326	3.41461e-39	YGR144W	THI4	-0.606011	5.99062e-09	YNL278W	CAF120	-0.366731	0.000538802	YPL074W	YTA6	-0.40953	0.00254183
YMR049C	ERB1	-0.558254	6.08808e-16	YLR381W	CTF3	-0.605729	1.40325e-07	YMR033W	ARP9	-0.36649	1.3066e-06	YBR002C	RER2	-0.408673	0.000227304
YGR238C	KEL2	-0.558245	4.67157e-06	YBR153W	RIB7	-0.604979	5.2865e-11	YDR107C	TMN2	-0.366062	0.000470254	YOR141C	ARP8	-0.407841	7.53087e-07
YIL003W	CFD1	-0.558214	7.7605e-11	YPL148C	PPT2	-0.604923	2.15017e-06	YGR200C	ELP2	-0.366062	3.24187e-06	YJL041W	NSP1	-0.407457	3.51205e-05
YOR203W	YOR203W	-0.55635	0.000141824	YDR234W	LYS4	-0.604362	1.12446e-34	YEL015W	EDC3	-0.365422	6.09377e-07	YBR193C	MED8	-0.407436	0.0083512
YPR025C	CCL1	-0.554417	7.28573e-11	YGL153W	PEX14	-0.60338	1.13019e-11	YOL025W	LAG2	-0.365025	0.00032961	YFR031C	SMC2	-0.407146	0.000613298
YLR451W	LEU3	-0.55435	1.16707e-15	YHR156C	LIN1	-0.603201	6.85957e-06	YMR273C	ZDS1	-0.364554	0.000788598	YHR068W	DYS1	-0.406393	0.00762609
YDR538W	PAD1	-0.553899	1.83413e-06	YDR154C	YDR154C	-0.601749	1.11558e-05	YLL028W	TPO1	-0.364323	0.00323572	YDR034C	LYS14	-0.406075	1.39138e-11
YPL228W	CET1	-0.553627	1.19508e-10	YDL093W	PMT5	-0.601271	1.14244e-10	YOR207C	RET1	-0.363095	0.00546436	YGL130W	CEG1	-0.405998	4.519e-05
YOR219C	STE13	-0.552693	1.25071e-20	YGL256W	ADH4	-0.599591	1.767e-11	YJL157C	FAR1	-0.361739	0.00561593	YMR099C	YMR099C	-0.404248	1.78217e-07
YCR052W	RSC6	-0.552684	5.28894e-16	YDL080C	THI3	-0.599333	1.77325e-18	YLL043W	FPS1	-0.36166	0.000187755	YER051W	JHD1	-0.404093	0.00560927
YDR279W	RNH202	-0.55268	1.71623e-06	YAL019W	FUN30	-0.599272	4.72429e-19	YFL025C	BST1	-0.361481	4.59165e-06	YBL061C	SKT5	-0.40277	1.95264e-06
YDR126W	SWF1	-0.551497	8.0453e-06	YOR198C	BFR1	-0.598433	2.01176e-30	YHL027W	RIM101	-0.361306	4.08057e-08	YEL015W	EDC3	-0.401776	1.12801e-07
YHR085W	IPI1	-0.55096	8.2484e-06	YAL054C	ACS1	-0.598348	0.000144933	YDR477W	SNF1	-0.361139	2.97092e-07	YPL008W	CHL1	-0.401769	0.00378964
YOR033C	EXO1	-0.550771	5.76774e-07	YDR406W	PDR15	-0.597736	1.37817e-13	YLR451W	LEU3	-0.361098	0.00717644	YNL087W	TCB2	-0.400818	9.12726e-07
YEL073C	YEL073C	-0.550138	8.32129e-21	YGL134W	PCL10	-0.597547	2.09014e-12	YGR246C	BRF1	-0.360655	0.000160883	YPL023C	MET12	-0.400742	1.0777e-06
YCL016C	DCC1	-0.548631	4.62455e-07	YPR141C	KAR3	-0.597218	1.41805e-07	YEL001C	IRC22	-0.36035	0.000385972	YOR332W	VMA4	-0.400153	7.81691e-10
YFR046C	CNN1	-0.548495	1.00619e-06	YGL255W	ZRT1	-0.596864	4.1295e-82	YLR033W	RSC58	-0.359761	8.58245e-07	YGR072W	UPF3	-0.399571	0.000479467
YCR047C	BUD23	-0.548129	2.50293e-08	YJL016W	YJL016W	-0.596786	3.01498e-31	YDL170W	UGA3	-0.359556	3.9249e-06	YJR003C	YJR003C	-0.399154	0.000184646
YCR057C	PWP2	-0.547671	3.95866e-16	YJL083W	TAX4	-0.595795	3.60974e-05	YAL044C	GCV3	-0.359521	0.00862648	YDR293C	SSD1	-0.397573	8.16967e-13
YBR203W	COS111	-0.547332	2.6633e-12	YNL227C	JJJ1	-0.595282	3.58105e-19	YBR130C	SHE3	-0.358315	0.00703565	YNR001C	CIT1	-0.397571	6.04128e-10
YDR389W	SAC7	-0.547297	4.70876e-13	YLR264W	RPS28B	-0.59359	1.94937e-22	YDR198C	RKM2	-0.358116	0.00549345	YDL116W	NUP84	-0.396791	2.49201e-06
YML119W	YML119W	-0.547113	7.23224e-08	YHR179W	OYE2	-0.593341	4.31071e-44	YOR141C	ARP8	-0.357434	5.19556e-07	YJL165C	HAL5	-0.39619	0.00166947
YOL130W	ALR1	-0.546921	1.41792e-21	YPR128C	ANT1	-0.593218	1.838e-08	YHR058C	MED6	-0.356706	0.00509124	YCR088W	ABP1	-0.395337	3.52302e-06
YCL058W-A	ADF1	-0.546899	0.00150512	YLR152C	YLR152C	-0.590893	6.27857e-12	YLR328W	NMA1	-0.356172	4.39904e-08	YLR342W	FKS1	-0.394221	0.00133537
YPL011C	TAF3	-0.546729	2.06604e-11	YLR096W	KIN2	-0.589831	4.00116e-17	YML115C	VAN1	-0.356053	0.000157566	YPL246C	RBD2	-0.394149	0.000136421
YHR146W	CRP1	-0.546554	2.2593e-25	YPR033C	HTS1	-0.589065	2.94778e-44	YJR042W	NUP85	-0.355888	6.09377e-07	YFR028C	CDC14	-0.393868	0.000100957
YJR041C	URB2	-0.546397	3.92671e-09	YPL194W	DDC1	-0.588838	3.8597e-05	YML017W	PSP2	-0.35584	0.000744253	YDR414C	ERD1	-0.393607	0.00461637
YNL247W	YNL247W	-0.54625	1.17227e-26	YGR212W	SLI1	-0.588446	1.33636e-05	YNL329C	PEX6	-0.35361	0.00711234	YGR061C	ADE6	-0.39332	0.000242214
YGR288W	MAL13	-0.546179	1.71451e-13	YJR091C	JSN1	-0.5876	1.49933e-29	YEL043W	YEL043W	-0.353022	5.06069e-05	YCL008C	STP22	-0.393167	0.00361915
YDR021W	FAL1	-0.54616	5.21652e-06	YPR168W	NUT2	-0.585632	1.11643e-09	YBR103W	SIF2	-0.352894	1.8526e-05	YHR108W	GGA2	-0.393136	0.00208029
YNR032W	PPG1	-0.545985	1.08722e-10	YOR197W	MCA1	-0.585187	8.45972e-24	YBR290W	BSD2	-0.3525	7.65215e-05	YOR057W	SGT1	-0.393034	0.000127596
YJR124C	YJR124C	-0.545532	1.3052e-10	YCR037C	PHO87	-0.584996	1.1067e-19	YNR043W	MVD1	-0.352309	0.000187214	YNL059C	ARP5	-0.392698	1.98015e-06
YNL182C	IPI3	-0.545236	9.03717e-11	YPL259C	APM1	-0.583397	5.24034e-24	YER132C	PMD1	-0.351565	0.00020524	YGL112C	TAF6	-0.391182	1.28556e-06
YOR193W	PEX27	-0.545171	4.47423e-06	YIL139C	REV7	-0.583118	0.000236371	YIL036W	CST6	-0.350515	7.04905e-05	YDR301W	CFT1	-0.390699	0.000252406
YPL212C	PUS1	-0.544336	4.68199e-24	YLR247C	IRC20	-0.583044	1.02938e-22	YIL016W	SNL1	-0.350085	0.00742512	YMR102C	YMR102C	-0.389853	0.00510166
YMR021C	MAC1	-0.544046	3.9588e-11	YHR199C	AIM46	-0.58199	3.56282e-17	YDR530C	APA2	-0.348425	4.88631e-05	YHR201C	PPX1	-0.389674	4.51039e-05
YDR140W	MTQ2	-0.542921	1.25786e-06	YBR015C	MNN2	-0.581645	4.50152e-22	YNL308C	KRI1	-0.348358	0.000367615	YBR185C	MBA1	-0.389619	0.00262913
YDR385W	EFT2	-0.542875	9.28742e-21	YER149C	PEA2	-0.580727	1.38513e-08	YPL195W	APL5	-0.347544	0.000133033	YFL034C-B	MOB2	-0.388977	0.00125247
YMR019W	STB4	-0.542718	1.70197e-16	YFR044C	DUG1	-0.580691	1.4464e-42	YGR013W	SNU71	-0.347342	0.00018286	YIL115C	NUP159	-0.388879	4.31953e-06
YOR208W	PTP2	-0.54153	4.36707e-18	YLR438W	CAR2	-0.580478	8.66441e-08	YDR153C	ENT5	-0.34729	0.00115963	YBR131W	CCZ1	-0.388733	0.00125864
YFL055W	AGP3	-0.541238	3.28232e-05	YDR080W	VPS41	-0.580308	1.40652e-18	YOR353C	SOG2	-0.345461	0.00297037	YHR207C	SET5	-0.387883	3.24e-05
YGL043W	DST1	-0.541183	9.17226e-14	YOL029C	YOL029C	-0.580162	2.95576e-07	YLR016C	PML1	-0.344234	0.000330591	YMR086W	SEG1	-0.387703	6.96067e-08
YKR029C	SET3	-0.540902	4.89805e-10	YNR029C	YNR029C	-0.579853	1.13681e-13	YDR432W	NPL3	-0.344192	0.00821947	YBR162C	TOS1	-0.387133	0.00189044
YDR175C	RSM24	-0.540498	2.0607e-10	YBL101C	ECM21	-0.577975	3.87962e-18	YBR223C	TDP1	-0.343378	0.00941335	YOR310C	NOP58	-0.386981	1.52461e-08
YGL075C	MPS2	-0.539898	0.000849758	YMR134W	ERG29	-0.577419	2.24404e-06	YBR259W	YBR259W	-0.342581	0.00269219	YHR079C	IRE1	-0.386964	3.94516e-05
YLR364W	GRX8	-0.538896	2.14239e-10	YIL002W-A	YIL002W-A	-0.577033	8.54655e-07	YNR038W	DBP6	-0.342541	0.00226719	YOR091W	TMA46	-0.386193	0.00039864
YMR115W	MGR3	-0.538526	6.11794e-09	YBR073W	RDH54	-0.576839	2.45819e-22	YDR221W	GTB1	-0.341491	0.000674498	YHR064C	SSZ1	-0.386094	1.32618e-05
YGR016W	YGR016W	-0.53844	0.00203976	YNL138W-A	YSF3	-0.57628	0.000194472	YHR204W	MNL1	-0.340709	7.54885e-05	YDR320C	SWA2	-0.384847	0.00162065
YMR084W	YMR084W	-0.538062	0.000262889	YNL239W	LAP3	-0.575891	2.6344e-29	YIL041W	GVP36	-0.33985	5.99047e-06	YLL040C	VPS13	-0.384795	0.000842793
YKR058W	GLG1	-0.537793	1.75454e-11	YGR032W	GSC2	-0.575649	8.86568e-52	YLR193C	UPS1	-0.33969	1.04978e-05	YBR103W	SIF2	-0.384342	1.76749e-06
YLL013C	PUF3	-0.537677	2.17782e-08	YPR046W	MCM16	-0.575537	6.81523e-07	YNL004W	HRB1	-0.337883	1.36373e-07	YNR027W	BUD17	-0.384284	8.58105e-05
YNL126W	SPC98	-0.537099	5.7208e-05	YPL095C	EEB1	-0.575381	8.24072e-94	YPL030W	TRM44	-0.337421	2.00507e-05	YHR161C	YAP1801	-0.383048	1.76176e-05
YGL056C	SDS23	-0.536795	2.51178e-25	YPR085C	ASA1	-0.574316	4.68256e-13	YGL082W	YGL082W	-0.337165	0.00717455	YMR227C	TAF7	-0.382398	0.001652
YCL059C	KRR1	-0.536189	2.63881e-09	YGR029W	ERV1	-0.574025	6.82122e-10	YHL002W	HSE1	-0.335859	3.18991e-05	YML071C	COG8	-0.381406	0.00229531
YBR131W	CCZ1	-0.536166	4.5477e-07	YHR128W	FUR1	-0.573966	9.50983e-07	YJL039C	NUP192	-0.33543	0.000464326	YDR398W	UTP5	-0.381312	0.000204799
YNR034W	SOL1	-0.535314	4.21629e-09	YIL114C	POR2	-0.573757	4.08968e-13	YNL268W	LYP1	-0.33537	7.95682e-06	YNL267W	PIK1	-0.381168	4.77481e-06
YIL144W	NDC80	-0.535196	5.91297e-09	YNR070W	PDR18	-0.573385	0.00850981	YNL189W	SRP1	-0.334696	2.26645e-08	YIL062C	ARC15	-0.379923	0.00819058
YHR084W	STE12	-0.534376	7.0442e-07	YNL251C	NRD1	-0.573012	1.72869e-27	YHR030C	SLT2	-0.333402	1.54902e-12	YJL047C	RTT101	-0.379364	0.000261582
YJL050W	MTR4	-0.533649	1.81303e-14	YLR115W	CFT2	-0.572264	6.22e-11	YCR023C	YCR023C	-0.333299	0.00620422	YNL037C	IDH1	-0.379173	0.000794625
YGR241C	YAP1802	-0.533484	6.3302e-10	YJL192C	SOP4	-0.571916	2.66353e-17	YOL098C	YOL098C	-0.331892	1.47122e-05	YGL094C	PAN2	-0.379038	0.00527447
YDR143C	SAN1	-0.533183	9.35591e-10	YML032C	RAD52	-0.57112	7.91316e-12	YBR082C	UBC4	-0.331406	6.89808e-07	YPR148C	YPR148C	-0.378751	4.9968e-06
YJL127C	SPT10	-0.532564	1.01997e-08	YDR208W	MSS4	-0.571109	1.36424e-16	YNL272C	SEC2	-0.331225	0.00261648	YNL187W	SWT21	-0.377185	0.00894013
YNL293W	MSB3	-0.532438	2.32131e-13	YGR136W	LSB1	-0.570589	2.82545e-14	YPR016C	TIF6	-0.330999	9.7535e-07	YNL295W	YNL295W	-0.376011	0.00891191
YDL225W	SHS1	-0.532117	7.85311e-15	YDR489W	SLD5	-0.569458	4.04076e-06	YJR013W	GPI14	-0.330924	0.00239202	YLR337C	VRP1	-0.375074	6.70787e-05
YJL072C	PSF2	-0.531788	4.84967e-09	YBR085C-A	YBR085C-A	-0.568016	1.79225e-58	YGR198W	YPP1	-0.33067	2.271e-05	YJR072C	NPA3	-0.37461	0.000164336
YKL179C	COY1	-0.531439	4.2487e-17	YDR186C	YDR186C	-0.567952	1.68474e-43	YJL041W	NSP1	-0.330087	0.000520314	YLR090W	XDJ1	-0.373744	2.10737e-06
YGR210C	YGR210C	-0.530151	7.36653e-13	YOL117W	RRI2	-0.567599	3.85267e-09	YJL109C	UTP10	-0.328648	1.40977e-07	YDR517W	GRH1	-0.372835	0.008075
YNR047W	FPK1	-0.529849	2.38319e-09	YLR021W	IRC25	-0.566978	1.43465e-09	YDR409W	SIZ1	-0.328382	0.000538574	YBR225W	YBR225W	-0.372043	0.00778281
YPL224C	MMT2	-0.52921	3.41301e-12	YGL087C	MMS2	-0.566636	4.30528e-14	YGR193C	PDX1	-0.327408	8.56457e-07	YDR197W	CBS2	-0.371763	0.00948937
YBR185C	MBA1	-0.526968	1.03183e-05	YER039C	HVG1	-0.566339	1.10012e-05	YGR195W	SKI6	-0.32656	0.00522372	YDR289C	RTT103	-0.370553	0.00282329
YPL241C	CIN2	-0.526166	0.000221675	YLR328W	NMA1	-0.5663	5.54745e-21	YNL139C	THO2	-0.32452	0.00112912	YMR145C	NDE1	-0.370289	1.18767e-07
YBL016W	FUS3	-0.524707	1.9429e-07	YOR058C	ASE1	-0.565465	3.90968e-09	YBR164C	ARL1	-0.32428	0.0010855	YIL137C	TMA108	-0.369851	0.00115332
YKL074C	MUD2	-0.524097	1.2204e-11	YDR151C	CTH1	-0.565445	5.58151e-15	YJL125C	GCD14	-0.323986	0.000636242	YGR195W	SKI6	-0.369827	0.00260763
YJR072C	NPA3	-0.523825	2.11507e-11	YBR045C	GIP1	-0.563648	0.000240629	YBR198C	TAF5	-0.323984	0.00284226	YDR143C	SAN1	-0.369796	0.000830966
YML114C	TAF8	-0.52368	9.63825e-14	YOL086W-A	MHF1	-0.562602	3.85571e-05	YLR357W	RSC2	-0.323323	0.00121369	YDR300C	PRO1	-0.369248	0.00468534
YBR207W	FTH1	-0.522752	4.48199e-14	YPL103C	FMP30	-0.55957	1.3517e-07	YNR001C	CIT1	-0.323172	5.53609e-05	YGL198W	YIP4	-0.366122	0.00189381
YDR103W	STE5	-0.522123	2.86414e-16	YHL038C	CBP2	-0.558772	1.18578e-09	YBR245C	ISW1	-0.322773	0.00584721	YHR042W	NCP1	-0.365156	1.92821e-05
YGR223C	HSV2	-0.521344	6.91252e-07	YBL042C	FUI1	-0.558218	1.07374e-25	YDR321W	ASP1	-0.322357	0.00143991	YPL151C	PRP46	-0.363279	0.00189044
YKL014C	URB1	-0.520924	2.79278e-13	YMR219W	ESC1	-0.558102	5.7878e-21	YGL062W	PYC1	-0.321021	6.41747e-06	YIL020C	HIS6	-0.36326	0.00125096
YLR125W	YLR125W	-0.520341	0.00348253	YOR192C	THI72	-0.557068	9.3777e-05	YOL138C	RTC1	-0.320346	0.00187004	YBR227C	MCX1	-0.363115	0.00085187
YBL004W	UTP20	-0.519708	1.1316e-11	YDR414C	ERD1	-0.557011	1.67162e-05	YNR069C	BSC5	-0.319005	0.00478002	YHR006W	STP2	-0.362941	2.41137e-09
YDR443C	SSN2	-0.519328	2.50763e-08	YKR043C	SHB17	-0.556723	4.29734e-25	YBR225W	YBR225W	-0.317732	0.00404454	YJR042W	NUP85	-0.362241	1.06919e-05
YKL106W	AAT1	-0.518565	1.5797e-17	YPL003W	ULA1	-0.556497	5.29672e-10	YML056C	IMD4	-0.31707	0.00246282	YNL125C	ESBP6	-0.361292	0.00142375
YOL158C	ENB1	-0.518472	2.73696e-17	YDR375C	BCS1	-0.556432	4.24575e-08	YPL001W	HAT1	-0.316318	0.00557759	YLR321C	SFH1	-0.361165	0.00275205
YJL168C	SET2	-0.518455	1.06416e-13	YCL044C	MGR1	-0.555827	5.99175e-07	YDL199C	YDL199C	-0.315539	0.00100984	YDR239C	YDR239C	-0.361031	3.33056e-05
YHL020C	OPI1	-0.518426	1.3015e-22	YDL108W	KIN28	-0.555098	8.56986e-09	YMR086W	SEG1	-0.315183	0.000277135	YBL047C	EDE1	-0.360578	0.00103825
YOR337W	TEA1	-0.518224	4.90292e-24	YNL003C	PET8	-0.554144	5.69345e-11	YPL115C	BEM3	-0.315069	0.00138978	YDR098C	GRX3	-0.359443	1.7213e-06
YDL060W	TSR1	-0.518092	3.9405e-16	YDL033C	SLM3	-0.5539	0.000403348	YML097C	VPS9	-0.314371	0.0028825	YPL175W	SPT14	-0.359065	0.00106226
YDR161W	YDR161W	-0.516904	4.3813e-10	YBR169C	SSE2	-0.5535	4.10905e-23	YAL016W	TPD3	-0.312951	7.69292e-05	YJL176C	SWI3	-0.357791	0.00406945
YDL133W	SRF1	-0.516332	1.26655e-08	YIL075C	RPN2	-0.553159	2.26839e-39	YHR056C	RSC30	-0.312864	0.00664237	YFR046C	CNN1	-0.357697	0.00282262
YOR217W	RFC1	-0.515282	2.4492e-13	YHL027W	RIM101	-0.552986	3.91359e-54	YLR387C	REH1	-0.312626	6.51869e-05	YLR259C	HSP60	-0.357528	0.000218587
YPR018W	RLF2	-0.51462	1.26438e-07	YPL089C	RLM1	-0.552934	2.14482e-19	YGL114W	YGL114W	-0.31226	7.94288e-09	YLR293C	GSP1	-0.357483	7.48506e-05
YPL038W	MET31	-0.514389	0.00109301	YIL003W	CFD1	-0.552528	1.85656e-11	YCR052W	RSC6	-0.31137	0.000654303	YPR065W	ROX1	-0.356011	5.25995e-06
YKR059W	TIF1	-0.513405	1.25698e-12	YPL233W	NSL1	-0.552434	3.43902e-11	YNL294C	RIM21	-0.310675	0.000194707	YLR328W	NMA1	-0.355496	3.93738e-07
YHR047C	AAP1	-0.512732	1.58553e-27	YBL085W	BOI1	-0.552374	1.32029e-17	YDR165W	TRM82	-0.310231	0.000410907	YLR016C	PML1	-0.354304	0.000842793
YHR086W	NAM8	-0.512172	8.0096e-07	YML096W	YML096W	-0.552133	2.0604e-09	YDR138W	HPR1	-0.308722	0.000585107	YER068W	MOT2	-0.354073	0.000520655
YER061C	CEM1	-0.512076	3.70106e-14	YGR241C	YAP1802	-0.551965	5.0528e-11	YDR243C	PRP28	-0.308544	0.00912443	YGL141W	HUL5	-0.3539	8.90398e-06
YOR211C	MGM1	-0.511708	2.54323e-10	YBR263W	SHM1	-0.551543	9.40888e-31	YER092W	IES5	-0.307262	0.00394069	YDL106C	PHO2	-0.351807	0.00100404
YDL112W	TRM3	-0.511275	3.60097e-13	YLR016C	PML1	-0.551362	1.47137e-09	YGL016W	KAP122	-0.307203	0.00344826	YHR056C	RSC30	-0.351168	0.00267004
YIR019C	FLO11	-0.510168	0.00984189	YNL087W	TCB2	-0.551159	8.2132e-20	YJL094C	KHA1	-0.306025	0.0089168	YMR205C	PFK2	-0.350862	1.8825e-07
YHR164C	DNA2	-0.510028	2.93411e-08	YDR498C	SEC20	-0.551028	8.17653e-07	YOR308C	SNU66	-0.305911	0.00688117	YOR256C	TRE2	-0.350662	0.00138745
YDR489W	SLD5	-0.509734	5.88361e-05	YJL134W	LCB3	-0.550314	3.52924e-09	YGR157W	CHO2	-0.305708	0.000123194	YML074C	FPR3	-0.349927	0.000509853
YGR166W	TRS65	-0.509223	6.98365e-12	YLR290C	YLR290C	-0.54911	4.16143e-06	YDR238C	SEC26	-0.305319	1.46195e-05	YER132C	PMD1	-0.349487	1.11222e-05
YMR132C	JLP2	-0.508311	0.000347056	YBR165W	UBS1	-0.548937	5.76276e-10	YPL135W	ISU1	-0.305104	3.66486e-06	YGL056C	SDS23	-0.348893	0.000331802
YBR250W	SPO23	-0.507316	0.00551625	YNL187W	SWT21	-0.547288	3.19476e-05	YCL002C	YCL002C	-0.304861	0.00367213	YPL183C	RTT10	-0.34841	0.00367876
YML097C	VPS9	-0.507055	1.48943e-13	YNL309W	STB1	-0.546758	6.6892e-06	YLR337C	VRP1	-0.304002	3.88774e-05	YOL115W	PAP2	-0.348233	0.00593124
YMR277W	FCP1	-0.506937	1.77626e-12	YLR414C	PUN1	-0.546661	1.72466e-46	YPR148C	YPR148C	-0.30283	1.18955e-06	YHR158C	KEL1	-0.347326	0.00612569
YLR439W	MRPL4	-0.506731	1.79308e-06	YER049W	TPA1	-0.546473	2.31477e-26	YDL088C	ASM4	-0.302439	0.000655332	YDL236W	PHO13	-0.346763	0.00453423
YHR020W	YHR020W	-0.505981	2.29874e-42	YDR395W	SXM1	-0.545782	2.47799e-22	YPL005W	AEP3	-0.301383	0.000408812	YPL224C	MMT2	-0.346125	0.000265855
YER172C	BRR2	-0.505948	7.87293e-11	YHL029C	OCA5	-0.543677	6.46679e-17	YHR158C	KEL1	-0.301256	0.00200697	YMR165C	PAH1	-0.345957	0.00290186
YML118W	NGL3	-0.505888	0.000160223	YKR101W	SIR1	-0.543528	2.22392e-14	YBR283C	SSH1	-0.301214	0.000233502	YGR252W	GCN5	-0.345692	0.0024313
YPR174C	YPR174C	-0.504505	7.48749e-05	YER027C	GAL83	-0.543525	9.79633e-12	YNL108C	YNL108C	-0.301023	0.00748025	YGR095C	RRP46	-0.344064	0.00249711
YGR068C	ART5	-0.504087	1.62181e-05	YMR280C	CAT8	-0.542821	0.000115492	YIL109C	SEC24	-0.300899	1.48766e-06	YNR048W	YNR048W	-0.343537	0.00651538
YGR200C	ELP2	-0.504052	7.87409e-14	YLR106C	MDN1	-0.542737	1.84614e-25	YLR095C	IOC2	-0.300224	0.000469279	YOR243C	PUS7	-0.343526	2.05293e-05
YLR074C	BUD20	-0.504028	1.45356e-13	YGL233W	SEC15	-0.542591	3.86683e-11	YNL118C	DCP2	-0.299564	1.01864e-05	YLR240W	VPS34	-0.343179	0.00157238
YOR034C	AKR2	-0.503773	1.03223e-06	YPR006C	ICL2	-0.541846	0.000237099	YMR212C	EFR3	-0.299394	0.0083959	YGR119C	NUP57	-0.342831	3.02942e-06
YNL008C	ASI3	-0.503735	1.33941e-16	YOL092W	YPQ1	-0.541284	2.13814e-16	YOR002W	ALG6	-0.298826	0.00277192	YHR034C	PIH1	-0.342155	0.00487367
YBR079C	RPG1	-0.503651	1.63596e-31	YBR293W	VBA2	-0.541172	7.19007e-19	YNL158W	PGA1	-0.298257	0.00804286	YGR198W	YPP1	-0.341707	0.0027816
YOR167C	RPS28A	-0.503516	4.47681e-29	YJL171C	YJL171C	-0.540909	1.99895e-36	YAR002W	NUP60	-0.297983	0.00132308	YDR165W	TRM82	-0.34073	5.33979e-05
YGL246C	RAI1	-0.503179	1.63695e-10	YOR007C	SGT2	-0.540618	7.8966e-35	YLR244C	MAP1	-0.297938	5.01427e-05	YPR085C	ASA1	-0.340157	0.000482067
YOR206W	NOC2	-0.501937	1.96387e-16	YNL182C	IPI3	-0.539153	1.56857e-12	YIL137C	TMA108	-0.297713	0.00471745	YPR179C	HDA3	-0.340083	0.00339354
YKL072W	STB6	-0.500928	5.28669e-13	YLR305C	STT4	-0.538298	2.41432e-15	YGR095C	RRP46	-0.296336	0.00412234	YDR166C	SEC5	-0.339652	0.00469998
YBR133C	HSL7	-0.500816	2.37014e-09	YBR227C	MCX1	-0.537568	1.90491e-10	YDR407C	TRS120	-0.295822	0.0063902	YBR287W	YBR287W	-0.339429	1.40404e-05
YNL003C	PET8	-0.500186	4.24882e-09	YLR240W	VPS34	-0.536975	1.28249e-11	YHR135C	YCK1	-0.295583	2.49652e-05	YFR037C	RSC8	-0.339262	6.90026e-06
YPR106W	ISR1	-0.499826	1.00408e-06	YMR236W	TAF9	-0.536368	1.80579e-17	YGL130W	CEG1	-0.295162	0.00103042	YOR323C	PRO2	-0.337722	0.000282058
YDR037W	KRS1	-0.499248	1.652e-70	YHR163W	SOL3	-0.535877	1.53792e-14	YHR196W	UTP9	-0.293326	0.000575538	YOL098C	YOL098C	-0.337068	1.25444e-05
YPR003C	YPR003C	-0.498965	4.38607e-08	YKL173W	SNU114	-0.535795	3.6467e-16	YOL004W	SIN3	-0.293286	0.00032757	YHR196W	UTP9	-0.336817	2.66808e-05
YIL102C-A	YIL102C-A	-0.49857	0.000626748	YKR009C	FOX2	-0.535678	4.08676e-07	YJL047C	RTT101	-0.29303	0.00222098	YHR135C	YCK1	-0.336532	0.00086119
YHR133C	NSG1	-0.497002	1.00557e-10	YMR166C	YMR166C	-0.535417	0.000552068	YDR301W	CFT1	-0.292563	0.00352131	YDR527W	RBA50	-0.336486	1.33833e-08
YKL143W	LTV1	-0.496885	1.12495e-09	YMR177W	MMT1	-0.534914	2.01772e-06	YPL011C	TAF3	-0.292349	0.000999965	YHR030C	SLT2	-0.335417	1.13582e-11
YGR270W	YTA7	-0.496484	3.64333e-21	YLR291C	GCD7	-0.534472	1.45145e-11	YCR033W	SNT1	-0.292137	0.000166377	YML069W	POB3	-0.335307	0.00323103
YDR311W	TFB1	-0.495656	1.92492e-12	YMR218C	TRS130	-0.534245	2.84238e-14	YDR232W	HEM1	-0.292117	0.00994483	YJL168C	SET2	-0.334861	0.00948937
YNL053W	MSG5	-0.495422	7.97476e-07	YER130C	COM2	-0.533602	2.0697e-30	YJL054W	TIM54	-0.290859	0.000950282	YOL117W	RRI2	-0.333154	0.00431124
YNL132W	KRE33	-0.495225	1.89926e-11	YMR040W	YET2	-0.531888	0.00115862	YCL010C	SGF29	-0.290449	0.00380998	YGR136W	LSB1	-0.330365	0.00033979
YIR025W	MND2	-0.494901	1.3723e-05	YHR068W	DYS1	-0.531295	1.10437e-17	YPR072W	NOT5	-0.289785	0.00107345	YLR410W	VIP1	-0.329401	0.002903
YNL032W	SIW14	-0.494602	1.23904e-08	YCR084C	TUP1	-0.530762	1.30024e-14	YMR308C	PSE1	-0.289538	0.000934394	YDL199C	YDL199C	-0.328467	0.00172892
YLR363C	NMD4	-0.494529	7.64648e-05	YDR117C	TMA64	-0.530121	6.91213e-07	YNR047W	FPK1	-0.288401	0.00597089	YML109W	ZDS2	-0.328088	0.00725844
YDL153C	SAS10	-0.494481	1.2773e-12	YML025C	YML6	-0.529996	4.83676e-08	YPR065W	ROX1	-0.286117	0.000323819	YOL143C	RIB4	-0.327783	1.34753e-07
YMR096W	SNZ1	-0.493706	7.7143e-58	YNL027W	CRZ1	-0.529885	1.83192e-20	YBR172C	SMY2	-0.284099	0.00465321	YGR012W	YGR012W	-0.327222	0.00110439
YGL091C	NBP35	-0.493683	3.09161e-10	YCR048W	ARE1	-0.529545	3.77996e-18	YLR335W	NUP2	-0.283929	0.000447238	YPR152C	URN1	-0.325838	0.00851675
YKR101W	SIR1	-0.492797	8.16682e-11	YFL031W	HAC1	-0.529099	1.15219e-30	YML049C	RSE1	-0.28344	0.000400861	YPR189W	SKI3	-0.324686	0.00492006
YOL029C	YOL029C	-0.492433	2.4007e-05	YGR210C	YGR210C	-0.528257	6.20397e-14	YFR038W	IRC5	-0.283232	0.00481002	YLR447C	VMA6	-0.324539	0.00456388
YMR121C	RPL15B	-0.492149	1.9503e-08	YHR207C	SET5	-0.528136	6.68037e-13	YDL065C	PEX19	-0.283191	0.00300691	YJL109C	UTP10	-0.324143	0.000158584
YMR171C	EAR1	-0.492091	8.13991e-14	YHL025W	SNF6	-0.527568	3.16485e-15	YER171W	RAD3	-0.279589	0.000355559	YIL085C	KTR7	-0.324131	0.000581683
YHR040W	BCD1	-0.491927	1.06335e-06	YLL012W	YEH1	-0.527342	3.74864e-07	YPR190C	RPC82	-0.279359	0.000294004	YLR193C	UPS1	-0.323844	0.000198363
YPL105C	SYH1	-0.491923	1.06767e-20	YPR169W	JIP5	-0.526183	2.23075e-28	YMR192W	GYL1	-0.279119	0.00202907	YDR372C	VPS74	-0.323302	0.00711584
YHR068W	DYS1	-0.491111	1.09328e-15	YNL063W	MTQ1	-0.525051	2.26085e-10	YBR015C	MNN2	-0.27895	0.000355559	YMR012W	CLU1	-0.322784	0.000228566
YKL084W	HOT13	-0.491046	3.83163e-05	YOR326W	MYO2	-0.525002	1.00548e-24	YFR037C	RSC8	-0.27874	2.12258e-05	YNL247W	YNL247W	-0.322489	0.0010749
YER101C	AST2	-0.490603	0.000103625	YGL013C	PDR1	-0.524086	2.5313e-15	YLR398C	SKI2	-0.277875	0.00262516	YPR155C	NCA2	-0.321904	0.00595365
YGL130W	CEG1	-0.489795	1.05568e-12	YOR132W	VPS17	-0.523545	9.77787e-15	YLL029W	FRA1	-0.277563	6.66126e-06	YDR321W	ASP1	-0.320641	0.00232563
YBR246W	RRT2	-0.489743	1.45069e-10	YNL049C	SFB2	-0.522515	3.96489e-15	YNL287W	SEC21	-0.277378	0.000799117	YPL087W	YDC1	-0.31981	0.0032435
YLR237W	THI7	-0.489083	3.61559e-13	YOR230W	WTM1	-0.521769	9.02493e-37	YMR043W	MCM1	-0.276212	0.0012238	YNL064C	YDJ1	-0.319394	8.63077e-05
YDR326C	YSP2	-0.488831	7.00339e-14	YNL107W	YAF9	-0.521724	7.02019e-06	YGR218W	CRM1	-0.27584	5.46225e-06	YEL013W	VAC8	-0.318679	0.00553622
YGL213C	SKI8	-0.488772	5.60367e-10	YKL197C	PEX1	-0.520538	4.58086e-09	YLR419W	YLR419W	-0.275383	0.00406656	YLR192C	HCR1	-0.315326	0.0074643
YER005W	YND1	-0.487802	5.6866e-11	YLR439W	MRPL4	-0.520403	1.39666e-07	YOR091W	TMA46	-0.273492	0.00429864	YBR015C	MNN2	-0.315023	5.65209e-05
YDR242W	AMD2	-0.487634	2.78198e-13	YAL014C	SYN8	-0.520069	1.41286e-12	YOR256C	TRE2	-0.271949	0.00069144	YOR164C	GET4	-0.313066	0.00584703
YNL004W	HRB1	-0.486857	6.01647e-22	YJR119C	JHD2	-0.519834	2.20608e-11	YIR011C	STS1	-0.271852	0.000678006	YOL027C	MDM38	-0.312847	0.000184067
YOL135C	MED7	-0.486538	1.02702e-05	YOR129C	AFI1	-0.519821	9.66678e-06	YBR058C	UBP14	-0.270643	0.00665941	YLR291C	GCD7	-0.312423	0.00103629
YGR065C	VHT1	-0.485954	2.11813e-32	YIL094C	LYS12	-0.517873	2.25738e-29	YMR203W	TOM40	-0.270029	0.00020731	YDR119W	VBA4	-0.312305	0.00205988
YPL217C	BMS1	-0.485529	3.49674e-13	YNR028W	CPR8	-0.517499	1.48594e-05	YOL006C	TOP1	-0.267258	0.00618726	YCL010C	SGF29	-0.312269	0.00190094
YMR271C	URA10	-0.48524	1.94745e-10	YDR141C	DOP1	-0.515616	1.15129e-18	YPR088C	SRP54	-0.263342	1.905e-05	YNL158W	PGA1	-0.312016	0.00731171
YNL206C	RTT106	-0.484546	9.83738e-08	YPL076W	GPI2	-0.51528	0.00107769	YDR333C	RQC1	-0.263106	0.00968698	YCR002C	CDC10	-0.311906	0.00254183
YPL115C	BEM3	-0.484232	3.65526e-10	YER076C	YER076C	-0.514394	0.00188525	YPR115W	RGC1	-0.262464	0.00265982	YPL115C	BEM3	-0.311454	0.00337806
YKR061W	KTR2	-0.484227	5.1443e-09	YBR221C	PDB1	-0.514336	9.23126e-49	YDR376W	ARH1	-0.261949	0.0089168	YIL035C	CKA1	-0.311405	0.00141023
YNL224C	SQS1	-0.483115	4.02563e-08	YNL322C	KRE1	-0.51403	1.62439e-19	YDR103W	STE5	-0.260761	0.00534522	YHR190W	ERG9	-0.310917	0.00124973
YDR496C	PUF6	-0.481835	1.09858e-12	YLL029W	FRA1	-0.513782	4.78645e-33	YDR186C	YDR186C	-0.260505	5.95437e-07	YPR016C	TIF6	-0.310386	1.58989e-05
YDR121W	DPB4	-0.481806	1.91215e-05	YBR287W	YBR287W	-0.513576	1.10667e-33	YGL048C	RPT6	-0.259956	7.48384e-06	YLR095C	IOC2	-0.309363	0.000391236
YNL073W	MSK1	-0.481731	3.5406e-10	YDR428C	BNA7	-0.513356	0.000131112	YOR046C	DBP5	-0.259459	0.00564821	YDR027C	VPS54	-0.308611	0.00128133
YKL088W	CAB3	-0.481374	2.19534e-13	YOR193W	PEX27	-0.512654	3.66051e-06	YBR236C	ABD1	-0.259415	0.00185751	YBR236C	ABD1	-0.307291	0.000537247
YML023C	NSE5	-0.481145	4.82495e-05	YGR001C	AML1	-0.51247	3.08087e-13	YGL141W	HUL5	-0.257231	0.000631977	YIL036W	CST6	-0.30572	0.00473808
YLR021W	IRC25	-0.480877	4.09844e-07	YJL184W	GON7	-0.512012	1.90007e-06	YAL035W	FUN12	-0.256881	6.94783e-05	YNL071W	LAT1	-0.305138	3.68193e-06
YDL161W	ENT1	-0.480877	5.01695e-13	YLR417W	VPS36	-0.511703	4.26615e-16	YJR131W	MNS1	-0.256161	0.00745769	YHR037W	PUT2	-0.30407	2.65829e-06
YMR241W	YHM2	-0.480251	1.17989e-18	YPR010C	RPA135	-0.511638	3.4661e-39	YPL110C	GDE1	-0.256088	0.00176795	YBR164C	ARL1	-0.302189	0.00436062
YBR259W	YBR259W	-0.47974	3.07021e-06	YLR211C	ATG38	-0.510875	0.000380089	YLR107W	REX3	-0.254748	0.000306756	YER171W	RAD3	-0.301498	0.000743362
YPL040C	ISM1	-0.479135	2.03335e-06	YKL017C	HCS1	-0.5107	8.2995e-09	YAL029C	MYO4	-0.250177	0.00434906	YPR181C	SEC23	-0.300929	2.07806e-06
YPL183C	RTT10	-0.478795	8.76516e-15	YCL050C	APA1	-0.510425	2.952e-20	YER052C	HOM3	-0.248529	0.000524317	YDR395W	SXM1	-0.300059	3.63717e-05
YJR083C	ACF4	-0.478632	0.000292681	YML123C	PHO84	-0.510059	8.27122e-10	YDR365C	ESF1	-0.247584	0.00527374	YGL114W	YGL114W	-0.299433	7.55527e-08
YHR206W	SKN7	-0.478217	2.81975e-14	YGR077C	PEX8	-0.509276	2.94325e-11	YMR275C	BUL1	-0.245277	0.00375615	YDR238C	SEC26	-0.298953	6.37548e-05
YIL152W	YIL152W	-0.477467	4.81131e-06	YKL198C	PTK1	-0.508873	6.26072e-11	YOL062C	APM4	-0.244414	0.00174956	YPR072W	NOT5	-0.296752	0.00916295
YDL155W	CLB3	-0.476236	5.74752e-06	YOR091W	TMA46	-0.508217	8.7984e-17	YMR091C	NPL6	-0.241996	0.00580763	YGL110C	CUE3	-0.296236	0.00604992
YNR048W	YNR048W	-0.476145	2.84461e-05	YPR001W	CIT3	-0.50817	7.38791e-06	YMR124W	EPO1	-0.240979	0.000769092	YCR009C	RVS161	-0.29589	0.00885516
YOR287C	RRP36	-0.475187	0.000542144	YAL020C	ATS1	-0.507251	2.05816e-06	YNL031C	HHT2	-0.240555	0.00220159	YMR109W	MYO5	-0.294931	0.000582212
YLR291C	GCD7	-0.473451	2.27226e-09	YHR041C	SRB2	-0.507066	4.37022e-06	YML069W	POB3	-0.239615	0.00572196	YJL094C	KHA1	-0.294728	0.000317992
YGL178W	MPT5	-0.473385	5.51667e-11	YPR147C	YPR147C	-0.506617	3.71013e-08	YPL212C	PUS1	-0.238604	0.00717455	YDR266C	HEL2	-0.294568	0.00130735
YDR363W	ESC2	-0.472596	4.59515e-06	YDR092W	UBC13	-0.506574	5.05643e-10	YDR398W	UTP5	-0.236414	0.00388906	YGR200C	ELP2	-0.294432	0.000146411
YKL149C	DBR1	-0.472417	1.8419e-05	YDL077C	VAM6	-0.506258	1.62523e-08	YGL091C	NBP35	-0.23607	0.00753037	YBR096W	YBR096W	-0.294387	0.00553622
YIL104C	SHQ1	-0.472098	5.37344e-07	YNL029C	KTR5	-0.506043	8.17829e-10	YJR045C	SSC1	-0.235975	0.000374586	YLR335W	NUP2	-0.293023	0.000339755
YAL061W	BDH2	-0.470685	0.00316846	YJL080C	SCP160	-0.505512	4.81328e-18	YPL091W	GLR1	-0.231379	0.000871813	YDL065C	PEX19	-0.29275	0.00585785
YNL261W	ORC5	-0.470117	1.39116e-05	YKR061W	KTR2	-0.505467	8.81346e-11	YNL088W	TOP2	-0.230023	0.00721208	YGR218W	CRM1	-0.290872	2.75994e-06
YDR219C	MFB1	-0.469338	2.63399e-06	YOR297C	TIM18	-0.504918	7.41222e-05	YOR057W	SGT1	-0.229608	0.00534591	YDL167C	NRP1	-0.290563	0.00309396
YOR228C	MCP1	-0.468325	0.000129858	YKR048C	NAP1	-0.504493	7.42557e-26	YBR102C	EXO84	-0.226534	0.00651244	YLR418C	CDC73	-0.290245	0.00824986
YGL027C	CWH41	-0.468026	2.16088e-14	YJR070C	LIA1	-0.504102	1.7159e-16	YHR037W	PUT2	-0.226305	0.00159665	YOR093C	YOR093C	-0.286909	0.00715473
YJL048C	UBX6	-0.467794	6.24056e-18	YHR107C	CDC12	-0.502945	4.11545e-10	YMR047C	NUP116	-0.225875	0.000810881	YMR049C	ERB1	-0.28687	0.00406945
YDL028C	MPS1	-0.466843	2.81379e-05	YJL208C	NUC1	-0.501942	8.0342e-06	YHR161C	YAP1801	-0.223082	0.00338137	YBR102C	EXO84	-0.286179	0.00667463
YLR033W	RSC58	-0.466703	2.8192e-10	YFL042C	YFL042C	-0.501409	4.07794e-13	YCR035C	RRP43	-0.219823	0.00555383	YJR005W	APL1	-0.285846	0.000927384
YJR097W	JJJ3	-0.46624	0.00259238	YLR073C	RFU1	-0.501149	0.000442231	YGL120C	PRP43	-0.217567	0.000161252	YML115C	VAN1	-0.28575	0.00214876
YBL025W	RRN10	-0.464968	0.00570561	YBL005W	PDR3	-0.500895	1.40562e-10	YPL028W	ERG10	-0.213035	0.000215868	YLR309C	IMH1	-0.285121	0.0084578
YJL089W	SIP4	-0.46336	0.00360722	YMR164C	MSS11	-0.500707	2.23349e-05	YPL145C	KES1	-0.210681	0.00487024	YGL227W	VID30	-0.284469	0.00503413
YIL083C	CAB2	-0.463259	3.03169e-09	YML082W	YML082W	-0.500704	1.31401e-14	YIL142W	CCT2	-0.207548	0.00313786	YAL016W	TPD3	-0.283997	6.26196e-05
YML005W	TRM12	-0.463234	2.39936e-06	YKL212W	SAC1	-0.500691	9.05869e-30	YFL028C	CAF16	-0.205232	0.00476056	YNR043W	MVD1	-0.283034	0.000625031
YBR264C	YPT10	-0.463232	0.000102297	YPL077C	YPL077C	-0.50032	0.00105798	YCL045C	EMC1	-0.199461	0.00371091	YBR255W	MTC4	-0.283003	0.00456023
YML046W	PRP39	-0.463181	1.36881e-06	YMR272C	SCS7	-0.500075	5.61098e-32	YHR032W	ERC1	-0.197551	0.00548454	YIL149C	MLP2	-0.282863	0.00739578
YLR457C	NBP1	-0.463155	0.000804354	YBR244W	GPX2	-0.499986	6.15761e-05	YNL293W	MSB3	-0.196774	0.00840122	YIL041W	GVP36	-0.282386	0.000187534
YBL017C	PEP1	-0.463034	6.52063e-20	YGL014W	PUF4	-0.499817	4.6487e-14	YLR410W	VIP1	-0.190406	0.000756896	YER083C	GET2	-0.281952	0.00126224
YDR300C	PRO1	-0.460771	3.73966e-11	YPR089W	YPR089W	-0.499558	1.26964e-14	YPL048W	CAM1	-0.18819	0.00117695	YBR237W	PRP5	-0.281731	0.0022022
YOR322C	LDB19	-0.460417	6.22638e-14	YGL157W	ARI1	-0.498698	5.87181e-19	YDR172W	SUP35	-0.166977	0.00306334	YJR076C	CDC11	-0.28172	0.00475714
YPL030W	TRM44	-0.460344	5.74779e-10	YNR059W	MNT4	-0.498681	8.06153e-12	YFL039C	ACT1	-0.110136	0.000760074	YNL118C	DCP2	-0.281381	0.00012491
YHL002W	HSE1	-0.460171	5.56407e-13	YDL010W	GRX6	-0.498228	2.76346e-09	YCL017C	NFS1	0.180139	0.00612068	YOR171C	LCB4	-0.281289	0.00817125
YBR237W	PRP5	-0.459373	4.11301e-09	YKR050W	TRK2	-0.497787	4.46655e-07	YBR199W	KTR4	0.189541	0.00774691	YNL308C	KRI1	-0.279808	0.0043298
YHL026C	YHL026C	-0.459291	0.00189145	YHR135C	YCK1	-0.495866	3.26989e-17	YJL200C	ACO2	0.21388	0.000179238	YMR235C	RNA1	-0.278684	7.44564e-06
YMR128W	ECM16	-0.459186	2.029e-09	YGL254W	FZF1	-0.494836	2.757e-06	YDL078C	MDH3	0.21552	0.00429122	YIR006C	PAN1	-0.278163	1.37487e-05
YIL031W	ULP2	-0.459092	2.92405e-06	YLR390W	ECM19	-0.494832	0.000270607	YML028W	TSA1	0.222621	8.38526e-05	YBL088C	TEL1	-0.27617	0.00787163
YNR014W	YNR014W	-0.458863	0.00580139	YEL037C	RAD23	-0.493904	4.11475e-10	YNL079C	TPM1	0.229683	0.00232806	YJR065C	ARP3	-0.274636	0.00782427
YOR231W	MKK1	-0.457562	2.98247e-10	YPL040C	ISM1	-0.493694	1.65386e-07	YER072W	VTC1	0.233179	0.00967681	YLR387C	REH1	-0.274136	4.51215e-05
YEL018W	EAF5	-0.457473	9.4511e-05	YKR079C	TRZ1	-0.493064	6.26751e-13	YFL005W	SEC4	0.233428	0.00316113	YBR290W	BSD2	-0.27412	0.000739338
YBL066C	SEF1	-0.456081	7.8923e-07	YOR228C	MCP1	-0.492133	2.69659e-05	YMR162C	DNF3	0.237748	0.00680172	YGL040C	HEM2	-0.273943	0.00735947
YGR013W	SNU71	-0.455587	2.31865e-08	YDR421W	ARO80	-0.492076	1.54376e-07	YDR060W	MAK21	0.240677	0.00189471	YGL092W	NUP145	-0.273926	0.00716537
YBL103C	RTG3	-0.455454	4.29449e-14	YPR174C	YPR174C	-0.491419	4.86332e-05	YPL101W	ELP4	0.242418	0.00951772	YML072C	TCB3	-0.273904	0.00866189
YGR140W	CBF2	-0.455366	1.67565e-05	YLR059C	REX2	-0.491229	5.1112e-08	YMR181C	YMR181C	0.243196	0.00263167	YAL043C	PTA1	-0.27328	0.00767276
YKL012W	PRP40	-0.455348	5.3547e-11	YOR010C	TIR2	-0.491088	1.66248e-05	YDR123C	INO2	0.243488	0.00948585	YMR275C	BUL1	-0.271379	0.00121605
YJR006W	POL31	-0.455302	3.23597e-08	YFL037W	TUB2	-0.490911	2.10856e-18	YIL048W	NEO1	0.247283	0.00362075	YML049C	RSE1	-0.268735	0.00136857
YPR183W	DPM1	-0.455095	6.98598e-13	YOR298C-A	MBF1	-0.490451	4.37699e-47	YNL156C	NSG2	0.247798	0.00444583	YGR157W	CHO2	-0.26695	0.00250584
YGL196W	DSD1	-0.454462	1.14843e-10	YDL020C	RPN4	-0.489427	4.67119e-28	YGL140C	YGL140C	0.250178	0.00835656	YBR079C	RPG1	-0.266092	0.000388311
YOL107W	YOL107W	-0.454263	4.45946e-09	YAL023C	PMT2	-0.489114	1.02975e-18	YGR106C	VOA1	0.250758	0.000167015	YPL091W	GLR1	-0.262061	0.0010054
YKR036C	CAF4	-0.454065	1.81609e-11	YCR059C	YIH1	-0.489031	9.31752e-11	YFL038C	YPT1	0.2533	1.88299e-06	YHR146W	CRP1	-0.260448	0.00122358
YKL047W	ANR2	-0.453232	1.13324e-07	YGL198W	YIP4	-0.488932	8.24392e-10	YLR083C	EMP70	0.253404	0.00900439	YGR202C	PCT1	-0.25973	0.00250176
YOL006C	TOP1	-0.452832	8.86234e-10	YNL130C	CPT1	-0.48887	1.01522e-19	YHR040W	BCD1	0.254641	0.00872516	YLR347C	KAP95	-0.259684	0.00174598
YAL024C	LTE1	-0.452756	0.00461748	YMR275C	BUL1	-0.488613	1.06676e-12	YOL010W	RCL1	0.254657	0.00124564	YGL062W	PYC1	-0.25934	0.00132024
YHR182W	YHR182W	-0.452403	0.000187747	YDR118W	APC4	-0.487882	1.18633e-05	YDR262W	YDR262W	0.255283	0.000214139	YLL029W	FRA1	-0.257858	0.00014538
YIL143C	SSL2	-0.452398	1.98613e-12	YML118W	NGL3	-0.487499	0.000208311	YBR179C	FZO1	0.256616	0.00842017	YER048C	CAJ1	-0.257289	0.0011081
YNL207W	RIO2	-0.452107	5.55271e-10	YPL088W	YPL088W	-0.486853	3.84044e-14	YLR027C	AAT2	0.256704	0.00171139	YCR033W	SNT1	-0.254924	0.000637754
YJR090C	GRR1	-0.451247	2.24999e-08	YFR049W	YMR31	-0.486592	0.000530875	YEL044W	IES6	0.259277	0.00119418	YLR412W	BER1	-0.2546	0.00904363
YPL023C	MET12	-0.450486	1.81445e-16	YBR275C	RIF1	-0.4862	1.70543e-09	YGL078C	DBP3	0.261025	0.000117404	YPL135W	ISU1	-0.254466	0.000183086
YLL035W	GRC3	-0.450237	5.63052e-08	YFR039C	OSW7	-0.484476	1.72384e-09	YOR116C	RPO31	0.261974	0.000404654	YNL293W	MSB3	-0.254202	0.00107185
YEL060C	PRB1	-0.450193	2.75003e-43	YKR064W	OAF3	-0.484312	5.69681e-13	YOR187W	TUF1	0.262475	0.00427423	YMR219W	ESC1	-0.253648	0.00446334
YOR310C	NOP58	-0.449778	2.33678e-19	YJL048C	UBX6	-0.48408	6.12853e-21	YLR224W	YLR224W	0.262546	0.00240467	YOL130W	ALR1	-0.252395	0.00311748
YDR118W	APC4	-0.44959	9.43233e-05	YLR214W	FRE1	-0.482765	0.0011682	YDR205W	MSC2	0.266575	0.00985542	YPR079W	MRL1	-0.250984	0.00662365
YER051W	JHD1	-0.449573	3.29619e-07	YLR164W	SHH4	-0.48243	0.00267711	YPL117C	IDI1	0.267157	0.000158093	YNL287W	SEC21	-0.250767	0.000321415
YFL034C-B	MOB2	-0.4495	1.07117e-05	YER176W	ECM32	-0.481708	3.53208e-18	YOR142W	LSC1	0.2679	0.00347449	YDR062W	LCB2	-0.250214	0.00180931
YIL105C	SLM1	-0.448331	2.71481e-09	YMR308C	PSE1	-0.481082	1.4992e-25	YLR407W	YLR407W	0.268436	0.00958312	YHL027W	RIM101	-0.249728	0.000908995
YNL047C	SLM2	-0.448275	1.84801e-06	YDR276C	PMP3	-0.481061	1.63033e-17	YER002W	NOP16	0.270447	0.000976608	YJL008C	CCT8	-0.247413	0.000410938
YDL156W	CMR1	-0.447885	0.00595967	YGR003W	CUL3	-0.480531	3.22286e-14	YEL006W	YEA6	0.270919	0.00371875	YBR082C	UBC4	-0.243796	0.00117433
YER016W	BIM1	-0.447756	1.18755e-05	YEL044W	IES6	-0.480366	6.20779e-10	YHR170W	NMD3	0.27538	0.000445685	YNR053C	NOG2	-0.242806	0.00129766
YHR072W	ERG7	-0.447207	7.12777e-17	YJL127C-B	YJL127C-B	-0.480326	3.26377e-08	YDR456W	NHX1	0.275628	0.00161367	YNL268W	LYP1	-0.242686	2.37702e-05
YLR059C	REX2	-0.447144	2.80034e-06	YDR482C	CWC21	-0.480093	4.71189e-07	YER166W	DNF1	0.276295	0.000421674	YPR190C	RPC82	-0.242321	0.00504727
YNL046W	YNL046W	-0.446893	1.81382e-06	YDR527W	RBA50	-0.479999	3.97868e-22	YDL015C	TSC13	0.277724	0.00300527	YNL088W	TOP2	-0.242248	0.00666848
YDR356W	SPC110	-0.446839	0.000104322	YBR222C	PCS60	-0.479559	5.02203e-15	YIL135C	VHS2	0.277931	0.00745769	YIR011C	STS1	-0.241022	0.00283402
YPL053C	KTR6	-0.446543	2.51927e-18	YIL083C	CAB2	-0.478679	8.60174e-11	YJR109C	CPA2	0.278938	0.000493338	YGL048C	RPT6	-0.240474	9.10465e-05
YDR113C	PDS1	-0.445969	0.0021426	YHR064C	SSZ1	-0.47863	3.68559e-30	YDR466W	PKH3	0.279436	0.000969528	YLR071C	RGR1	-0.240391	0.00400751
YNL331C	AAD14	-0.445966	0.00300062	YOL140W	ARG8	-0.478321	5.33483e-14	YDL134C	PPH21	0.28051	0.00979764	YEL025C	YEL025C	-0.240361	0.00341177
YGL063W	PUS2	-0.445664	0.00725209	YDL138W	RGT2	-0.477781	4.35704e-11	YPR008W	HAA1	0.280874	0.00405169	YPL048W	CAM1	-0.240126	0.000328696
YER033C	ZRG8	-0.445587	6.16637e-06	YOL075C	YOL075C	-0.477729	5.11834e-06	YAL053W	FLC2	0.282384	0.00397197	YGL248W	PDE1	-0.234519	0.000369446
YJR091C	JSN1	-0.445061	3.11973e-15	YOR344C	TYE7	-0.477498	4.17114e-07	YOR354C	MSC6	0.283435	0.00679187	YDL170W	UGA3	-0.232756	0.0012358
YER036C	ARB1	-0.445041	2.04965e-22	YJL047C	RTT101	-0.476049	1.05081e-08	YPL244C	HUT1	0.283824	0.00680281	YDR186C	YDR186C	-0.232357	9.50081e-06
YJL019W	MPS3	-0.444269	0.000611139	YEL016C	NPP2	-0.475537	3.08711e-07	YMR229C	RRP5	0.28465	0.000371185	YML117W	NAB6	-0.231951	0.00949261
YIL122W	POG1	-0.443881	1.13815e-05	YER089C	PTC2	-0.474961	5.46961e-12	YDR420W	HKR1	0.284734	0.000679049	YBR283C	SSH1	-0.231005	0.0013707
YMR259C	TRM732	-0.443767	1.33937e-07	YKL208W	CBT1	-0.474889	5.96353e-06	YNL055C	POR1	0.284992	6.54323e-09	YGL120C	PRP43	-0.230805	0.00211637
YML041C	VPS71	-0.443313	0.00012336	YJL054W	TIM54	-0.474792	5.39426e-15	YIL005W	EPS1	0.290663	0.00553076	YPR074C	TKL1	-0.229403	0.00904534
YMR078C	CTF18	-0.442767	0.00298819	YDR321W	ASP1	-0.473896	2.82619e-10	YOR062C	YOR062C	0.290709	0.00530794	YDR138W	HPR1	-0.226857	0.0083746
YOR076C	SKI7	-0.442626	1.51357e-06	YDL060W	TSR1	-0.473689	2.53336e-15	YBL050W	SEC17	0.292406	0.00553558	YIL109C	SEC24	-0.226784	0.000362831
YMR287C	DSS1	-0.442355	4.79259e-05	YOR361C	PRT1	-0.471449	7.40838e-36	YNL186W	UBP10	0.29494	1.19783e-05	YML120C	NDI1	-0.226293	0.00719981
YDL194W	SNF3	-0.442206	2.73989e-06	YMR070W	MOT3	-0.471351	2.25922e-09	YER064C	VHR2	0.295942	0.0082213	YNL004W	HRB1	-0.221569	0.00223958
YOR133W	EFT1	-0.441887	8.95818e-12	YKL112W	ABF1	-0.469842	1.72921e-05	YBL054W	TOD6	0.296542	1.67661e-05	YNL294C	RIM21	-0.211839	0.00998276
YBR023C	CHS3	-0.441469	9.11251e-16	YGR119C	NUP57	-0.469364	6.14454e-16	YOR261C	RPN8	0.297	0.00647545	YLR244C	MAP1	-0.211806	0.00134011
YKL017C	HCS1	-0.440648	1.63505e-06	YLR357W	RSC2	-0.469202	5.23992e-13	YPL019C	VTC3	0.298005	0.00699175	YJR045C	SSC1	-0.208258	0.000731254
YDR138W	HPR1	-0.440058	5.24553e-09	YOR174W	MED4	-0.468994	1.31955e-07	YJL127C-B	YJL127C-B	0.301881	0.000708055	YCR052W	RSC6	-0.206953	0.00706729
YDR333C	RQC1	-0.440034	9.26319e-10	YDR359C	EAF1	-0.468008	7.8244e-09	YAL056W	GPB2	0.305159	6.4064e-06	YOL062C	APM4	-0.20319	0.00583876
YLL028W	TPO1	-0.438793	1.65492e-08	YDL167C	NRP1	-0.467925	2.64239e-11	YOR283W	YOR283W	0.307093	0.00760533	YMR124W	EPO1	-0.199151	0.00444448
YDL129W	YDL129W	-0.438716	4.93115e-07	YHR175W	CTR2	-0.466691	6.81523e-07	YNL217W	YNL217W	0.307902	0.000959192	YMR047C	NUP116	-0.186257	0.00629591
YMR300C	ADE4	-0.438304	1.04093e-24	YOL125W	TRM13	-0.465692	3.58689e-12	YOL103W	ITR2	0.308322	0.000933681	YER136W	GDI1	-0.18234	0.00535358
YBR267W	REI1	-0.437875	6.0358e-08	YOL028C	YAP7	-0.465662	8.47173e-05	YAL017W	PSK1	0.30878	0.00671167	YNL169C	PSD1	-0.174877	0.00483573
YMR103C	YMR103C	-0.437837	1.90327e-05	YNL314W	DAL82	-0.465385	2.08509e-06	YJR122W	IBA57	0.310049	0.000334834	YNL031C	HHT2	-0.167216	0.00643192
YLR277C	YSH1	-0.436855	5.43282e-08	YER068W	MOT2	-0.465276	6.2184e-15	YML015C	TAF11	0.31121	0.00305934	YER052C	HOM3	-0.163641	0.00376364
YGL006W	PMC1	-0.436731	1.66248e-16	YOR338W	YOR338W	-0.464788	6.56764e-15	YJL098W	SAP185	0.311359	0.00277192	YHR072W	ERG7	-0.159999	0.00641727
YGL071W	AFT1	-0.434747	4.19058e-08	YOR207C	RET1	-0.464172	3.58942e-17	YBR163W	EXO5	0.313146	0.00141952	YOR204W	DED1	0.192978	0.00532058
YPR071W	YPR071W	-0.434632	0.00432421	YOL006C	TOP1	-0.464042	1.00303e-10	YNL232W	CSL4	0.314495	0.00110342	YDR262W	YDR262W	0.201322	0.00855952
YLR129W	DIP2	-0.434528	5.01287e-11	YPR063C	YPR063C	-0.463198	2.27599e-08	YBR197C	YBR197C	0.314617	0.00509124	YGR103W	NOP7	0.206895	0.00262464
YGR126W	YGR126W	-0.433528	0.00423941	YNL152W	INN1	-0.463117	8.00793e-06	YDR430C	CYM1	0.315001	0.00492885	YHL020C	OPI1	0.211532	0.000428429
YJL192C	SOP4	-0.433196	8.91452e-10	YOR217W	RFC1	-0.463078	6.52416e-12	YGL139W	FLC3	0.3153	0.00843179	YGR125W	YGR125W	0.215151	0.00832021
YPL067C	YPL067C	-0.432826	4.26042e-05	YDR473C	PRP3	-0.462974	2.78285e-07	YLR422W	YLR422W	0.316168	0.00565419	YDL231C	BRE4	0.216618	0.00548211
YGR250C	YGR250C	-0.432378	1.1039e-05	YIL145C	PAN6	-0.462837	5.58257e-10	YDR288W	NSE3	0.316665	0.00481361	YER110C	KAP123	0.216867	0.00035844
YPL252C	YAH1	-0.431899	1.80188e-07	YDR226W	ADK1	-0.462419	1.57638e-27	YLR336C	SGD1	0.317734	0.00141043	YDR394W	RPT3	0.220382	0.00023527
YGL238W	CSE1	-0.430756	1.0924e-15	YGL245W	GUS1	-0.462397	4.98019e-34	YBR049C	REB1	0.318952	0.0006184	YDR060W	MAK21	0.225185	0.00883042
YPL032C	SVL3	-0.430405	2.11857e-09	YMR052W	FAR3	-0.462264	0.00117682	YNL116W	DMA2	0.319368	0.00127232	YLR025W	SNF7	0.226131	0.0058004
YOL032W	OPI10	-0.429968	6.79132e-06	YOR219C	STE13	-0.46143	2.38086e-16	YBR021W	FUR4	0.320097	0.000556808	YDR505C	PSP1	0.232921	0.0099545
YNL230C	ELA1	-0.429883	0.000144954	YLR293C	GSP1	-0.460963	7.41802e-25	YHL004W	MRP4	0.320802	0.00112106	YDL078C	MDH3	0.23697	0.00933102
YNL298W	CLA4	-0.429746	3.04928e-07	YML125C	PGA3	-0.459247	1.75647e-14	YLR436C	ECM30	0.320872	0.000128353	YAL056W	GPB2	0.237665	0.00101813
YGR040W	KSS1	-0.429412	6.05649e-07	YJL094C	KHA1	-0.458477	4.72144e-14	YDR083W	RRP8	0.321174	0.00172827	YDL007W	RPT2	0.239443	0.00123963
YGL253W	HXK2	-0.429143	3.19688e-32	YFR024C-A	LSB3	-0.457498	2.66439e-13	YBR039W	ATP3	0.322027	0.000980076	YBR010W	HHT1	0.241483	0.000649185
YDR460W	TFB3	-0.429016	0.000125842	YLR130C	ZRT2	-0.456725	5.73574e-31	YDR495C	VPS3	0.323888	0.00579193	YDR083W	RRP8	0.249559	0.0084572
YPR070W	MED1	-0.427554	3.73864e-06	YFL039C	ACT1	-0.456502	5.94726e-62	YMR200W	ROT1	0.324785	0.0033342	YBR105C	VID24	0.249578	8.20867e-05
YMR213W	CEF1	-0.427481	7.59583e-05	YER064C	VHR2	-0.455734	1.14905e-06	YER082C	UTP7	0.32564	0.00121369	YOL112W	MSB4	0.2532	0.00606856
YPR196W	YPR196W	-0.426689	0.0017367	YHR211W	FLO5	-0.455531	0.000337277	YJL095W	BCK1	0.326012	0.00544647	YER164W	CHD1	0.256243	0.00553725
YBL009W	ALK2	-0.426013	0.0085014	YDR297W	SUR2	-0.453828	5.91967e-22	YER026C	CHO1	0.327158	6.69318e-09	YDL084W	SUB2	0.257337	0.000547905
YIR029W	DAL2	-0.425788	0.000522361	YOR167C	RPS28A	-0.45382	1.54814e-26	YIR012W	SQT1	0.327356	0.00230138	YHL029C	OCA5	0.258766	0.00783648
YKL213C	DOA1	-0.425332	4.75877e-17	YLR287C	YLR287C	-0.453556	1.15239e-07	YGR235C	MIC26	0.327714	0.000861111	YBL054W	TOD6	0.259242	0.000784426
YBL076C	ILS1	-0.424678	1.89391e-46	YDR014W	RAD61	-0.452398	0.000101768	YPL150W	YPL150W	0.328274	0.000119756	YLR443W	ECM7	0.260108	0.0075763
YBR188C	NTC20	-0.42394	0.00220538	YDR409W	SIZ1	-0.452317	2.85318e-07	YHR088W	RPF1	0.328388	0.000137096	YBL050W	SEC17	0.260699	0.0078672
YOR236W	DFR1	-0.423774	0.000261915	YML041C	VPS71	-0.449288	5.42753e-05	YOR047C	STD1	0.328452	0.00110453	YPR112C	MRD1	0.264046	0.00386721
YDR228C	PCF11	-0.423184	7.86301e-08	YJR006W	POL31	-0.449264	1.79174e-08	YCR011C	ADP1	0.328715	0.00290833	YHR088W	RPF1	0.264908	0.00847383
YBR249C	ARO4	-0.42313	1.52705e-28	YOL008W	COQ10	-0.448412	0.00455301	YIL047C	SYG1	0.328765	7.50353e-08	YNL116W	DMA2	0.265687	0.0072824
YHL025W	SNF6	-0.423075	1.64738e-09	YGL167C	PMR1	-0.448393	1.04698e-23	YGL023C	PIB2	0.329259	6.12099e-05	YNL186W	UBP10	0.267493	0.00691456
YNL064C	YDJ1	-0.422515	1.74318e-16	YGR180C	RNR4	-0.448195	1.47216e-24	YGR028W	MSP1	0.329901	0.000130553	YJR059W	PTK2	0.27082	0.000197431
YNR023W	SNF12	-0.421628	5.58959e-06	YOR260W	GCD1	-0.448008	4.57024e-16	YDL086W	YDL086W	0.331213	0.00606169	YHR170W	NMD3	0.272439	0.00157719
YGR199W	PMT6	-0.421401	6.98079e-08	YDL236W	PHO13	-0.447374	2.50865e-16	YGR132C	PHB1	0.331536	0.00106111	YER026C	CHO1	0.274951	3.51122e-08
YJR050W	ISY1	-0.421361	0.000634643	YDR300C	PRO1	-0.447032	3.93988e-11	YJR008W	MHO1	0.331846	9.93947e-06	YDR234W	LYS4	0.275606	0.00518053
YFL008W	SMC1	-0.420031	0.000226399	YKL116C	PRR1	-0.446776	1.76036e-06	YDL237W	AIM6	0.333756	0.000302481	YPR103W	PRE2	0.275734	0.000527777
YKR064W	OAF3	-0.419561	6.33983e-11	YPL067C	YPL067C	-0.445294	1.6382e-05	YLR097C	HRT3	0.335399	0.00383129	YDL047W	SIT4	0.275736	0.00650995
YPR131C	NAT3	-0.419165	2.19563e-05	YHR166C	CDC23	-0.442926	3.43013e-07	YDR465C	RMT2	0.335567	0.000290936	YGR184C	UBR1	0.279241	0.0075763
YPR089W	YPR089W	-0.419032	1.06927e-09	YIR025W	MND2	-0.44242	2.82674e-05	YJR100C	AIM25	0.335602	0.00530197	YEL006W	YEA6	0.28138	0.00284419
YFR038W	IRC5	-0.418644	1.5162e-07	YPR199C	ARR1	-0.441608	6.71758e-06	YGR245C	SDA1	0.339249	2.9999e-05	YEL044W	IES6	0.282305	0.00400361
YBR093C	PHO5	-0.417567	0.000671503	YDR266C	HEL2	-0.441322	3.31364e-10	YJR059W	PTK2	0.340576	0.00184123	YMR178W	YMR178W	0.283981	0.00191164
YMR055C	BUB2	-0.417549	0.00775663	YGR200C	ELP2	-0.441285	4.46955e-12	YER013W	PRP22	0.341492	0.00142635	YGR280C	PXR1	0.284212	0.00412648
YBR108W	AIM3	-0.417533	1.30969e-07	YEL060C	PRB1	-0.440961	6.53609e-55	YMR307W	GAS1	0.341598	0.00028658	YGL231C	EMC4	0.284749	0.00617501
YBR290W	BSD2	-0.417402	5.711e-11	YCL010C	SGF29	-0.440051	1.65386e-07	YBR010W	HHT1	0.343806	0.00234454	YAL038W	CDC19	0.28491	0.00535945
YOL117W	RRI2	-0.416295	6.45865e-05	YDR155C	CPR1	-0.43964	4.91704e-19	YDR459C	PFA5	0.345898	0.000901403	YHL036W	MUP3	0.285143	3.49322e-05
YMR275C	BUL1	-0.415969	3.74911e-09	YJL151C	SNA3	-0.439493	1.46642e-18	YGR014W	MSB2	0.345973	0.00443713	YLR223C	IFH1	0.285934	0.000557577
YJR003C	YJR003C	-0.415819	9.98748e-07	YMR319C	FET4	-0.439114	1.25233e-09	YOL112W	MSB4	0.346406	1.39069e-06	YFL041W	FET5	0.286283	0.0001469
YCR053W	THR4	-0.415627	1.32256e-31	YLR176C	RFX1	-0.439001	0.00529096	YOR018W	ROD1	0.346871	0.00371091	YDL237W	AIM6	0.28715	0.00466379
YJR116W	TDA4	-0.415547	0.00289584	YOR275C	RIM20	-0.438445	1.64169e-11	YJL110C	GZF3	0.348199	0.000752895	YLR222C	UTP13	0.289262	0.00181445
YNL238W	KEX2	-0.415546	2.60697e-09	YGR137W	YGR137W	-0.438376	0.00141342	YJL055W	YJL055W	0.348762	5.35237e-06	YOR187W	TUF1	0.289415	0.000827484
YPL216W	YPL216W	-0.415457	0.000545903	YNR051C	BRE5	-0.437971	8.97468e-10	YNL301C	RPL18B	0.34877	0.00250757	YJL055W	YJL055W	0.290854	3.82993e-05
YNR058W	BIO3	-0.414998	2.28065e-22	YDR441C	APT2	-0.43721	0.000130184	YER074W-A	YOS1	0.349005	0.00702528	YGR233C	PHO81	0.290877	0.00486655
YDR387C	YDR387C	-0.414622	3.75878e-09	YJL035C	TAD2	-0.436936	0.00535397	YFR034C	PHO4	0.351252	6.64908e-05	YLR369W	SSQ1	0.292156	0.00716725
YDR034C	LYS14	-0.414135	5.89806e-17	YER186C	YER186C	-0.436743	1.27873e-06	YJR078W	BNA2	0.351819	0.000911935	YJL197W	UBP12	0.294115	0.00177546
YLR433C	CNA1	-0.413761	4.14403e-07	YOR336W	KRE5	-0.436726	3.70792e-09	YOR023C	AHC1	0.35371	0.00771081	YER087C-B	SBH1	0.295257	0.00975527
YOR317W	FAA1	-0.413497	8.36523e-20	YBR054W	YRO2	-0.43669	1.25315e-15	YOL005C	RPB11	0.35599	0.000524317	YBR154C	RPB5	0.297961	0.00961274
YDR208W	MSS4	-0.413456	2.8974e-08	YPR022C	YPR022C	-0.436486	1.54383e-09	YIL046W	MET30	0.356155	5.82004e-08	YLR224W	YLR224W	0.298326	3.46516e-05
YGR158C	MTR3	-0.413226	2.4978e-05	YPR029C	APL4	-0.436434	4.1766e-16	YDR276C	PMP3	0.356192	7.47491e-08	YER077C	YER077C	0.298733	0.00473965
YNL116W	DMA2	-0.412988	2.83821e-08	YDL229W	SSB1	-0.436237	4.37721e-35	YPR112C	MRD1	0.35712	2.38359e-06	YBL006C	LDB7	0.298832	0.00697141
YDR393W	SHE9	-0.41296	5.70505e-05	YMR220W	ERG8	-0.436227	2.07149e-16	YOL013C	HRD1	0.357142	0.00205015	YGR106C	VOA1	0.299064	0.00210628
YPR182W	SMX3	-0.412644	0.00490653	YHR182W	YHR182W	-0.435459	0.000141726	YLR223C	IFH1	0.35927	1.29883e-05	YLR027C	AAT2	0.30011	1.28484e-05
YBR263W	SHM1	-0.412332	2.20474e-15	YGL006W	PMC1	-0.435272	3.61651e-18	YBR111C	YSA1	0.359332	4.04563e-08	YLR427W	MAG2	0.301334	0.000511501
YAL019W	FUN30	-0.412081	4.22258e-09	YMR004W	MVP1	-0.433677	2.59455e-09	YBL067C	UBP13	0.360749	0.00107213	YCR016W	YCR016W	0.302492	0.00948937
YDL005C	MED2	-0.411933	1.06509e-07	YHR042W	NCP1	-0.433569	1.10333e-12	YMR010W	YMR010W	0.362113	0.000361623	YFL038C	YPT1	0.303357	2.95986e-06
YKL077W	YKL077W	-0.411857	5.85618e-17	YOR196C	LIP5	-0.433493	3.07574e-15	YJL084C	ALY2	0.362295	0.000731069	YGR220C	MRPL9	0.303736	0.00484988
YJR004C	SAG1	-0.411568	2.83332e-05	YFL004W	VTC2	-0.433174	2.94283e-13	YLR323C	CWC24	0.362475	0.00930701	YJR134C	SGM1	0.305044	0.00260763
YLR244C	MAP1	-0.411395	6.58775e-18	YLR457C	NBP1	-0.432702	0.00160537	YJL001W	PRE3	0.363632	1.95391e-06	YPL117C	IDI1	0.306758	1.60826e-07
YKL022C	CDC16	-0.410919	7.04511e-07	YMR276W	DSK2	-0.432549	2.04948e-11	YML080W	DUS1	0.364683	0.0071741	YPL101W	ELP4	0.307494	0.00428503
YDR195W	REF2	-0.410558	0.000133351	YLR335W	NUP2	-0.43241	5.20606e-13	YLR118C	YLR118C	0.366757	0.00311721	YBR242W	YBR242W	0.309397	0.00766366
YNR038W	DBP6	-0.409502	6.4986e-08	YML131W	YML131W	-0.432067	2.50038e-14	YDL027C	YDL027C	0.367041	0.0010942	YPL252C	YAH1	0.309679	0.00179462
YIL095W	PRK1	-0.407857	1.07569e-06	YLL058W	YLL058W	-0.431707	9.23733e-11	YDR017C	KCS1	0.367588	1.32451e-05	YFL045C	SEC53	0.309815	6.08495e-05
YNR021W	YNR021W	-0.406968	2.37873e-13	YNL167C	SKO1	-0.431299	1.51634e-08	YHR195W	NVJ1	0.367808	7.22328e-05	YDR090C	YDR090C	0.312222	0.00530436
YLR353W	BUD8	-0.40586	0.000691869	YKL089W	MIF2	-0.431204	0.000128379	YLR110C	CCW12	0.368403	2.71024e-08	YPL242C	IQG1	0.3134	0.00327192
YOR243C	PUS7	-0.405252	1.14714e-10	YGL079W	KXD1	-0.430632	0.00890905	YIL126W	STH1	0.368483	0.000100214	YOR116C	RPO31	0.314529	0.000248543
YJR098C	YJR098C	-0.40517	0.0012391	YPL183C	RTT10	-0.429608	4.1034e-13	YAL002W	VPS8	0.370197	0.00193331	YIL125W	KGD1	0.315936	0.000945696
YNL216W	RAP1	-0.404884	6.68048e-07	YKL034W	TUL1	-0.428854	1.12544e-07	YER154W	OXA1	0.370296	0.00215328	YOR062C	YOR062C	0.316052	0.00361667
YER049W	TPA1	-0.401658	2.71177e-14	YLL032C	YLL032C	-0.42884	0.000646679	YJL056C	ZAP1	0.370413	0.00392625	YDR120C	TRM1	0.316562	0.000694913
YPR075C	OPY2	-0.401128	1.34486e-15	YBR084W	MIS1	-0.428491	9.15896e-12	YOR205C	GEP3	0.371321	0.00195072	YLR083C	EMP70	0.317053	6.23001e-05
YGL094C	PAN2	-0.400632	2.76173e-06	YLR412W	BER1	-0.42743	5.5738e-07	YDR194C	MSS116	0.371886	3.46402e-05	YLR196W	PWP1	0.318261	0.00329643
YFR007W	YFH7	-0.399998	0.00163036	YGL174W	BUD13	-0.427395	0.00770156	YCR019W	MAK32	0.375805	0.0043816	YOR151C	RPB2	0.318534	0.00532998
YDL223C	HBT1	-0.39969	6.76088e-05	YPL224C	MMT2	-0.426401	1.5382e-09	YDR148C	KGD2	0.376163	0.00244396	YNL232W	CSL4	0.319398	0.000359492
YGL099W	LSG1	-0.399168	7.09787e-07	YIL067C	YIL067C	-0.425526	8.85899e-09	YGR098C	ESP1	0.376488	0.00853799	YHL004W	MRP4	0.319816	0.00577918
YDL076C	RXT3	-0.399145	7.48128e-06	YCL029C	BIK1	-0.425332	1.21504e-06	YDR332W	IRC3	0.376517	0.00190848	YOR232W	MGE1	0.32019	0.00253587
YBR142W	MAK5	-0.398798	1.98391e-07	YHR150W	PEX28	-0.425249	1.58098e-06	YBR014C	GRX7	0.377174	0.00729772	YMR264W	CUE1	0.321728	0.00234654
YNL313C	EMW1	-0.397962	2.95989e-07	YBR188C	NTC20	-0.424457	0.00110142	YLR189C	ATG26	0.378212	1.2282e-06	YBL081W	YBL081W	0.323018	0.00525055
YOR120W	GCY1	-0.397816	2.63127e-08	YOL135C	MED7	-0.423791	5.03509e-05	YJL004C	SYS1	0.379709	0.000801546	YOR101W	RAS1	0.323144	0.00315362
YNR028W	CPR8	-0.397757	0.00128293	YBR105C	VID24	-0.423527	3.55035e-25	YPL242C	IQG1	0.38057	0.000243053	YBR151W	APD1	0.325582	0.00289709
YOR057W	SGT1	-0.397408	4.09223e-08	YNL316C	PHA2	-0.423513	3.70902e-06	YJL070C	YJL070C	0.381008	0.00877594	YOR117W	RPT5	0.325795	0.00106026
YML117W	NAB6	-0.396874	2.3527e-13	YNL243W	SLA2	-0.421887	6.52437e-18	YPR199C	ARR1	0.382551	0.00476217	YPL264C	YPL264C	0.326364	0.000529699
YJL094C	KHA1	-0.396525	5.86385e-10	YKL146W	AVT3	-0.421834	8.09151e-11	YBR212W	NGR1	0.383707	3.13141e-05	YMR251W-A	HOR7	0.332002	3.39181e-05
YCR071C	IMG2	-0.395473	0.00259394	YLR244C	MAP1	-0.421259	1.88306e-21	YMR026C	PEX12	0.384305	0.00158662	YDL031W	DBP10	0.332408	0.0017055
YJR143C	PMT4	-0.395106	7.88505e-11	YPL245W	YPL245W	-0.421118	6.8608e-06	YMR264W	CUE1	0.384614	0.000692291	YGL100W	SEH1	0.333355	0.00330175
YKL124W	SSH4	-0.395102	5.18376e-07	YBR197C	YBR197C	-0.420834	0.000197812	YDR101C	ARX1	0.38533	3.2927e-06	YEL037C	RAD23	0.333698	0.00492006
YDL108W	KIN28	-0.394847	6.00761e-05	YDR408C	ADE8	-0.420243	2.54879e-11	YBL022C	PIM1	0.386093	5.19556e-07	YGR276C	RNH70	0.333707	0.00211562
YKL020C	SPT23	-0.394557	1.71418e-09	YMR034C	YMR034C	-0.420192	0.00188815	YIL093C	RSM25	0.386553	0.00106003	YAR002C-A	ERP1	0.334097	0.00378735
YBR239C	ERT1	-0.394497	0.00141084	YPL216W	YPL216W	-0.419424	0.000347287	YDR328C	SKP1	0.386666	0.00967941	YJL159W	HSP150	0.334763	0.00707951
YDR044W	HEM13	-0.394443	2.97996e-07	YER038C	KRE29	-0.418689	0.000764984	YGR084C	MRP13	0.387006	0.000853525	YDR101C	ARX1	0.33556	7.40124e-05
YMR167W	MLH1	-0.394431	6.99078e-05	YMR176W	ECM5	-0.418282	1.64146e-06	YBR089C-A	NHP6B	0.387592	0.000476204	YOL139C	CDC33	0.336404	0.00181921
YPR117W	YPR117W	-0.394239	3.23027e-10	YDR301W	CFT1	-0.418253	9.60708e-09	YGL054C	ERV14	0.388737	0.0015199	YNL305C	BXI1	0.338125	0.000473778
YGR092W	DBF2	-0.393745	7.44679e-05	YMR043W	MCM1	-0.418111	2.26347e-11	YBR242W	YBR242W	0.388742	0.000199694	YLR380W	CSR1	0.339569	0.00104068
YLL034C	RIX7	-0.39332	7.64582e-07	YOR308C	SNU66	-0.418085	2.09828e-05	YPR125W	YLH47	0.389375	0.000538647	YOR354C	MSC6	0.339591	0.000225775
YNR013C	PHO91	-0.392934	1.25001e-11	YEL046C	GLY1	-0.417591	1.77095e-26	YLR017W	MEU1	0.390291	0.000551811	YIL047C	SYG1	0.339935	7.06644e-07
YHR044C	DOG1	-0.3929	0.00140763	YCL043C	PDI1	-0.41746	2.16715e-28	YOR147W	MDM32	0.391398	0.00239202	YNL156C	NSG2	0.340247	1.80239e-05
YNL175C	NOP13	-0.392708	1.57272e-07	YKL072W	STB6	-0.417251	8.51353e-11	YGL169W	SUA5	0.392436	2.23e-06	YKR017C	HEL1	0.340349	0.00948564
YNL041C	COG6	-0.391823	8.60779e-09	YJL209W	CBP1	-0.417114	2.26026e-05	YIL138C	TPM2	0.393175	0.0079486	YBR085C-A	YBR085C-A	0.341046	0.000174002
YDR153C	ENT5	-0.391436	3.26678e-07	YKR038C	KAE1	-0.416467	3.09003e-09	YNL262W	POL2	0.393833	0.000229572	YNR031C	SSK2	0.341885	0.00211637
YMR281W	GPI12	-0.39136	0.000662703	YLR032W	RAD5	-0.416031	1.43914e-05	YBR265W	TSC10	0.39478	0.000594905	YGL041W-A	YGL041W-A	0.342742	0.00885852
YPL146C	NOP53	-0.390549	1.35632e-07	YBR156C	SLI15	-0.415321	2.69366e-06	YGR282C	BGL2	0.394904	0.00038055	YGL140C	YGL140C	0.34278	0.00611084
YGL060W	YBP2	-0.390444	2.36934e-05	YOR373W	NUD1	-0.414385	0.0018992	YJL193W	YJL193W	0.39509	0.00830798	YDR054C	CDC34	0.343405	0.00924973
YLR172C	DPH5	-0.390041	7.92611e-11	YBR087W	RFC5	-0.414214	3.60527e-05	YNL151C	RPC31	0.395128	0.00830182	YML099C	ARG81	0.344513	7.78762e-05
YGL073W	HSF1	-0.389748	2.12804e-10	YJR099W	YUH1	-0.413648	0.000398313	YFR033C	QCR6	0.395648	4.24796e-08	YOL013C	HRD1	0.346552	0.00679006
YPL180W	TCO89	-0.389655	4.29986e-06	YDR349C	YPS7	-0.413587	8.1654e-16	YFL022C	FRS2	0.397011	6.85209e-07	YOR158W	PET123	0.347017	0.00463748
YCR028C	FEN2	-0.38953	7.60287e-07	YOR033C	EXO1	-0.413185	5.79098e-05	YDR155C	CPR1	0.397236	7.97593e-11	YBR158W	AMN1	0.348959	8.25466e-05
YGL093W	SPC105	-0.389301	4.88764e-06	YLR316C	TAD3	-0.413151	0.000269198	YPL012W	RRP12	0.398094	1.32522e-07	YOR023C	AHC1	0.348984	0.00321542
YOR196C	LIP5	-0.388796	5.87405e-11	YOR371C	GPB1	-0.411918	1.12793e-05	YIL023C	YKE4	0.39903	0.000128396	YLL019C	KNS1	0.349034	0.00314805
YJL109C	UTP10	-0.388648	2.28976e-12	YDR082W	STN1	-0.411646	3.63787e-09	YKR037C	SPC34	0.399787	0.00602775	YJL084C	ALY2	0.349332	0.000332447
YBR274W	CHK1	-0.387882	7.54244e-05	YPR005C	HAL1	-0.411594	6.77156e-05	YOR153W	PDR5	0.401934	4.00671e-14	YEL033W	MTC7	0.349501	0.00731171
YDR081C	PDC2	-0.3873	9.791e-08	YDL157C	YDL157C	-0.410502	0.000182756	YDR374W-A	WIP1	0.402104	0.00717644	YNL079C	TPM1	0.349637	0.00021406
YAL041W	CDC24	-0.386977	1.00767e-10	YPL015C	HST2	-0.410373	1.11817e-11	YMR002W	MIX17	0.402795	0.000210355	YGL078C	DBP3	0.351955	1.20891e-06
YHR064C	SSZ1	-0.386927	6.23863e-16	YOR243C	PUS7	-0.410064	1.94517e-11	YML065W	ORC1	0.403299	0.00058735	YDL015C	TSC13	0.352149	3.46059e-05
YPR171W	BSP1	-0.386851	5.3103e-05	YER157W	COG3	-0.41005	7.7778e-08	YGR233C	PHO81	0.403559	2.50575e-05	YDL027C	YDL027C	0.352218	0.00387542
YLL055W	YCT1	-0.386656	1.60206e-05	YNL154C	YCK2	-0.409979	2.40056e-16	YHR151C	MTC6	0.403644	0.00308043	YOL061W	PRS5	0.352846	2.71197e-07
YIR024C	INA22	-0.38662	0.0020789	YDR016C	DAD1	-0.409867	0.00829882	YNR031C	SSK2	0.404117	1.59054e-05	YML092C	PRE8	0.352859	0.000730041
YGL229C	SAP4	-0.386576	0.000168418	YNL108C	YNL108C	-0.408444	6.99952e-05	YGL131C	SNT2	0.404771	3.51924e-05	YBR111C	YSA1	0.353242	1.00044e-07
YLR026C	SED5	-0.385685	4.87289e-05	YBR065C	ECM2	-0.408206	0.000160618	YLR320W	MMS22	0.405551	0.00422952	YMR244C-A	COA6	0.355028	0.00789301
YMR219W	ESC1	-0.38554	1.2147e-10	YBR187W	GDT1	-0.408175	1.88358e-07	YGL171W	ROK1	0.406058	0.00200697	YDR276C	PMP3	0.355949	8.69355e-05
YLR305C	STT4	-0.384987	4.44806e-08	YCR020C-A	MAK31	-0.407971	1.7633e-05	YDL235C	YPD1	0.407843	4.99833e-06	YHR091C	MSR1	0.359104	0.00573114
YPR022C	YPR022C	-0.383337	2.51579e-06	YNL290W	RFC3	-0.405692	2.51557e-06	YNL183C	NPR1	0.408006	1.08458e-07	YHR052W	CIC1	0.359951	6.82873e-05
YOR026W	BUB3	-0.383195	0.00344419	YPL092W	SSU1	-0.405674	2.2056e-10	YOR175C	ALE1	0.408921	0.00108862	YPL012W	RRP12	0.362012	2.85699e-05
YMR215W	GAS3	-0.382984	0.00462929	YGR161C	RTS3	-0.404803	1.88306e-21	YNL190W	YNL190W	0.409706	2.27009e-11	YPL159C	PET20	0.364875	0.000132698
YMR282C	AEP2	-0.382955	6.95298e-05	YPR040W	TIP41	-0.404794	1.30513e-05	YML006C	GIS4	0.411823	0.000257556	YEL051W	VMA8	0.365479	0.00513032
YKL056C	TMA19	-0.382811	1.50189e-27	YIL053W	GPP1	-0.404718	1.05255e-21	YDR163W	CWC15	0.412177	0.00146092	YGL169W	SUA5	0.365597	0.000141212
YLR197W	NOP56	-0.382674	5.91215e-17	YBL055C	YBL055C	-0.404626	1.34918e-07	YDR373W	FRQ1	0.412247	6.77193e-06	YDR419W	RAD30	0.366286	0.00133255
YPL264C	YPL264C	-0.380729	4.03153e-07	YFR020W	YFR020W	-0.404117	0.00320641	YMR287C	DSS1	0.412653	0.00209226	YDR465C	RMT2	0.366371	4.91359e-06
YGR122W	YGR122W	-0.380346	5.17234e-06	YDR247W	VHS1	-0.403299	5.70872e-07	YLR450W	HMG2	0.412701	7.95682e-06	YNL055C	POR1	0.368537	4.68206e-12
YLR389C	STE23	-0.380105	1.69762e-12	YPL039W	YPL039W	-0.403181	0.000113529	YPL177C	CUP9	0.413444	8.60022e-10	YDR017C	KCS1	0.369606	2.70264e-05
YFR002W	NIC96	-0.380091	2.6594e-10	YPL246C	RBD2	-0.403018	3.71518e-06	YOR195W	SLK19	0.413804	0.000185625	YJR122W	IBA57	0.369961	0.00309106
YGL257C	MNT2	-0.379146	3.39385e-05	YLR045C	STU2	-0.402507	9.96611e-06	YPR137W	RRP9	0.414924	1.7388e-05	YMR290C	HAS1	0.370073	0.000765693
YDL131W	LYS21	-0.379132	1.34149e-18	YHR204W	MNL1	-0.401995	1.40731e-08	YFL023W	BUD27	0.415025	0.00137147	YML067C	ERV41	0.370927	4.75784e-05
YOR051C	ETT1	-0.379108	1.31482e-09	YGR156W	PTI1	-0.401807	0.00165142	YBR158W	AMN1	0.415211	0.000292378	YER064C	VHR2	0.37153	0.000136936
YDR111C	ALT2	-0.379049	2.18379e-07	YER072W	VTC1	-0.401658	1.85235e-12	YDL217C	TIM22	0.416192	2.98313e-05	YML078W	CPR3	0.372374	8.19586e-05
YGR185C	TYS1	-0.378958	6.58829e-15	YLR397C	AFG2	-0.401485	4.21921e-09	YMR178W	YMR178W	0.417048	3.31809e-08	YBR049C	REB1	0.373146	0.000147424
YHR211W	FLO5	-0.378873	0.00341742	YOL138C	RTC1	-0.401358	7.94446e-07	YMR253C	YMR253C	0.417588	0.00232957	YMR229C	RRP5	0.373698	6.17349e-06
YML056C	IMD4	-0.378591	2.21314e-10	YPR131C	NAT3	-0.401198	2.05455e-05	YOL060C	MAM3	0.417866	0.00218545	YGR084C	MRP13	0.374974	0.00450307
YGL194C	HOS2	-0.378504	7.84686e-05	YIL167W	SDL1	-0.401013	0.008379	YLR399C	BDF1	0.419936	0.000421674	YER178W	PDA1	0.377958	0.00470872
YGR144W	THI4	-0.378049	0.000523666	YOR181W	LAS17	-0.40089	4.25989e-06	YPL093W	NOG1	0.420674	3.7787e-13	YOR246C	ENV9	0.378116	0.00488726
YLL012W	YEH1	-0.377695	0.000428907	YDR383C	NKP1	-0.400652	0.000478182	YJL068C	YJL068C	0.420872	0.000451023	YNL254C	RTC4	0.378224	0.00453423
YJL046W	AIM22	-0.377584	0.000476102	YBR170C	NPL4	-0.400521	1.3694e-10	YOR362C	PRE10	0.422488	1.99014e-14	YGL139W	FLC3	0.37891	0.00126112
YIL103W	DPH1	-0.376855	0.000451297	YLR192C	HCR1	-0.400084	9.03618e-15	YEL050C	RML2	0.42303	0.000173411	YGR028W	MSP1	0.380708	0.000197431
YNL221C	POP1	-0.376772	1.86311e-14	YDR143C	SAN1	-0.399974	4.15444e-06	YLR295C	ATP14	0.423188	0.00903116	YML028W	TSA1	0.380733	6.85419e-07
YGL234W	ADE5,7	-0.37666	1.43949e-22	YOR126C	IAH1	-0.399176	0.000968231	YLR170C	APS1	0.426039	0.000261201	YNL133C	FYV6	0.383717	0.00679244
YOR241W	MET7	-0.376455	5.45611e-10	YDR387C	YDR387C	-0.398864	5.4834e-09	YOR246C	ENV9	0.426331	0.000148084	YER082C	UTP7	0.38385	0.000127596
YFL047W	RGD2	-0.376377	9.3516e-07	YGR198W	YPP1	-0.398793	1.00614e-09	YBR268W	MRPL37	0.427078	0.00316209	YDR092W	UBC13	0.383864	0.00244954
YAR015W	ADE1	-0.376157	2.28046e-13	YER014W	HEM14	-0.398789	1.67621e-06	YHR209W	CRG1	0.427743	0.00649252	YGR163W	GTR2	0.384742	0.00133014
YDR014W	RAD61	-0.37613	0.00172375	YPL023C	MET12	-0.397995	2.05061e-14	YOL110W	SHR5	0.42851	0.00449947	YJL208C	NUC1	0.384986	0.00155659
YPL009C	TAE2	-0.374874	1.77919e-09	YEL071W	DLD3	-0.397912	4.01867e-66	YKL108W	SLD2	0.428595	0.0018764	YJL095W	BCK1	0.386328	0.00127057
YBR242W	YBR242W	-0.374743	0.00108212	YBL068W	PRS4	-0.397292	1.67301e-07	YGR232W	NAS6	0.4286	3.17783e-05	YKR078W	YKR078W	0.386725	8.50827e-05
YLR293C	GSP1	-0.374413	6.93913e-18	YML127W	RSC9	-0.396716	1.97218e-07	YPR186C	PZF1	0.430382	0.00220159	YDR123C	INO2	0.387404	2.11536e-06
YNL316C	PHA2	-0.373895	0.000104804	YMR080C	NAM7	-0.396451	5.21423e-14	YCR087C-A	YCR087C-A	0.430398	0.00115487	YPR137W	RRP9	0.388703	0.00168592
YLR276C	DBP9	-0.373803	8.72874e-08	YGL093W	SPC105	-0.395907	1.68793e-06	YHR147C	MRPL6	0.431293	0.00271011	YDR178W	SDH4	0.388751	0.00421142
YLR228C	ECM22	-0.373705	9.56491e-08	YEL027W	VMA3	-0.395659	1.50544e-20	YDR347W	MRP1	0.4313	6.16412e-05	YJR008W	MHO1	0.388854	2.22668e-05
YNL308C	KRI1	-0.373642	1.1367e-08	YOR037W	CYC2	-0.395001	0.00031221	YGR217W	CCH1	0.431332	3.19985e-07	YOL103W	ITR2	0.389838	0.0010242
YGR129W	SYF2	-0.373421	0.00656796	YKL181W	PRS1	-0.394552	1.01807e-16	snR70	SNR70	0.431643	0.00634871	YGL023C	PIB2	0.38992	5.67488e-08
YMR016C	SOK2	-0.372988	1.97816e-08	YGL098W	USE1	-0.393447	0.000916431	YMR110C	HFD1	0.432155	0.000261735	YGL243W	TAD1	0.391044	0.00069381
YGL154C	LYS5	-0.372664	1.25283e-06	YOR060C	SLD7	-0.393319	0.00232848	YBR282W	MRPL27	0.432195	0.00403413	YIR022W	SEC11	0.391704	0.00108368
YGR280C	PXR1	-0.37238	8.23221e-05	YDL195W	SEC31	-0.393045	5.93613e-15	YDR419W	RAD30	0.43249	2.72521e-06	YDR497C	ITR1	0.392504	0.00722137
YER171W	RAD3	-0.372319	5.56541e-07	YPL120W	VPS30	-0.392271	0.00324727	YLR270W	DCS1	0.433667	3.30762e-05	YGR112W	SHY1	0.392964	0.00149477
YMR043W	MCM1	-0.371492	3.24609e-08	YBR036C	CSG2	-0.391884	1.79321e-17	YKL142W	MRP8	0.434103	2.96393e-05	YGR217W	CCH1	0.393988	5.20538e-05
YDR444W	YDR444W	-0.371094	0.00043468	YBR060C	ORC2	-0.391881	0.000131245	YOR303W	CPA1	0.434839	0.00224545	YPL177C	CUP9	0.394796	7.03556e-06
YHL027W	RIM101	-0.370994	7.1699e-20	YJR049C	UTR1	-0.390951	4.72189e-07	YCL047C	POF1	0.435	0.0041585	YOR021C	SFM1	0.395981	0.00103269
YOR296W	YOR296W	-0.370928	0.00432567	YDR268W	MSW1	-0.390672	0.000463398	YNL326C	PFA3	0.435356	0.0025676	YBL033C	RIB1	0.396453	0.00969078
YMR320W	YMR320W	-0.370816	0.00160811	YKL032C	IXR1	-0.390479	4.71775e-14	YKR078W	YKR078W	0.436856	3.47022e-07	YNL023C	FAP1	0.397351	0.00015086
YOR143C	THI80	-0.370542	0.00196791	YBR118W	TEF2	-0.390419	5.30956e-23	YDR179W-A	YDR179W-A	0.437469	0.00479706	YER152C	YER152C	0.399072	0.000601222
YDR531W	CAB1	-0.370093	5.47965e-11	YPL179W	PPQ1	-0.390382	1.47438e-13	YDR045C	RPC11	0.437636	0.00400116	YLR450W	HMG2	0.400032	0.000389315
YGL207W	SPT16	-0.369211	8.29711e-14	YER069W	ARG5,6	-0.387038	1.04003e-37	YGR133W	PEX4	0.437872	0.00729772	YDR420W	HKR1	0.401182	3.70548e-06
YIL159W	BNR1	-0.369092	0.00960518	YGL142C	GPI10	-0.386242	5.16501e-06	YHR052W	CIC1	0.439467	4.42234e-08	YDR298C	ATP5	0.403159	0.000743362
YLR328W	NMA1	-0.368962	5.68918e-09	YDL081C	RPP1A	-0.386211	4.3471e-17	YJL012C	VTC4	0.43963	1.09828e-12	YGR014W	MSB2	0.403381	0.000560652
YNL193W	YNL193W	-0.368463	1.27702e-06	YIL035C	CKA1	-0.385852	2.66846e-10	YDR361C	BCP1	0.439783	0.0026339	YLR403W	SFP1	0.404185	2.85073e-09
YDR293C	SSD1	-0.368441	2.56377e-19	YPL115C	BEM3	-0.385777	6.17046e-08	YGR163W	GTR2	0.440161	0.000118362	YOR201C	MRM1	0.405324	5.77696e-05
YMR308C	PSE1	-0.368143	7.08706e-14	YAL029C	MYO4	-0.385699	5.36376e-09	YHR102W	KIC1	0.440225	8.00617e-08	YIL126W	STH1	0.405629	2.11298e-05
YDR004W	RAD57	-0.368094	2.58852e-05	YML109W	ZDS2	-0.385684	0.000393996	YGR169C-A	LSO2	0.44122	0.00218102	YJL093C	TOK1	0.406841	8.143e-05
YMR104C	YPK2	-0.367941	1.8839e-12	YOL036W	YOL036W	-0.385484	1.93664e-11	YEL034W	HYP2	0.442321	2.33367e-10	YLR110C	CCW12	0.408075	7.55527e-08
YLL058W	YLL058W	-0.367782	1.47815e-07	YML056C	IMD4	-0.385422	2.04619e-12	YPL159C	PET20	0.442423	3.9433e-07	YOR153W	PDR5	0.408799	5.43866e-11
YKR017C	HEL1	-0.367765	0.000302265	YLL013C	PUF3	-0.385127	6.65053e-06	YOR078W	BUD21	0.443133	1.26477e-05	YLR001C	YLR001C	0.408946	0.000999702
YHR006W	STP2	-0.367461	5.51076e-18	YBR161W	CSH1	-0.384802	3.31736e-05	YPL043W	NOP4	0.443859	9.8966e-06	YJL068C	YJL068C	0.409401	0.00624563
YLL032C	YLL032C	-0.367192	0.00452639	YKL056C	TMA19	-0.384682	8.57542e-29	YLR403W	SFP1	0.445791	4.1708e-09	YGL005C	COG7	0.409786	0.0036504
YCR009C	RVS161	-0.366431	7.32776e-09	YPL105C	SYH1	-0.384645	1.29325e-14	YLR005W	SSL1	0.448347	1.35101e-06	YGR244C	LSC2	0.409897	1.25052e-05
YDR245W	MNN10	-0.366333	1.47947e-07	YDR049W	VMS1	-0.38399	6.71758e-06	YLR443W	ECM7	0.449085	2.6631e-07	YDL123W	SNA4	0.410286	0.0031276
YDR390C	UBA2	-0.366177	1.47552e-07	YGL131C	SNT2	-0.383912	0.000285915	YER167W	BCK2	0.449418	2.89934e-05	YDL092W	SRP14	0.411795	0.00946233
YDL106C	PHO2	-0.365379	7.49186e-06	YDR107C	TMN2	-0.383636	7.70199e-06	YPL099C	INA17	0.449835	0.000672375	YAL059W	ECM1	0.411991	0.0075419
YPR079W	MRL1	-0.365259	2.73029e-06	YCL005W-A	VMA9	-0.383145	4.93916e-05	YCL057C-A	MIC10	0.450394	0.00166448	YLR170C	APS1	0.413012	0.00150266
YGR198W	YPP1	-0.365102	2.17064e-08	YDR541C	YDR541C	-0.382771	6.92237e-06	YIR010W	DSN1	0.450713	0.0034781	YOR150W	MRPL23	0.413349	0.00706088
YMR004W	MVP1	-0.364993	1.56074e-06	YLR022C	SDO1	-0.382301	3.29204e-05	YGR044C	RME1	0.45158	0.000552428	YDL140C	RPO21	0.413517	0.000190383
YKL004W	AUR1	-0.364393	6.96195e-08	YOR335C	ALA1	-0.382283	2.11221e-26	YML113W	DAT1	0.453397	2.76869e-05	YPL026C	SKS1	0.413648	0.00165981
YNL075W	IMP4	-0.364131	3.65174e-05	YJR008W	MHO1	-0.382002	1.7221e-12	YHR091C	MSR1	0.454503	0.000336369	YJL001W	PRE3	0.414377	9.12051e-06
YMR120C	ADE17	-0.363979	1.4194e-20	YDL070W	BDF2	-0.381793	1.84622e-16	YIL070C	MAM33	0.455221	0.00102239	YGR253C	PUP2	0.414801	0.000348675
YPL112C	PEX25	-0.363747	1.23273e-05	YNL234W	YNL234W	-0.381041	1.00785e-05	YMR173W-A	YMR173W-A	0.45537	0.00528339	YPL019C	VTC3	0.415658	2.55808e-06
YOR372C	NDD1	-0.363305	8.56155e-05	YOL130W	ALR1	-0.380738	3.48945e-12	YEL033W	MTC7	0.455612	4.30747e-05	YJL210W	PEX2	0.416098	0.00792693
YDR186C	YDR186C	-0.363033	1.7662e-14	YNR061C	YNR061C	-0.37972	4.54997e-05	YNR050C	LYS9	0.456844	2.36567e-05	YBR235W	VHC1	0.416602	2.95986e-06
YNL160W	YGP1	-0.362577	6.10253e-07	YIL036W	CST6	-0.379699	7.11127e-11	YKL038W	RGT1	0.457201	0.00181693	YMR315W	YMR315W	0.417153	0.00342131
YOR119C	RIO1	-0.361556	0.000125852	YDR044W	HEM13	-0.379596	2.08713e-07	YBR181C	RPS6B	0.457637	0.00692977	YER002W	NOP16	0.417656	6.09319e-07
YNL087W	TCB2	-0.361123	6.4576e-09	YDR510W	SMT3	-0.378731	9.06673e-08	YMR214W	SCJ1	0.459828	0.00223708	YER133W	GLC7	0.418019	0.00583876
YNR059W	MNT4	-0.360942	8.94762e-06	YLR163C	MAS1	-0.378229	3.74878e-07	YGR244C	LSC2	0.461495	2.33274e-05	YPR113W	PIS1	0.419697	0.00475665
YLR259C	HSP60	-0.360564	1.86772e-12	YJL127C	SPT10	-0.378151	2.673e-05	YLR137W	RKM5	0.461848	0.000484329	YIL005W	EPS1	0.420114	0.00166938
YOR052C	TMC1	-0.360129	3.93395e-07	YNL103W	MET4	-0.377826	2.47645e-15	YNL213C	RRG9	0.462234	0.00371091	YDR174W	HMO1	0.421235	1.12402e-05
YGL036W	YGL036W	-0.359524	2.52442e-05	YLR066W	SPC3	-0.377775	4.94321e-05	YPL231W	FAS2	0.463511	0.00528339	YMR088C	VBA1	0.422412	0.000372043
YDR227W	SIR4	-0.358773	7.68495e-05	YPL018W	CTF19	-0.376702	0.00832805	YEL040W	UTR2	0.464056	0.00925453	YNL274C	GOR1	0.422602	0.00425797
YIL016W	SNL1	-0.358711	0.00079234	YOR311C	DGK1	-0.376327	1.2255e-10	YKL005C	BYE1	0.464302	0.00976315	YJR126C	VPS70	0.423634	0.000522713
YNL161W	CBK1	-0.358031	2.02129e-07	YDR538W	PAD1	-0.376321	0.000662949	YPL029W	SUV3	0.464493	0.000959664	YJR014W	TMA22	0.424076	0.00459137
YMR235C	RNA1	-0.357974	2.10211e-11	YDR140W	MTQ2	-0.376215	0.000548934	YBL038W	MRPL16	0.465322	1.67757e-05	YNL240C	NAR1	0.424299	0.00146682
YKR020W	VPS51	-0.357607	0.0015104	YKL134C	OCT1	-0.375961	0.00121809	YJL148W	RPA34	0.465612	2.80995e-07	YLR067C	PET309	0.42599	0.00577512
YLR212C	TUB4	-0.357291	0.000159656	YDL025C	RTK1	-0.375949	2.95413e-09	YDR449C	UTP6	0.466765	1.42795e-05	YGL025C	PGD1	0.428396	0.00103984
YDR108W	TRS85	-0.357101	3.82752e-06	YDR073W	SNF11	-0.375704	0.000234807	YML022W	APT1	0.467654	1.34734e-05	YLR200W	YKE2	0.429845	0.00800777
YDR383C	NKP1	-0.35689	0.0030379	YDL005C	MED2	-0.375674	3.80954e-07	YDR381C-A	YDR381C-A	0.467732	0.000469279	YAL053W	FLC2	0.431709	3.95756e-08
YCL008C	STP22	-0.356555	2.71515e-05	YER156C	YER156C	-0.375622	6.86959e-07	YBR269C	SDH8	0.468846	0.000135056	YPL189C-A	COA2	0.431899	0.00838735
YDL051W	LHP1	-0.356013	7.28321e-06	YOR120W	GCY1	-0.375587	7.76001e-08	YGL021W	ALK1	0.469721	0.00158662	YMR122W-A	YMR122W-A	0.432011	0.000158584
YOR070C	GYP1	-0.355496	1.47656e-05	YBR162W-A	YSY6	-0.375571	2.58198e-06	YBR028C	YPK3	0.469838	7.43852e-05	YDR391C	YDR391C	0.433873	8.66694e-05
YGL181W	GTS1	-0.354396	4.6177e-08	YHR003C	TCD1	-0.375538	1.22681e-06	YIR005W	IST3	0.471199	0.00019878	YBR089C-A	NHP6B	0.43438	0.00330339
YGR005C	TFG2	-0.353944	7.28121e-05	YOR210W	RPB10	-0.375461	0.00224556	YBR085C-A	YBR085C-A	0.471645	1.59561e-05	YOR008C	SLG1	0.434491	1.98359e-06
YPL273W	SAM4	-0.353245	1.49416e-12	YER095W	RAD51	-0.374957	2.19951e-06	YLR262C-A	TMA7	0.472202	0.000551791	YDR155C	CPR1	0.435016	5.70376e-08
YML014W	TRM9	-0.352518	0.000741828	YDR153C	ENT5	-0.374216	1.15316e-07	YLR352W	YLR352W	0.472596	0.00072494	YOR261C	RPN8	0.436932	0.000953163
YNL129W	NRK1	-0.35209	1.09861e-05	YHR164C	DNA2	-0.374097	3.10767e-05	YNL305C	BXI1	0.47336	0.000243813	YJL127C-B	YJL127C-B	0.438095	3.92192e-06
YBR103W	SIF2	-0.350862	1.071e-06	YBL046W	PSY4	-0.374055	4.363e-05	YBL082C	ALG3	0.47346	0.00344227	YIL046W	MET30	0.439172	2.77002e-10
YBR084W	MIS1	-0.350859	3.83174e-08	YBR002C	RER2	-0.373991	9.93996e-05	YMR292W	GOT1	0.474228	0.00142563	YLR185W	RPL37A	0.43939	0.00887114
YFR030W	MET10	-0.350781	1.79299e-32	YNL230C	ELA1	-0.373442	0.000834463	YDR525W-A	SNA2	0.47601	0.000629231	YKL189W	HYM1	0.439544	0.00164102
YOR308C	SNU66	-0.350628	0.00051998	YLL049W	LDB18	-0.373434	0.00359385	YDR378C	LSM6	0.477737	0.00599809	YBR212W	NGR1	0.440309	2.69828e-05
YBR170C	NPL4	-0.350391	1.19038e-07	YGL096W	TOS8	-0.373426	0.00757444	YPL075W	GCR1	0.478054	3.71125e-05	YMR038C	CCS1	0.441319	2.94835e-05
YDL077C	VAM6	-0.350056	0.000137585	YMR247C	RKR1	-0.37329	6.47258e-06	YOL078W	AVO1	0.479691	0.00150194	YGL008C	PMA1	0.441344	0.00125727
YKL166C	TPK3	-0.350054	0.00084909	YPL217C	BMS1	-0.373258	7.5898e-09	YDR391C	YDR391C	0.479738	4.22431e-06	YDR122W	KIN1	0.442721	0.00137242
YLR326W	YLR326W	-0.34982	0.00121396	YPR167C	MET16	-0.373166	3.11851e-26	YJL166W	QCR8	0.481382	0.000936191	YPL174C	NIP100	0.443221	0.00498347
YGL078C	DBP3	-0.349327	7.67104e-08	YHR108W	GGA2	-0.373065	6.31764e-07	YBL026W	LSM2	0.481825	0.00285024	YDL157C	YDL157C	0.444545	0.00152472
YDR473C	PRP3	-0.349311	0.000240882	YDL207W	GLE1	-0.372861	3.7784e-06	YPL128C	TBF1	0.482822	0.0012021	YOR064C	YNG1	0.445837	0.00101977
YLR417W	VPS36	-0.348733	7.69814e-08	YDR217C	RAD9	-0.372077	1.0275e-05	YHL001W	RPL14B	0.483482	0.00985542	YNL326C	PFA3	0.445841	0.000661523
YHR041C	SRB2	-0.34862	0.00224533	YCR067C	SED4	-0.371728	2.69581e-07	YOR110W	TFC7	0.483766	0.00693145	YJR073C	OPI3	0.446322	0.000680659
YKR092C	SRP40	-0.348512	1.30742e-08	YDR221W	GTB1	-0.370948	2.51557e-06	YPL221W	FLC1	0.483917	1.02566e-14	YDL045W-A	MRP10	0.446843	0.000954334
YPR121W	THI22	-0.348124	0.00120174	YOL116W	MSN1	-0.370409	0.00012716	YOL124C	TRM11	0.484564	6.86853e-05	YNL149C	PGA2	0.447119	0.000771004
YHR030C	SLT2	-0.347167	8.71164e-18	YOL111C	MDY2	-0.370311	0.00102799	YDR346C	SVF1	0.484594	0.0022033	YPR056W	TFB4	0.448398	0.00645882
YNL107W	YAF9	-0.347128	0.00300236	YGL216W	KIP3	-0.370134	8.84217e-05	YLR225C	YLR225C	0.485407	3.50837e-08	YNL190W	YNL190W	0.448812	4.65981e-12
YKL033W	TTI1	-0.347121	4.10586e-05	YLR058C	SHM2	-0.369753	1.19003e-51	YML108W	YML108W	0.485962	0.00419882	YEL034W	HYP2	0.449206	1.86064e-07
YEL043W	YEL043W	-0.346748	1.16983e-05	YOL090W	MSH2	-0.369387	8.04121e-05	YDL144C	YDL144C	0.488171	2.29233e-05	YDR075W	PPH3	0.449865	0.00290476
YDR375C	BCS1	-0.346617	0.00105453	YOR347C	PYK2	-0.368725	4.90583e-05	YOR294W	RRS1	0.488814	0.000331888	YPL093W	NOG1	0.450335	1.07938e-15
YHR166C	CDC23	-0.346614	0.000149133	YGR243W	MPC3	-0.367927	0.000690508	YOR064C	YNG1	0.489495	6.72182e-05	YDR353W	TRR1	0.450619	0.00643564
YHR115C	DMA1	-0.346555	6.29463e-07	YDL095W	PMT1	-0.366751	1.00952e-08	YBL043W	ECM13	0.489845	0.00112238	YLR137W	RKM5	0.45084	0.000587962
YOR112W	CEX1	-0.34644	2.45199e-05	YOR358W	HAP5	-0.366521	0.00245116	YPR143W	RRP15	0.490506	0.000142336	YKL168C	KKQ8	0.451285	0.00704003
YDR398W	UTP5	-0.346413	1.75704e-08	YNR055C	HOL1	-0.366338	3.74712e-10	YPL198W	RPL7B	0.491798	4.32413e-11	YJR078W	BNA2	0.453479	0.000101783
YNL294C	RIM21	-0.345877	1.46448e-10	YOL063C	CRT10	-0.365861	1.35868e-06	YDR077W	SED1	0.494549	7.81958e-08	YHR039C-A	VMA10	0.455317	0.00217857
YER038C	KRE29	-0.345854	0.00760721	YMR099C	YMR099C	-0.365268	4.18706e-09	YBR146W	MRPS9	0.494623	0.000816001	YML113W	DAT1	0.4558	8.63872e-05
YDL036C	PUS9	-0.345806	0.00174537	YBR280C	SAF1	-0.364821	0.000115909	YNR018W	RCF2	0.495552	5.32769e-08	YFR034C	PHO4	0.458209	1.56965e-05
YDL141W	BPL1	-0.345661	1.44373e-05	YIL016W	SNL1	-0.364671	0.000363882	YER017C	AFG3	0.4961	1.97164e-07	YBL022C	PIM1	0.458659	4.75389e-09
YDR350C	ATP22	-0.345294	5.18587e-07	YLR373C	VID22	-0.364671	0.000148909	YDR016C	DAD1	0.496813	0.000679049	YHL014C	YLF2	0.459132	0.00170047
YHR165C	PRP8	-0.345053	5.31275e-06	YPL034W	YPL034W	-0.364143	0.000933523	YPR135W	CTF4	0.497325	1.18229e-05	YCR086W	CSM1	0.459445	0.00855392
YDR283C	GCN2	-0.344366	1.58795e-05	YGR081C	SLX9	-0.36251	0.000351657	YBR195C	MSI1	0.498302	0.00620515	YMR026C	PEX12	0.459874	2.89459e-05
YIL091C	UTP25	-0.344293	7.27284e-07	YGR232W	NAS6	-0.362451	5.07792e-05	YMR251W-A	HOR7	0.499231	1.56749e-05	YDR237W	MRPL7	0.460826	0.00398147
YMR313C	TGL3	-0.344056	4.33477e-07	YHR082C	KSP1	-0.362208	2.05498e-09	YOR145C	PNO1	0.49941	2.51803e-13	YCL035C	GRX1	0.46152	0.000635668
YOR202W	HIS3	-0.34404	1.81153e-11	YHL011C	PRS3	-0.361748	2.23944e-12	YDR075W	PPH3	0.500014	9.61401e-05	YJL156C	SSY5	0.4622	9.81107e-05
YPL161C	BEM4	-0.343794	1.68544e-05	YBR245C	ISW1	-0.361139	1.65858e-06	YGR239C	PEX21	0.500992	3.24274e-07	YHR066W	SSF1	0.46243	1.25052e-05
YPL179W	PPQ1	-0.342763	7.3858e-11	YER009W	NTF2	-0.361051	7.73361e-10	YLR147C	SMD3	0.501168	0.00776098	YMR200W	ROT1	0.462585	1.28556e-06
YKL181W	PRS1	-0.342565	9.47678e-12	YAL046C	AIM1	-0.361046	0.00313076	YDL115C	IWR1	0.501196	2.58952e-07	YOL086W-A	MHF1	0.46301	0.00999329
YLR287C	YLR287C	-0.341096	0.000115244	YER019C-A	SBH2	-0.360712	6.22459e-08	YML007W	YAP1	0.501977	3.73579e-08	YLR061W	RPL22A	0.463191	0.00900976
YOR377W	ATF1	-0.341091	4.04591e-05	YPR152C	URN1	-0.360419	0.000969014	YBR208C	DUR1,2	0.502698	1.14761e-09	YNL217W	YNL217W	0.464286	0.00123613
YIL078W	THS1	-0.340154	1.60082e-20	YAR003W	SWD1	-0.360205	6.18542e-05	YNR032C-A	HUB1	0.502924	0.00242686	YDL217C	TIM22	0.464806	4.46784e-05
YLL011W	SOF1	-0.33876	1.20034e-05	YMR296C	LCB1	-0.359847	1.11849e-09	YML030W	RCF1	0.503224	0.000175898	YML129C	COX14	0.465021	0.00530436
YBL101C	ECM21	-0.338106	1.59755e-06	YLR020C	YEH2	-0.359483	1.61808e-07	YPR145W	ASN1	0.503324	0.00933182	YJL079C	PRY1	0.465764	0.000116049
YMR062C	ARG7	-0.337405	3.22381e-27	YCR073W-A	SOL2	-0.359092	0.000198464	YGR192C	TDH3	0.503641	1.75587e-31	YGL171W	ROK1	0.466347	0.000168806
YER149C	PEA2	-0.337381	0.00198592	YHR198C	AIM18	-0.359045	0.000156057	YNL172W	APC1	0.504125	5.41508e-05	YBL038W	MRPL16	0.46666	3.31754e-05
YGL026C	TRP5	-0.33731	2.60172e-22	YLR263W	RED1	-0.358326	0.0067363	YLR220W	CCC1	0.504241	0.000188416	YNL183C	NPR1	0.467156	1.54367e-10
YJR070C	LIA1	-0.337241	1.19387e-07	YBR121C	GRS1	-0.356426	1.36822e-19	YOL038W	PRE6	0.504997	8.91048e-12	YER154W	OXA1	0.467749	0.000157889
YMR134W	ERG29	-0.336229	0.00643313	YJL128C	PBS2	-0.356399	2.50942e-07	YDL069C	CBS1	0.506488	0.00210134	YNR022C	MRPL50	0.468757	0.00843166
YJR131W	MNS1	-0.336217	0.000197013	YKL013C	ARC19	-0.356323	2.94878e-08	YML012W	ERV25	0.507012	1.99368e-07	YPR135W	CTF4	0.469764	0.000138483
YGL082W	YGL082W	-0.334729	4.74255e-05	YPL262W	FUM1	-0.356078	7.38994e-13	YML001W	YPT7	0.509116	2.05739e-09	YDL206W	YDL206W	0.469953	2.29879e-05
YNR053C	NOG2	-0.333583	2.7453e-10	YBR103W	SIF2	-0.355709	2.347e-07	YCR020W-B	HTL1	0.509618	0.00554271	YPR083W	MDM36	0.472411	1.48046e-05
YLR193C	UPS1	-0.333549	7.46854e-07	YDR165W	TRM82	-0.355298	5.09667e-07	YDL123W	SNA4	0.511732	0.000981491	YLR312W-A	MRPL15	0.472801	0.0007336
YPL008W	CHL1	-0.332845	0.000963281	YAL026C	DRS2	-0.355132	3.47128e-07	YDR056C	YDR056C	0.512423	6.56948e-07	YER146W	LSM5	0.473169	0.00307383
YPL122C	TFB2	-0.332842	0.00238365	YBR173C	UMP1	-0.354052	2.67148e-06	YDL179W	PCL9	0.512501	0.00246282	YOR283W	YOR283W	0.473927	5.39362e-05
YML071C	COG8	-0.332817	4.57311e-05	YJR035W	RAD26	-0.353156	1.58803e-05	YMR184W	ADD37	0.512982	2.33711e-06	YGR235C	MIC26	0.475082	2.53518e-06
YML081W	TDA9	-0.332136	5.15467e-07	YPL059W	GRX5	-0.353044	3.45169e-06	YER031C	YPT31	0.512983	3.46316e-07	YDR128W	MTC5	0.475975	2.33333e-06
YLR285W	NNT1	-0.331487	6.31661e-06	YBR141C	BMT2	-0.352812	0.0023138	YEL024W	RIP1	0.513592	3.37165e-07	YMR100W	MUB1	0.476985	9.32537e-06
YMR124W	EPO1	-0.33146	4.22959e-08	YGL181W	GTS1	-0.352463	1.90134e-08	YJR082C	EAF6	0.514956	0.000524317	YML001W	YPT7	0.477126	1.54462e-08
YML049C	RSE1	-0.331052	8.00293e-06	YJR149W	YJR149W	-0.35246	0.00272163	YOR227W	HER1	0.51632	2.05825e-08	YHR102W	KIC1	0.477394	6.39839e-09
YGL256W	ADH4	-0.330606	0.000278891	YKL110C	KTI12	-0.352315	1.06145e-06	YDL055C	PSA1	0.517045	0.00132064	YNR046W	TRM112	0.479021	0.00361752
YER157W	COG3	-0.330437	2.70265e-05	YER067W	RGI1	-0.3522	1.05784e-09	YNL254C	RTC4	0.517256	4.41354e-05	YPR104C	FHL1	0.479041	1.17404e-05
YDR354W	TRP4	-0.330383	3.95372e-14	YBR260C	RGD1	-0.352092	3.76721e-06	YDL004W	ATP16	0.517996	0.00230958	YOR145C	PNO1	0.479312	9.00637e-11
YGL195W	GCN1	-0.329447	4.9535e-09	YDR376W	ARH1	-0.351783	1.5242e-05	YCR014C	POL4	0.518752	0.000279766	YDR525W-A	SNA2	0.479484	0.00242363
YPL089C	RLM1	-0.329166	4.79455e-07	YMR086W	SEG1	-0.350597	4.66368e-09	YDR237W	MRPL7	0.518949	0.000429498	YOR189W	IES4	0.479527	0.00984866
YGL111W	NSA1	-0.329154	8.08941e-05	YPL190C	NAB3	-0.349473	1.12255e-08	YHR202W	YHR202W	0.519382	3.88774e-05	YOR362C	PRE10	0.481301	8.42627e-16
YKL183W	LOT5	-0.32915	0.000838251	YBL066C	SEF1	-0.349418	8.94061e-05	YGL025C	PGD1	0.519426	2.40203e-06	YCR020C-A	MAK31	0.481681	0.000176872
YLR116W	MSL5	-0.328874	0.00040925	YGL220W	FRA2	-0.349341	0.000692543	YLR067C	PET309	0.520424	0.000240826	YJL004C	SYS1	0.482428	5.40816e-06
YPL019C	VTC3	-0.328679	5.53629e-08	YDR363W	ESC2	-0.348919	0.000465714	YBR235W	VHC1	0.520837	4.30036e-11	YBL099W	ATP1	0.482881	0.00275497
YER110C	KAP123	-0.328645	3.08568e-09	YER104W	RTT105	-0.348854	0.00590104	YOR044W	IRC23	0.521841	5.23014e-05	YNL101W	AVT4	0.483127	1.6715e-07
YJR110W	YMR1	-0.328462	0.00022415	YOL062C	APM4	-0.347473	3.65941e-09	YBR139W	YBR139W	0.522182	0.000427902	YDR194C	MSS116	0.483407	0.000146205
YMR020W	FMS1	-0.328282	4.16724e-07	YBR154C	RPB5	-0.347411	4.44195e-05	YMR290C	HAS1	0.52241	1.44824e-10	YKR002W	PAP1	0.484002	0.00856914
YIL038C	NOT3	-0.328275	3.0607e-06	YDR310C	SUM1	-0.347158	0.000480526	YPR100W	MRPL51	0.523158	8.70294e-05	YDL070W	BDF2	0.484217	0.000413572
YBR198C	TAF5	-0.328022	1.05264e-05	YGL238W	CSE1	-0.347106	1.61913e-12	YER139C	RTR1	0.526323	0.000684059	YOR045W	TOM6	0.484422	0.000639266
YLR392C	ART10	-0.326807	0.00405757	YPL005W	AEP3	-0.346616	1.25494e-05	YHR002W	LEU5	0.528849	1.78958e-05	YIL138C	TPM2	0.484911	2.72869e-05
YLL003W	SFI1	-0.326493	0.000125842	YFR047C	BNA6	-0.346412	1.07966e-09	YKR018C	YKR018C	0.52906	0.000523558	YDR176W	NGG1	0.485037	0.00205324
YJR002W	MPP10	-0.326349	1.43699e-06	YGL126W	SCS3	-0.345633	0.000526628	YDR128W	MTC5	0.530238	0.000243018	YNL151C	RPC31	0.485511	0.00363277
YDL066W	IDP1	-0.326296	7.07637e-16	YNL313C	EMW1	-0.34489	1.07687e-06	YHR066W	SSF1	0.531105	3.41874e-08	YJL012C	VTC4	0.486187	4.59365e-12
YML093W	UTP14	-0.326229	1.13363e-05	YMR012W	CLU1	-0.344837	9.90941e-10	YBR043C	QDR3	0.531529	1.31809e-08	YML030W	RCF1	0.486369	0.000164004
YNR024W	MPP6	-0.326181	0.00455292	YLL028W	TPO1	-0.34388	6.46393e-06	YCR079W	PTC6	0.531701	1.38701e-05	YER031C	YPT31	0.486397	4.31215e-06
YOR275C	RIM20	-0.325539	3.23995e-06	YNR050C	LYS9	-0.343347	0.000142886	YJL079C	PRY1	0.535245	5.91561e-09	YIR029W	DAL2	0.48726	0.0002836
YDR494W	RSM28	-0.325032	0.000919948	YBR089C-A	NHP6B	-0.343122	0.00237649	YCR046C	IMG1	0.535851	0.000160861	YDR056C	YDR056C	0.48731	1.08586e-05
YCL029C	BIK1	-0.32503	0.000351827	YNL209W	SSB2	-0.342924	6.55e-24	YDR079C-A	TFB5	0.536251	0.00524674	YMR002W	MIX17	0.487414	3.00848e-11
YCR048W	ARE1	-0.324948	3.77669e-07	YNL208W	YNL208W	-0.342774	9.2425e-16	YML104C	MDM1	0.537196	9.50349e-05	YOR285W	RDL1	0.48751	0.000405933
YLR071C	RGR1	-0.324246	1.00299e-05	YCR071C	IMG2	-0.342701	0.00664561	YDL136W	RPL35B	0.537936	0.00413168	YNL135C	FPR1	0.488093	0.00041302
YOL068C	HST1	-0.324105	2.0703e-07	YER123W	YCK3	-0.342061	5.12749e-07	YOR108W	LEU9	0.538572	0.00176161	YBR241C	YBR241C	0.488906	0.00803835
YOL062C	APM4	-0.323901	2.34054e-07	YNR046W	TRM112	-0.341753	0.000652128	YOR043W	WHI2	0.538728	4.43589e-11	YPL198W	RPL7B	0.488947	4.23644e-11
YOR168W	GLN4	-0.323786	7.71257e-12	YOR224C	RPB8	-0.341726	9.91671e-05	YEL063C	CAN1	0.539303	2.103e-08	YDL091C	UBX3	0.489185	0.00174805
YER068W	MOT2	-0.323776	8.0192e-07	YFL034C-A	RPL22B	-0.341225	8.13102e-08	YPL058C	PDR12	0.539901	5.456e-06	YOR182C	RPS30B	0.489198	0.00179462
YGR095C	RRP46	-0.322919	0.000126891	YKR010C	TOF2	-0.341171	0.00118662	YOR104W	PIN2	0.540459	1.32451e-05	YER169W	RPH1	0.490006	7.24172e-05
YDR516C	EMI2	-0.322844	1.09611e-05	YER019W	ISC1	-0.341104	8.54527e-07	YDL183C	YDL183C	0.540707	2.93106e-05	YJL063C	MRPL8	0.490525	0.00131644
YBR122C	MRPL36	-0.322838	0.000232616	YNL206C	RTT106	-0.34052	2.62806e-05	YER093C-A	AIM11	0.541033	0.00319004	YMR148W	OSW5	0.491167	0.00152898
YPR036W-A	SPO24	-0.322535	1.86527e-18	YPL162C	YPL162C	-0.340257	0.00238993	YHL035C	VMR1	0.541085	6.43e-10	YPR080W	TEF1	0.491363	4.0241e-05
YCR042C	TAF2	-0.321772	1.00591e-05	YKR059W	TIF1	-0.339526	3.54577e-07	YHR051W	COX6	0.541682	6.96011e-14	YBR171W	SEC66	0.491466	0.000647955
YLR337C	VRP1	-0.321247	3.0229e-06	YPL202C	AFT2	-0.339502	5.43737e-08	YPR031W	NTO1	0.542199	0.00225689	YOR043W	WHI2	0.493026	6.41155e-08
YLR095C	IOC2	-0.320947	3.35375e-05	YLL050C	COF1	-0.338933	1.63908e-16	YPL026C	SKS1	0.543881	7.71841e-07	YOL011W	PLB3	0.493325	0.000100957
YBL011W	SCT1	-0.320943	3.85872e-06	YDR516C	EMI2	-0.338863	8.56745e-08	YGR188C	BUB1	0.543953	0.00508773	YFR004W	RPN11	0.495698	0.00337975
YBR160W	CDC28	-0.320828	0.000705075	YLR242C	ARV1	-0.33825	0.00324035	YKL078W	DHR2	0.544752	0.000915538	YER017C	AFG3	0.495906	5.65907e-09
YBR130C	SHE3	-0.320283	0.000287627	YGR240C	PFK1	-0.337762	2.4681e-26	YMR074C	YMR074C	0.546382	7.42098e-07	YOR104W	PIN2	0.496169	6.55125e-05
YAL047C	SPC72	-0.320079	0.00539905	YOL159C	YOL159C	-0.337066	0.000339099	YGR048W	UFD1	0.546668	6.70681e-09	YBR039W	ATP3	0.496591	1.02532e-07
YDR061W	YDR061W	-0.319875	0.000656993	YDR368W	YPR1	-0.336751	2.63114e-07	YOR166C	SWT1	0.546905	3.42662e-06	YMR314W	PRE5	0.498183	0.00021406
YGL201C	MCM6	-0.318941	5.90779e-05	YAR014C	BUD14	-0.336531	9.13575e-13	YCR004C	YCP4	0.547782	0.00211805	YKR037C	SPC34	0.49852	0.000894445
YEL053C	MAK10	-0.318851	0.000177208	YDR129C	SAC6	-0.33594	2.45103e-24	YOR368W	RAD17	0.548601	0.000387883	YFR033C	QCR6	0.49862	8.91634e-10
YLL061W	MMP1	-0.318526	9.76455e-12	YLR207W	HRD3	-0.335784	2.57303e-06	YJL093C	TOK1	0.549012	1.50511e-05	YOR078W	BUD21	0.500584	8.94818e-07
YNL059C	ARP5	-0.317896	9.791e-08	YMR320W	YMR320W	-0.335668	0.00213479	YER158C	YER158C	0.54914	0.00109578	YMR292W	GOT1	0.50228	0.00196767
YDR435C	PPM1	-0.317863	6.78286e-05	YNL044W	YIP3	-0.335477	1.0407e-13	YPR083W	MDM36	0.551732	4.98036e-07	YJL148W	RPA34	0.502347	2.17992e-06
YNL119W	NCS2	-0.317725	0.000618841	YNL041C	COG6	-0.33533	1.44436e-07	YBR052C	RFS1	0.55264	0.00609733	YFR011C	MIC19	0.502448	0.00854126
YMR093W	UTP15	-0.317578	8.46997e-06	YKL064W	MNR2	-0.335196	3.98408e-08	YBL107C	MIX23	0.553566	0.00172827	YOR227W	HER1	0.503389	1.81355e-10
YFL033C	RIM15	-0.316972	7.65373e-05	YBR254C	TRS20	-0.334871	0.00176731	YJL185C	ATG36	0.553665	0.00555383	YEL072W	RMD6	0.505494	0.00818992
YBR060C	ORC2	-0.316962	0.00270843	YMR131C	RRB1	-0.334343	4.24575e-08	YPL068C	YPL068C	0.554513	0.00725473	YHR195W	NVJ1	0.506231	2.94835e-05
YOR260W	GCD1	-0.316614	3.00474e-07	YER148W	SPT15	-0.333694	1.08481e-07	YDR319C	YFT2	0.554961	0.00150978	YCL005W-A	VMA9	0.506935	0.00154987
YHR135C	YCK1	-0.316403	2.1205e-07	YMR309C	NIP1	-0.333628	3.48025e-12	YKL090W	CUE2	0.555737	0.000137526	YER074W-A	YOS1	0.507193	3.65506e-05
YBL037W	APL3	-0.316321	0.000487211	YDR152W	GIR2	-0.332875	1.33336e-05	YIR037W	HYR1	0.556064	0.00234867	YLR005W	SSL1	0.507254	6.03501e-07
YAL014C	SYN8	-0.315396	1.94638e-05	YBL029C-A	YBL029C-A	-0.332537	0.00518487	YJR135W-A	TIM8	0.556178	0.00979298	YOL038W	PRE6	0.50801	4.58289e-10
YBL055C	YBL055C	-0.314759	8.71995e-05	YDL214C	PRR2	-0.332483	0.00807034	YBR120C	CBP6	0.556398	0.00148545	YNL096C	RPS7B	0.508495	0.000205006
YBR251W	MRPS5	-0.314591	0.00400646	YER078C	ICP55	-0.33215	7.04876e-05	YDR160W	SSY1	0.557296	2.68538e-06	YNL172W	APC1	0.509065	8.66166e-05
YJL203W	PRP21	-0.31448	0.00914956	YLR175W	CBF5	-0.331898	1.14439e-13	YOR252W	TMA16	0.557788	0.000680515	YHR122W	CIA2	0.509369	0.00451575
YER045C	ACA1	-0.314436	0.000106485	YLR107W	REX3	-0.331757	9.45744e-09	YAR007C	RFA1	0.55992	0.000383173	YLR435W	TSR2	0.511926	0.000164133
YCL005W	LDB16	-0.31417	0.00686519	YLR219W	MSC3	-0.331098	4.11148e-06	YEL059C-A	SOM1	0.562036	0.000755313	YNL301C	RPL18B	0.512046	7.77079e-05
YPL188W	POS5	-0.314136	4.85778e-09	YOR370C	MRS6	-0.331093	1.69338e-08	YFL007W	BLM10	0.562122	5.69664e-09	YIL130W	ASG1	0.512397	1.71489e-06
YOL072W	THP1	-0.313681	0.000535029	YDL223C	HBT1	-0.330209	0.000629073	YMR041C	ARA2	0.562132	5.92456e-05	YEL050C	RML2	0.513899	7.93649e-05
YIL110W	HPM1	-0.313614	0.00383386	YPR082C	DIB1	-0.329422	0.00239178	YJR126C	VPS70	0.564184	2.69274e-05	YBR269C	SDH8	0.513969	3.02479e-06
YJL047C	RTT101	-0.313578	0.000339939	YHR006W	STP2	-0.329229	1.01236e-15	YMR302C	YME2	0.564836	0.000175863	YOR166C	SWT1	0.51495	6.08495e-05
YPR009W	SUT2	-0.313264	0.000406108	YGR015C	YGR015C	-0.329027	0.00415054	YGR091W	PRP31	0.565072	0.000969528	YOL005C	RPB11	0.514957	3.22934e-06
YGR285C	ZUO1	-0.313229	1.09614e-11	YJL091C	GWT1	-0.328996	0.00156557	YGR138C	TPO2	0.565648	0.000194707	YOL092W	YPQ1	0.515103	0.00791881
YIR031C	DAL7	-0.313189	3.31393e-05	YNL149C	PGA2	-0.328493	4.79253e-06	YER094C	PUP3	0.566545	2.00575e-05	YDL069C	CBS1	0.515321	0.0045414
YGR015C	YGR015C	-0.312834	0.00827117	YPL270W	MDL2	-0.328479	2.37381e-10	YLR265C	NEJ1	0.569957	0.000340914	YOL030W	GAS5	0.516387	6.34593e-08
YHR072W-A	NOP10	-0.312752	1.70259e-05	YKL126W	YPK1	-0.328196	1.99156e-10	YDR069C	DOA4	0.570908	1.04848e-05	YML055W	SPC2	0.516476	0.00134442
YGR094W	VAS1	-0.312709	2.35218e-20	YNR048W	YNR048W	-0.328194	0.00280028	YBR106W	PHO88	0.572253	7.59232e-05	YNL213C	RRG9	0.517129	0.0011081
YKR063C	LAS1	-0.312664	0.000657725	YKR096W	ESL2	-0.328069	4.50426e-09	YJL156C	SSY5	0.573244	1.05649e-06	YHR121W	LSM12	0.517925	0.00207043
YPR045C	THP3	-0.312532	0.00015562	YJR058C	APS2	-0.327617	0.00012608	YPR073C	LTP1	0.574342	0.000410419	YDL192W	ARF1	0.51819	0.00153064
YLR253W	MCP2	-0.312458	5.46242e-05	YLR438C-A	LSM3	-0.32747	0.000465785	YER004W	FMP52	0.576472	3.768e-10	YLR168C	UPS2	0.518575	0.000257579
YGR072W	UPF3	-0.311935	0.000748933	YJR072C	NPA3	-0.326359	3.14957e-06	YIL118W	RHO3	0.577645	1.19323e-12	YPR098C	YPR098C	0.518606	0.00952485
YCR059C	YIH1	-0.31193	8.03667e-05	YMR295C	YMR295C	-0.326303	7.92439e-14	YJL174W	KRE9	0.579356	2.4018e-05	YBR196C	PGI1	0.519493	0.000915253
YKL222C	YKL222C	-0.311753	0.0068284	YFR050C	PRE4	-0.326302	4.28406e-06	YLR009W	RLP24	0.581554	1.93693e-08	YIR005W	IST3	0.519897	0.000148523
YHR099W	TRA1	-0.311517	3.71962e-05	YMR039C	SUB1	-0.326187	1.98869e-07	YGR029W	ERV1	0.582519	0.00239394	YGR132C	PHB1	0.521455	2.78706e-07
YHR082C	KSP1	-0.311492	1.2941e-06	YLR172C	DPH5	-0.325826	1.27617e-07	YMR111C	YMR111C	0.583328	0.000386488	YMR194W	RPL36A	0.521654	0.00530436
YDR098C	GRX3	-0.311167	2.44008e-06	YGR295C	COS6	-0.325243	4.43688e-11	YPL116W	HOS3	0.58406	0.00062086	YOR147W	MDM32	0.522048	0.00026532
YNL106C	INP52	-0.310807	0.00105901	YJL153C	INO1	-0.323635	6.10513e-21	YLR051C	FCF2	0.584113	0.000588524	YNR050C	LYS9	0.522107	4.56615e-08
YER180C	ISC10	-0.310685	0.00270873	YBR127C	VMA2	-0.323531	9.52014e-18	YKL025C	PAN3	0.585482	0.00512765	YKL040C	NFU1	0.523277	0.00834881
YMR180C	CTL1	-0.310462	0.00237315	YMR022W	UBC7	-0.323084	0.00026649	YPL132W	COX11	0.585779	0.000157566	YLR017W	MEU1	0.523844	4.62133e-07
YPL058C	PDR12	-0.309887	1.54664e-10	YML114C	TAF8	-0.323044	1.85664e-06	YBL113C	YBL113C	0.587298	0.00241546	YIL003W	CFD1	0.523931	0.00253709
YPR033C	HTS1	-0.309555	4.41184e-12	YPR198W	SGE1	-0.323017	9.1862e-09	YJL210W	PEX2	0.58733	1.16098e-05	YHR051W	COX6	0.524477	2.71391e-11
YDR362C	TFC6	-0.30949	0.00302037	YLL003W	SFI1	-0.322606	9.47572e-05	YGL037C	PNC1	0.587409	0.00115487	YBL058W	SHP1	0.52507	2.51992e-11
YDR265W	PEX10	-0.309467	0.00377257	YBR061C	TRM7	-0.322591	0.00279732	YOR157C	PUP1	0.587832	8.70053e-07	YNL067W	RPL9B	0.525133	1.19204e-10
YGR119C	NUP57	-0.309465	1.90621e-07	YOR113W	AZF1	-0.322546	9.31554e-05	YPR124W	CTR1	0.588525	0.00139699	YLL014W	EMC6	0.525288	0.00297055
YGL202W	ARO8	-0.309238	3.09255e-19	YLL063C	AYT1	-0.322435	0.000483023	YGR215W	RSM27	0.588649	0.000855387	YJR112W	NNF1	0.526156	0.000973145
YPL243W	SRP68	-0.309119	1.10477e-08	YBR297W	MAL33	-0.3222	2.6226e-12	YHR116W	COX23	0.589467	0.00125936	YGR048W	UFD1	0.527433	6.49488e-09
YCR106W	RDS1	-0.30884	0.000942534	YOR143C	THI80	-0.321972	0.00568912	YPL211W	NIP7	0.590006	3.60962e-05	YIR012W	SQT1	0.527449	5.69772e-08
YER090W	TRP2	-0.308756	4.46009e-15	YPR181C	SEC23	-0.321869	6.66879e-11	YPR035W	GLN1	0.590036	0.00294648	YLR250W	SSP120	0.528526	0.00109384
YBR255W	MTC4	-0.308549	6.905e-05	YJL041W	NSP1	-0.321818	2.39013e-09	YMR173W	DDR48	0.591398	9.1438e-10	YAL003W	EFB1	0.52877	0.000453529
YNL255C	GIS2	-0.308276	2.13375e-08	YGL207W	SPT16	-0.320925	7.41305e-12	YDL014W	NOP1	0.591923	1.04841e-06	YCR079W	PTC6	0.529516	1.82737e-05
YBR087W	RFC5	-0.308086	0.00307826	YGL151W	NUT1	-0.320431	4.09982e-06	YNL067W	RPL9B	0.592567	8.87878e-25	YGL220W	FRA2	0.52965	0.00311748
YHR032W	ERC1	-0.307916	2.87947e-06	YDR244W	PEX5	-0.320181	7.72608e-10	YNL321W	VNX1	0.592584	6.70012e-07	YJL112W	MDV1	0.529714	0.000790875
YDR083W	RRP8	-0.307747	0.00283738	YLR060W	FRS1	-0.319972	6.08586e-16	YBL095W	YBL095W	0.593185	5.78323e-07	YMR173W	DDR48	0.530096	0.000317964
YIR008C	PRI1	-0.307668	0.00529343	YDL063C	SYO1	-0.319087	2.30784e-05	YLR164W	SHH4	0.593772	0.00066041	YHR026W	VMA16	0.530783	3.28758e-06
YOR116C	RPO31	-0.307589	5.61199e-06	YNL236W	SIN4	-0.3186	6.17388e-05	YPR104C	FHL1	0.594952	4.14383e-09	YOR294W	RRS1	0.530808	0.000108147
YLL008W	DRS1	-0.306906	9.76162e-05	YCR033W	SNT1	-0.318395	1.9357e-07	YNL133C	FYV6	0.595832	2.93106e-05	YIL134W	FLX1	0.531661	0.0025286
YOL145C	CTR9	-0.306582	5.26517e-08	YDR524C-B	YDR524C-B	-0.317781	1.29598e-15	YNL147W	LSM7	0.596232	0.00125071	YDL008W	APC11	0.533414	0.00149656
YGR089W	NNF2	-0.306525	0.000491829	YPL030W	TRM44	-0.317272	4.52915e-06	YDL206W	YDL206W	0.598355	2.21796e-07	YCR087C-A	YCR087C-A	0.534339	0.000432818
YBR095C	RXT2	-0.306404	0.00104251	YNR008W	LRO1	-0.317146	0.00270753	YNL155W	CUZ1	0.604334	4.69653e-05	YHL035C	VMR1	0.534862	2.82404e-07
YAL032C	PRP45	-0.306144	0.00699795	YML074C	FPR3	-0.316916	1.32802e-07	YLR290C	YLR290C	0.606964	5.92695e-10	YEL009C	GCN4	0.534892	0.00394558
YMR301C	ATM1	-0.305519	2.25693e-05	YGR012W	YGR012W	-0.316852	7.22487e-06	YDR493W	MZM1	0.606988	0.000523558	YDR347W	MRP1	0.535764	1.39159e-05
YGR017W	YGR017W	-0.305311	2.29638e-05	YLL043W	FPS1	-0.316588	3.09266e-08	YDR325W	YCG1	0.607502	3.42662e-06	YIL070C	MAM33	0.536404	0.000138511
YOR113W	AZF1	-0.304466	0.000185533	YKR086W	PRP16	-0.31643	2.81198e-05	YMR100W	MUB1	0.610334	2.83286e-07	YER043C	SAH1	0.537161	0.000252528
YGR204W	ADE3	-0.304221	1.04329e-19	YGR192C	TDH3	-0.315466	4.59435e-26	YJR112W	NNF1	0.610664	9.75009e-06	YPL043W	NOP4	0.53792	3.16651e-09
YDL167C	NRP1	-0.303576	5.59615e-05	YDR294C	DPL1	-0.315461	8.86859e-13	YPL065W	VPS28	0.610963	0.000290597	YDL235C	YPD1	0.53911	1.80598e-07
YPL074W	YTA6	-0.303039	1.16343e-05	YPL022W	RAD1	-0.315097	8.73221e-09	YPR094W	RDS3	0.611473	3.70689e-05	YBR230C	OM14	0.540201	0.00124458
YOL004W	SIN3	-0.302889	1.61766e-06	YOL107W	YOL107W	-0.314873	7.55585e-06	YPR056W	TFB4	0.611865	0.000475752	YBL041W	PRE7	0.541156	8.92093e-05
YKL203C	TOR2	-0.302835	0.000363079	YLR199C	PBA1	-0.314798	0.00033222	YOR355W	GDS1	0.612012	3.51481e-13	YDR156W	RPA14	0.541962	4.38866e-05
YMR273C	ZDS1	-0.302659	0.0032672	YHR077C	NMD2	-0.314659	1.70618e-06	YKR030W	GMH1	0.615995	0.000388436	YJL155C	FBP26	0.542203	0.000643448
YER019W	ISC1	-0.302634	4.04236e-05	YIL149C	MLP2	-0.313841	2.6816e-05	YML050W	AIM32	0.616525	0.000730252	YCR015C	YCR015C	0.542375	0.000915253
YGL225W	VRG4	-0.301632	9.7535e-08	YNL190W	YNL190W	-0.313351	3.15222e-12	YPL050C	MNN9	0.617719	7.89124e-09	YPL013C	MRPS16	0.542448	2.06061e-05
YKR099W	BAS1	-0.301354	2.3198e-06	YIL110W	HPM1	-0.313308	0.00426799	YDR334W	SWR1	0.618293	2.11382e-09	YMR233W	TRI1	0.542535	0.00988125
YGL186C	TPN1	-0.301103	1.22209e-09	YJL044C	GYP6	-0.312402	5.81254e-07	YBL042C	FUI1	0.620355	6.43333e-14	YDR361C	BCP1	0.542879	2.03016e-05
YBR028C	YPK3	-0.301034	0.00208284	YLR086W	SMC4	-0.312235	0.00161039	YLR390W-A	CCW14	0.620807	8.3826e-07	YIL156W-B	YIL156W-B	0.543715	0.00465664
YLL021W	SPA2	-0.300988	2.89816e-05	YGL023C	PIB2	-0.312157	7.82379e-06	YDL208W	NHP2	0.62088	2.87808e-09	YNL302C	RPS19B	0.543757	0.00858847
YAR019C	CDC15	-0.300617	0.00505338	YOL004W	SIN3	-0.311965	1.40325e-07	YML009C	MRPL39	0.624427	0.000962998	YHR202W	YHR202W	0.545221	3.57456e-05
YKR098C	UBP11	-0.299664	0.000301736	YGR040W	KSS1	-0.311679	0.000128379	YLL039C	UBI4	0.624455	0.007729	YDR124W	YDR124W	0.547279	0.000662297
YOR128C	ADE2	-0.299428	2.21631e-14	YFR031C-A	RPL2A	-0.311452	3.06481e-15	YPL078C	ATP4	0.625382	2.75563e-09	YHR072W-A	NOP10	0.548353	0.00546401
YGR136W	LSB1	-0.299209	0.00044241	YGR261C	APL6	-0.310805	7.65559e-07	YER126C	NSA2	0.627282	1.86232e-08	YJL003W	COX16	0.548866	0.00468534
YPR016C	TIF6	-0.298791	7.68298e-08	YNL257C	SIP3	-0.310284	2.96869e-07	YNL306W	MRPS18	0.627499	1.09963e-08	snR70	SNR70	0.549997	0.00192881
YHR058C	MED6	-0.298311	0.00229589	YDR454C	GUK1	-0.309396	4.99416e-07	YMR031C	EIS1	0.62827	1.68634e-05	YOL164W	BDS1	0.550203	0.00397525
YEL047C	FRD1	-0.298112	7.55991e-09	YOR239W	ABP140	-0.308609	0.000168322	YIL130W	ASG1	0.628729	1.70074e-08	YIL023C	YKE4	0.551388	1.25499e-09
YNL169C	PSD1	-0.298109	2.05249e-11	YML106W	URA5	-0.307485	3.43407e-07	YEL030W	ECM10	0.62933	0.00133506	YDR374W-A	WIP1	0.553113	0.000888968
YGL013C	PDR1	-0.297469	1.44969e-05	YDR326C	YSP2	-0.307345	9.55728e-07	YOL077C	BRX1	0.632837	1.41732e-08	YGR133W	PEX4	0.553701	0.00159079
YDR291W	HRQ1	-0.296958	0.00140751	YNL261W	ORC5	-0.307248	0.00497286	YMR226C	YMR226C	0.634446	7.14365e-31	YGR239C	PEX21	0.55378	9.64623e-09
YGR195W	SKI6	-0.295819	0.00301793	YOR350C	MNE1	-0.306332	0.00372627	YJL173C	RFA3	0.634957	0.00528339	YIL052C	RPL34B	0.554277	0.00713976
YPR134W	MSS18	-0.29566	0.0073842	YMR313C	TGL3	-0.305974	1.13282e-06	YBR006W	UGA2	0.635129	0.00357724	YPL221W	FLC1	0.556157	4.4855e-23
YPL042C	SSN3	-0.295015	0.000759285	YDR443C	SSN2	-0.305692	0.000772806	YLR024C	UBR2	0.637174	5.49414e-08	YLR290C	YLR290C	0.556887	2.90139e-06
YLR239C	LIP2	-0.294841	0.0031056	YGL105W	ARC1	-0.305529	6.01062e-08	YCL058C	FYV5	0.643281	0.00332154	YMR286W	MRPL33	0.558869	0.00034285
YPL169C	MEX67	-0.294591	1.50417e-06	YIL038C	NOT3	-0.305524	4.53958e-06	YAL025C	MAK16	0.64377	1.58183e-14	YML007W	YAP1	0.559769	6.74902e-11
YER141W	COX15	-0.293921	5.09452e-06	YGL223C	COG1	-0.305174	0.00011227	YDR397C	NCB2	0.645458	2.5397e-08	YDR373W	FRQ1	0.561065	3.60955e-08
YCL014W	BUD3	-0.293862	0.00512992	YAL043C	PTA1	-0.305018	1.61803e-06	YER177W	BMH1	0.647721	2.17577e-26	YNL321W	VNX1	0.562075	9.58926e-05
YNL035C	YNL035C	-0.293815	0.000565974	YOL129W	VPS68	-0.30465	1.99071e-07	YLR043C	TRX1	0.648483	6.90112e-15	YPR125W	YLH47	0.563775	1.64342e-09
YDR463W	STP1	-0.293741	6.76569e-11	YGL133W	ITC1	-0.303925	0.000337386	YPL054W	LEE1	0.648646	0.00110757	YGR082W	TOM20	0.564059	0.00115578
YKL064W	MNR2	-0.293495	4.55799e-06	YOR327C	SNC2	-0.303315	1.503e-05	YJL103C	GSM1	0.649505	5.32782e-05	YMR257C	PET111	0.56607	0.00173687
YBR150C	TBS1	-0.293274	0.000358203	YPL019C	VTC3	-0.303226	6.80852e-08	YFL024C	EPL1	0.649687	2.5824e-05	YLR204W	QRI5	0.566267	0.00233167
YGL122C	NAB2	-0.292874	7.15525e-07	YNL294C	RIM21	-0.302938	4.39574e-09	YDR001C	NTH1	0.650569	0.000629351	YDR185C	UPS3	0.566961	0.000782665
YOL036W	YOL036W	-0.292455	3.921e-07	YDR463W	STP1	-0.30272	3.8772e-11	YPL013C	MRPS16	0.650637	6.14661e-09	YMR138W	CIN4	0.567571	0.00199873
YOR290C	SNF2	-0.292193	2.38465e-05	YIL156W	UBP7	-0.301847	0.00112179	YNL274C	GOR1	0.651877	9.01513e-07	YPL131W	RPL5	0.569457	0.00558156
YNL267W	PIK1	-0.292105	6.27184e-06	YNL153C	GIM3	-0.301242	0.000170808	YCR015C	YCR015C	0.654526	7.57986e-06	YBR109C	CMD1	0.570025	0.000199637
YMR030W	RSF1	-0.291983	0.00926701	YDR108W	TRS85	-0.301126	4.41109e-05	YER169W	RPH1	0.65583	7.3159e-07	YCR059C	YIH1	0.570381	8.7473e-07
YDR141C	DOP1	-0.291522	1.17379e-06	YML021C	UNG1	-0.300871	0.00796379	YOL023W	IFM1	0.656068	6.01277e-07	YOR367W	SCP1	0.571224	1.59751e-05
YNR011C	PRP2	-0.291306	0.00182206	YPR188C	MLC2	-0.300692	0.00431382	YGR222W	PET54	0.656721	0.0016574	YLR007W	NSE1	0.573149	7.08667e-06
YNL050C	YNL050C	-0.290781	0.00712999	YEL025C	YEL025C	-0.3004	8.83276e-06	YKL050C	YKL050C	0.657156	0.000511305	YDR050C	TPI1	0.5742	2.68261e-06
YOL137W	BSC6	-0.290772	0.0056276	YEL009C	GCN4	-0.300383	1.11126e-20	YHR100C	GEP4	0.657998	4.42707e-05	YDR167W	TAF10	0.574289	0.000710782
YDR425W	SNX41	-0.290127	0.00155405	YBR016W	YBR016W	-0.300355	0.000270234	YDR418W	RPL12B	0.660237	0.00604555	YDR529C	QCR7	0.574609	0.00201362
YJR093C	FIP1	-0.289784	0.00260596	YEL017C-A	PMP2	-0.300132	1.14743e-06	YOR302W	YOR302W	0.660606	3.5604e-06	YLR225C	YLR225C	0.577455	2.12008e-13
YFR009W	GCN20	-0.289517	1.07494e-07	YGR024C	THG1	-0.299354	0.000280479	YLR423C	ATG17	0.661011	0.00241393	YFL022C	FRS2	0.577922	6.51541e-12
YDR295C	HDA2	-0.28942	0.00290266	YDR457W	TOM1	-0.299155	6.59639e-07	YKL148C	SDH1	0.662655	0.00241376	YGR102C	GTF1	0.578112	7.45339e-06
YNL127W	FAR11	-0.289417	0.00155249	YDR206W	EBS1	-0.298828	2.90489e-06	YGL226W	MTC3	0.66374	0.000202092	YDR016C	DAD1	0.578609	0.00227462
YIR018W	YAP5	-0.289192	0.00466719	YOR208W	PTP2	-0.298596	3.33097e-07	YJR069C	HAM1	0.664689	1.09508e-05	YER093C-A	AIM11	0.57864	0.00548211
YOL138C	RTC1	-0.288061	0.000400321	YHL048W	COS8	-0.298258	7.35145e-07	YNL024C	YNL024C	0.665089	0.000392729	YIL069C	RPS24B	0.578872	0.00611458
YNL297C	MON2	-0.287913	9.39121e-06	YMR259C	TRM732	-0.29785	0.000828748	YDR231C	COX20	0.665607	4.19684e-07	YGL179C	TOS3	0.579908	0.00577512
YGR103W	NOP7	-0.28787	2.63201e-05	YBL014C	RRN6	-0.297669	0.000790187	YKL185W	ASH1	0.666003	0.00189387	YLR024C	UBR2	0.580695	1.23841e-06
YOR001W	RRP6	-0.287782	1.81536e-05	YMR026C	PEX12	-0.297216	0.00585379	YLR001C	YLR001C	0.666597	9.75159e-06	YBL043W	ECM13	0.58113	4.20917e-06
YKL099C	UTP11	-0.287246	0.00587301	YOL098C	YOL098C	-0.296563	8.26543e-08	YGL008C	PMA1	0.667861	1.13249e-08	YPL050C	MNN9	0.58202	8.81972e-09
YHR179W	OYE2	-0.286706	3.2395e-15	YPL218W	SAR1	-0.296151	6.23525e-07	YLR289W	GUF1	0.668927	0.000134941	YIL118W	RHO3	0.58417	8.43491e-10
YOL115W	PAP2	-0.286665	0.000967952	YOR209C	NPT1	-0.294978	5.94925e-13	YPR187W	RPO26	0.669456	9.23479e-06	YMR184W	ADD37	0.584918	1.69629e-06
YPR013C	CMR3	-0.286644	0.000478896	YBR081C	SPT7	-0.293668	0.00010458	YDR282C	YDR282C	0.6699	0.00133165	YNR018W	RCF2	0.585891	1.71698e-12
YDR266C	HEL2	-0.286361	9.18044e-05	YKR071C	DRE2	-0.293457	7.9914e-13	YJL131C	AIM23	0.670929	0.00395186	YGR232W	NAS6	0.587126	5.98461e-07
YGR208W	SER2	-0.285998	0.000997759	YHR133C	NSG1	-0.293399	7.83262e-05	YOR359W	VTS1	0.671348	2.61419e-05	YJL062W-A	COA3	0.58824	0.000711347
YOR194C	TOA1	-0.285996	0.00731655	YJL121C	RPE1	-0.291877	0.000514742	YMR015C	ERG5	0.672778	0.000183366	YDL053C	PBP4	0.590448	0.00658527
YDR405W	MRP20	-0.285792	0.0030379	YJL061W	NUP82	-0.291738	1.63299e-05	YLR007W	NSE1	0.672983	1.15871e-09	YGL117W	YGL117W	0.590768	0.00179289
YOR130C	ORT1	-0.285421	1.07768e-05	YOR241W	MET7	-0.291455	4.5346e-07	YLR455W	PDP3	0.674838	4.89186e-06	YCR076C	FUB1	0.590969	0.000269064
YKR086W	PRP16	-0.284735	0.000366399	YLR226W	BUR2	-0.29083	0.000865334	YJL078C	PRY3	0.675123	2.87715e-07	YLR099C	ICT1	0.591669	3.93547e-06
YHR107C	CDC12	-0.284659	0.000542386	YJR005W	APL1	-0.290628	1.04328e-05	YLL022C	HIF1	0.675146	4.84498e-05	YNL002C	RLP7	0.592543	3.22542e-09
YAR002W	NUP60	-0.284102	0.00033474	YJL109C	UTP10	-0.290609	1.07223e-07	YOL071W	SDH5	0.678507	0.00013397	YIL004C	BET1	0.592733	1.19824e-05
YPR049C	ATG11	-0.284021	0.000712624	YFR005C	SAD1	-0.28984	0.00314356	YOR285W	RDL1	0.67939	1.06163e-06	YKL020C	SPT23	0.593095	0.00666801
YIL156W	UBP7	-0.283929	0.00372699	YJL039C	NUP192	-0.289801	5.08178e-05	YAL044W-A	YAL044W-A	0.680312	6.23444e-06	YDL212W	SHR3	0.593369	1.10472e-05
YBR119W	MUD1	-0.283793	0.00697589	YDR264C	AKR1	-0.289587	9.13064e-09	YJL096W	MRPL49	0.680998	0.000298761	YGR044C	RME1	0.593448	6.09275e-05
YKR027W	BCH2	-0.283596	0.00449873	YGL112C	TAF6	-0.289471	2.11984e-07	YCL054W	SPB1	0.681508	1.34232e-17	YBR152W	SPP381	0.594001	0.00670246
YGL223C	COG1	-0.28335	0.000450444	YNL263C	YIF1	-0.289079	0.000966055	YLR408C	BLS1	0.681873	0.00212525	YKL124W	SSH4	0.595128	0.00821482
YGR168C	YGR168C	-0.283268	0.0052334	YDR388W	RVS167	-0.288864	1.34388e-10	YKL002W	DID4	0.682966	0.00207163	YPL065W	VPS28	0.595222	0.000940612
YOR330C	MIP1	-0.283171	0.00111775	YHR086W	NAM8	-0.288562	0.00414963	YDR447C	RPS17B	0.6831	0.00851132	YHR148W	IMP3	0.595732	2.07881e-05
YLR203C	MSS51	-0.282745	0.00215226	YML124C	TUB3	-0.288473	7.32525e-07	YPR172W	YPR172W	0.683792	0.00020373	YDR381C-A	YDR381C-A	0.595741	1.7128e-07
YER029C	SMB1	-0.28274	0.00905413	YPL112C	PEX25	-0.287985	0.000143471	YCR076C	FUB1	0.683939	0.000552372	YDR328C	SKP1	0.595962	1.28339e-05
YNL158W	PGA1	-0.282459	0.00854772	YDL143W	CCT4	-0.287773	4.85102e-07	YMR299C	DYN3	0.68629	7.16636e-06	YGL021W	ALK1	0.596195	0.000526769
YML103C	NUP188	-0.281922	8.71995e-05	YBL017C	PEP1	-0.287625	1.51236e-08	YJR024C	MDE1	0.687234	7.13513e-07	YBR244W	GPX2	0.59702	0.00101223
YDR457W	TOM1	-0.28131	3.58121e-05	YGL056C	SDS23	-0.287551	1.64208e-09	YHR063C	PAN5	0.69071	0.00324432	YLR019W	PSR2	0.597855	5.89862e-05
YIL022W	TIM44	-0.280827	2.12807e-06	YKL129C	MYO3	-0.287052	0.000603261	YDR139C	RUB1	0.691076	1.98886e-10	YMR287C	DSS1	0.59848	7.81691e-10
YDL229W	SSB1	-0.280409	1.84673e-12	YGR166W	TRS65	-0.286494	7.12961e-05	YKL091C	YKL091C	0.692085	2.91326e-07	YBR028C	YPK3	0.598812	3.40223e-08
YFR013W	IOC3	-0.279663	0.000231912	YJL046W	AIM22	-0.285997	0.00684427	YBR241C	YBR241C	0.692566	1.37788e-05	YGR282C	BGL2	0.599115	1.13582e-11
YBL054W	TOD6	-0.279338	0.000299989	YJR140C	HIR3	-0.285316	0.00421495	YOL082W	ATG19	0.692791	0.00107497	YPL099C	INA17	0.600446	0.000137485
YML088W	UFO1	-0.279095	1.13752e-05	YLR034C	SMF3	-0.285308	3.3508e-05	YLR299W	ECM38	0.69287	3.67984e-10	YER119C	AVT6	0.600991	0.000997019
YER148W	SPT15	-0.278463	2.97995e-05	YHR115C	DMA1	-0.285108	8.32904e-05	YDR307W	PMT7	0.693059	0.00158037	YKL033W	TTI1	0.601074	0.00251084
YDR137W	RGP1	-0.278251	0.000981389	YGL017W	ATE1	-0.285097	0.000386655	YKR090W	PXL1	0.69312	3.53972e-05	YFR050C	PRE4	0.601142	0.00570359
YOR307C	SLY41	-0.277607	0.00133559	YML005W	TRM12	-0.284684	0.00186167	YPL123C	RNY1	0.695009	0.00120002	YPR073C	LTP1	0.601365	0.000150722
YKL146W	AVT3	-0.277469	5.17002e-05	YBR074W	PFF1	-0.28466	0.000242716	YGR041W	BUD9	0.695794	0.000360805	YGR192C	TDH3	0.603153	2.29371e-26
YNL139C	THO2	-0.277388	0.000538717	YHR151C	MTC6	-0.283939	0.00661876	YDR122W	KIN1	0.696349	1.07409e-07	YAL025C	MAK16	0.603599	3.53995e-10
YNL284C	MRPL10	-0.277379	0.00150344	YAL041W	CDC24	-0.283143	6.67312e-07	YPL174C	NIP100	0.696961	4.23328e-06	YKL142W	MRP8	0.60456	2.9219e-08
YDL074C	BRE1	-0.277339	3.12436e-05	YGR168C	YGR168C	-0.283107	0.00412957	YLR363W-A	YLR363W-A	0.697419	0.000600385	YHR100C	GEP4	0.605052	0.000277828
YOL097C	WRS1	-0.277068	1.18405e-07	YLL027W	ISA1	-0.282431	2.74549e-07	YHR138C	YHR138C	0.699946	4.25597e-05	YDL130W	RPP1B	0.605088	0.003011
YML076C	WAR1	-0.276892	2.98213e-05	YLR206W	ENT2	-0.282425	1.89985e-06	YML087C	AIM33	0.700457	0.00297853	YER004W	FMP52	0.605295	1.01959e-12
YLR207W	HRD3	-0.276343	0.000239681	YNL231C	PDR16	-0.282025	9.7928e-06	YMR148W	OSW5	0.700602	2.84038e-07	YNL315C	ATP11	0.605642	0.000952374
YNL001W	DOM34	-0.275696	0.0018533	YER165W	PAB1	-0.281187	4.05962e-11	YOR020W-A	YOR020W-A	0.702305	2.57275e-07	YCR020W-B	HTL1	0.605841	0.000662064
YOR335C	ALA1	-0.275474	2.18131e-11	YPL048W	CAM1	-0.280918	6.57494e-11	YGL003C	CDH1	0.703051	1.52869e-11	YDL046W	NPC2	0.606158	3.31877e-09
YKR038C	KAE1	-0.275275	8.09991e-05	YFR016C	YFR016C	-0.28064	0.000413966	YDL091C	UBX3	0.70321	1.83231e-07	YPR124W	CTR1	0.606966	0.00511883
YBR218C	PYC2	-0.274809	1.70552e-12	YGR013W	SNU71	-0.279908	0.000287458	YHR168W	MTG2	0.703671	0.000947507	YDR163W	CWC15	0.607898	6.33986e-05
YPL022W	RAD1	-0.274191	1.50865e-06	YOL064C	MET22	-0.279787	3.97072e-11	YDR058C	TGL2	0.706006	9.52494e-08	YDR139C	RUB1	0.608808	9.7285e-06
YLR332W	MID2	-0.273494	8.91334e-07	YGL155W	CDC43	-0.279216	0.00116611	YJR104C	SOD1	0.70692	4.44254e-05	YMR225C	MRPL44	0.609102	0.00208019
YBR280C	SAF1	-0.273409	0.00581975	YOR329C	SCD5	-0.278872	5.18188e-05	YGR141W	VPS62	0.707774	3.24207e-05	YMR299C	DYN3	0.609875	0.000123474
YBL014C	RRN6	-0.27302	0.00376104	YGR173W	RBG2	-0.278339	6.91581e-05	YLR376C	PSY3	0.708972	0.00158629	YDL183C	YDL183C	0.613202	5.08351e-06
YGR012W	YGR012W	-0.272736	0.000238604	YNL221C	POP1	-0.278221	8.43315e-10	YJL025W	RRN7	0.709378	0.00882866	YMR040W	YET2	0.613693	0.00326091
YGR113W	DAM1	-0.271293	0.0047233	YMR103C	YMR103C	-0.278209	0.00422984	YOL002C	IZH2	0.709722	1.14146e-15	YNR032C-A	HUB1	0.61392	3.73101e-05
YDR370C	DXO1	-0.271276	0.00423941	YJR143C	PMT4	-0.278114	2.2049e-06	YER159C	BUR6	0.710491	3.37303e-16	YOR279C	RFM1	0.613973	0.000249857
YML115C	VAN1	-0.270978	0.000173735	YER021W	RPN3	-0.276617	7.4832e-09	YOR107W	RGS2	0.711511	1.07371e-11	YMR116C	ASC1	0.615424	0.00045282
YJR117W	STE24	-0.270973	2.33874e-05	YER079W	YER079W	-0.275872	0.00141465	YGL029W	CGR1	0.712536	3.57933e-05	YPR100W	MRPL51	0.615574	2.07734e-08
YOL066C	RIB2	-0.270843	0.00583821	YPR030W	CSR2	-0.275392	0.000657552	YNL052W	COX5A	0.71283	5.25052e-15	YFL007W	BLM10	0.616869	3.40887e-06
YDR096W	GIS1	-0.270146	0.00182998	YNL061W	NOP2	-0.275164	7.08045e-05	YPL271W	ATP15	0.714746	0.000141328	YBR208C	DUR1,2	0.616976	1.60025e-08
YKL174C	TPO5	-0.270117	4.01165e-05	YDR138W	HPR1	-0.274735	0.000105763	YBL058W	SHP1	0.714876	1.07371e-11	YKL090W	CUE2	0.617605	8.61339e-05
YOL108C	INO4	-0.269732	0.00189349	YLR144C	ACF2	-0.274135	0.00165101	YEL041W	YEF1	0.715483	0.00337787	YIL111W	COX5B	0.618846	7.78762e-05
YHL008C	YHL008C	-0.269618	0.00132009	YDR311W	TFB1	-0.273102	2.6816e-05	YPL024W	RMI1	0.715582	0.00929767	YOR252W	TMA16	0.618991	3.88892e-06
YDR412W	RRP17	-0.269143	0.00646828	YNL268W	LYP1	-0.272041	2.26248e-11	YPL265W	DIP5	0.715704	3.25997e-05	YML012W	ERV25	0.621438	1.48075e-09
YHR134W	WSS1	-0.268278	0.00934859	YPR057W	BRR1	-0.271887	0.000993514	YKR045C	YKR045C	0.716887	0.00847218	YLR043C	TRX1	0.6216	9.8331e-10
YEL029C	BUD16	-0.266932	0.000221675	YDR003W	RCR2	-0.270758	0.000324487	YMR257C	PET111	0.7169	0.00184264	YKR048C	NAP1	0.622355	0.00152899
YJL080C	SCP160	-0.266644	9.44039e-06	YIR007W	YIR007W	-0.270592	0.00130532	YKR077W	MSA2	0.717171	0.000481821	YBR062C	YBR062C	0.623219	7.96461e-05
YBR001C	NTH2	-0.266631	0.000278881	YOR162C	YRR1	-0.270343	0.00998437	YDL046W	NPC2	0.717793	1.39657e-14	YKR102W	FLO10	0.623865	0.000961799
YGR264C	MES1	-0.266522	1.18695e-10	YIL095W	PRK1	-0.269955	0.000669136	YPR166C	MRP2	0.718969	0.00408522	YOL002C	IZH2	0.624616	2.89311e-10
YJR103W	URA8	-0.266029	3.68944e-05	YNL099C	OCA1	-0.269781	0.00654552	YDR074W	TPS2	0.71977	0.00826623	YGR154C	GTO1	0.624818	0.00984465
YPR198W	SGE1	-0.265833	1.07117e-05	YGL201C	MCM6	-0.269558	0.000367853	YDR399W	HPT1	0.719997	3.75391e-16	YPR102C	RPL11A	0.624951	0.00873339
YJL062W	LAS21	-0.26525	0.00361731	YPL268W	PLC1	-0.269497	0.000125163	YJL183W	MNN11	0.720796	9.87219e-14	YNL275W	BOR1	0.626398	0.00341379
YJL100W	LSB6	-0.264962	0.00581132	YDR477W	SNF1	-0.269268	4.46715e-06	YML052W	SUR7	0.720967	0.00568408	YER177W	BMH1	0.628241	1.65297e-34
YKR089C	TGL4	-0.263675	2.77662e-05	YLR039C	RIC1	-0.269236	0.000548269	YDL240W	LRG1	0.722949	6.09062e-08	YDL083C	RPS16B	0.628865	0.00262994
YER186C	YER186C	-0.263086	0.00535651	YAL036C	RBG1	-0.269077	0.000229013	YBR128C	ATG14	0.723458	0.00880101	YHR021C	RPS27B	0.629953	0.00368149
YDR035W	ARO3	-0.262746	1.41849e-12	YDL226C	GCS1	-0.269026	1.84066e-05	YCL033C	MXR2	0.728933	3.72151e-07	YGR041W	BUD9	0.631678	0.00135549
YCR073C	SSK22	-0.26253	0.000206987	YCR030C	SYP1	-0.268814	0.000480842	YLR348C	DIC1	0.729948	0.000896335	YDR500C	RPL37B	0.632022	0.00222899
YBR043C	QDR3	-0.262383	3.64436e-05	YLR074C	BUD20	-0.268118	2.9436e-05	YPR194C	OPT2	0.730012	7.41267e-07	YHR057C	CPR2	0.632366	2.11958e-06
YDR351W	SBE2	-0.261882	0.000261618	YDL129W	YDL129W	-0.2676	0.00177082	YDR078C	SHU2	0.734588	0.000273759	YHL033C	RPL8A	0.632688	0.000126894
YKL127W	PGM1	-0.261418	8.38464e-05	YMR067C	UBX4	-0.267566	0.00375847	YER056C-A	RPL34A	0.735494	0.00248203	YNL310C	ZIM17	0.633463	0.000798324
YHR207C	SET5	-0.261191	0.00077492	YGL195W	GCN1	-0.267463	1.76742e-07	YBR026C	ETR1	0.737013	0.00944555	YER167W	BCK2	0.633631	2.31278e-10
YDR169C	STB3	-0.260657	0.000349243	YER178W	PDA1	-0.267144	5.95965e-13	YDR007W	TRP1	0.737035	2.41586e-11	YDR034W-B	YDR034W-B	0.635233	0.00984637
YFR039C	OSW7	-0.259708	0.00167316	YOR270C	VPH1	-0.266848	1.47718e-17	YOR367W	SCP1	0.737596	2.45986e-08	YKL038W	RGT1	0.635244	0.000388875
YGL106W	MLC1	-0.25938	8.24029e-05	YLR449W	FPR4	-0.266807	1.19303e-06	YLR313C	SPH1	0.738169	0.00863985	YER102W	RPS8B	0.636978	0.00376771
YOR341W	RPA190	-0.258562	6.47733e-06	YDL035C	GPR1	-0.266648	5.14692e-05	YBR231C	SWC5	0.738537	1.16098e-05	YDR397C	NCB2	0.637026	3.28232e-09
YMR172W	HOT1	-0.258545	0.00710949	YBR029C	CDS1	-0.265804	3.16087e-06	YIR016W	YIR016W	0.740914	0.000189716	YBR146W	MRPS9	0.637147	4.20036e-08
YLR002C	NOC3	-0.258261	0.00229455	YNL055C	POR1	-0.265158	1.92126e-15	YDL124W	YDL124W	0.741086	1.07511e-33	YPL206C	PGC1	0.637473	3.93927e-12
YNL118C	DCP2	-0.258183	1.44942e-06	YNL091W	NST1	-0.264893	1.97672e-05	YBR152W	SPP381	0.741375	0.000433754	YPL075W	GCR1	0.640197	9.6374e-06
YGL092W	NUP145	-0.257858	8.89265e-05	YKL077W	YKL077W	-0.263751	2.5761e-08	YPL222W	FMP40	0.741851	0.000216184	YKL010C	UFD4	0.640923	0.000646273
YOR023C	AHC1	-0.256497	0.00102837	YIL147C	SLN1	-0.263515	0.00134391	YOR025W	HST3	0.742609	0.00549258	YGL127C	SOH1	0.641655	2.28962e-05
YNL123W	NMA111	-0.256061	2.3359e-05	YPR117W	YPR117W	-0.262877	8.85917e-05	YBL039C	URA7	0.742744	7.00556e-24	YKL019W	RAM2	0.642768	0.00174805
YDR420W	HKR1	-0.255547	0.00181154	YPR171W	BSP1	-0.262688	0.00462483	YLR205C	HMX1	0.743175	1.49495e-07	YFR032C-A	RPL29	0.643619	0.000571383
YDR464W	SPP41	-0.254882	0.00136874	YMR047C	NUP116	-0.262058	1.13753e-07	YNL244C	SUI1	0.74432	9.9123e-09	YDR325W	YCG1	0.644309	2.3399e-07
YMR210W	YMR210W	-0.254023	0.00784052	YHL002W	HSE1	-0.261605	9.05989e-06	YOR319W	HSH49	0.744566	4.18445e-11	YML073C	RPL6A	0.644551	0.00344904
YGR237C	YGR237C	-0.253801	0.000404719	YKL059C	MPE1	-0.261377	0.00947743	YMR001C	CDC5	0.74487	0.000936191	YJL072C	PSF2	0.646581	0.002856
YHL030W	ECM29	-0.253546	0.00389315	YDR239C	YDR239C	-0.26101	0.000516308	YHR057C	CPR2	0.745497	3.57913e-14	YKL098W	MTC2	0.6485	0.00304515
YJL133C-A	YJL133C-A	-0.252816	6.05925e-06	YDR137W	RGP1	-0.260598	0.00126174	YIR017C	MET28	0.746856	0.00336374	YEL059C-A	SOM1	0.649076	7.88784e-05
YLR117C	CLF1	-0.252762	0.000801437	YGL048C	RPT6	-0.259369	2.82743e-07	YKL178C	STE3	0.749427	0.00709661	YPR194C	OPT2	0.649491	1.02936e-06
YOR154W	SLP1	-0.252548	0.00545768	YBR289W	SNF5	-0.259289	0.00238993	YBR062C	YBR062C	0.751125	1.88862e-09	YPR143W	RRP15	0.649494	2.09713e-06
YCL031C	RRP7	-0.252365	0.000529087	YPR070W	MED1	-0.259025	0.0045394	YNL110C	NOP15	0.752089	4.41593e-10	YKL100C	YKL100C	0.650717	4.49092e-05
YNL097C	PHO23	-0.252069	0.00818355	YGL011C	SCL1	-0.258984	7.27096e-07	YPL206C	PGC1	0.752861	1.06497e-19	YCL033C	MXR2	0.65108	4.07507e-06
YDR120C	TRM1	-0.251844	0.00149998	YDL076C	RXT3	-0.258607	0.00233675	YDR179C	CSN9	0.753173	0.00349235	YDR077W	SED1	0.651358	3.44152e-11
YBR055C	PRP6	-0.250744	0.00439785	YMR153W	NUP53	-0.258375	0.00113233	YLR294C	YLR294C	0.756314	1.07799e-06	YGL147C	RPL9A	0.651512	0.0087817
YIL067C	YIL067C	-0.25011	0.00140105	YAL015C	NTG1	-0.258224	0.00233675	YDL204W	RTN2	0.756558	0.00417241	YOR210W	RPB10	0.651673	0.000514656
YOR323C	PRO2	-0.24918	2.57336e-09	YOR322C	LDB19	-0.257867	3.46541e-05	YCL035C	GRX1	0.757752	8.22604e-07	YIL065C	FIS1	0.651871	0.00531971
YOR233W	KIN4	-0.247456	0.00648385	YDR293C	SSD1	-0.256015	5.86803e-11	YKL133C	YKL133C	0.759027	6.78291e-10	YCL054W	SPB1	0.653675	7.75045e-16
YKL032C	IXR1	-0.246665	4.74255e-05	YPL052W	OAZ1	-0.255251	5.27292e-05	YDL182W	LYS20	0.759345	6.53255e-06	YJL177W	RPL17B	0.654645	0.00378514
YCL028W	RNQ1	-0.246362	0.000451013	YPL011C	TAF3	-0.254514	0.000964717	YDR519W	FPR2	0.760038	0.00101044	YGL003C	CDH1	0.657135	5.08912e-11
YJL039C	NUP192	-0.246334	0.000403174	YNR053C	NOG2	-0.253263	5.01263e-07	YMR130W	YMR130W	0.762129	0.000192928	YLR325C	RPL38	0.657413	0.000235258
YKL006W	RPL14A	-0.246236	1.11456e-05	YFR030W	MET10	-0.252798	1.9036e-22	YER188W	YER188W	0.762974	0.00707284	YDR125C	ECM18	0.657552	0.00502242
YKL079W	SMY1	-0.24592	0.00563013	YLR048W	RPS0B	-0.252786	7.0612e-15	YDL239C	ADY3	0.764282	0.000362313	YOR044W	IRC23	0.657866	2.59194e-07
YDR330W	UBX5	-0.245507	0.00300236	YFR009W	GCN20	-0.252295	1.02027e-06	YHR094C	HXT1	0.767241	6.65211e-05	YPL172C	COX10	0.658176	5.54077e-05
YBR247C	ENP1	-0.24485	0.00469162	YHL008C	YHL008C	-0.251808	0.00203709	YER057C	HMF1	0.767671	7.25373e-05	YBR207W	FTH1	0.658316	1.42366e-05
YOR171C	LCB4	-0.244715	0.000788129	YPR110C	RPC40	-0.251009	2.62729e-07	YBR111W-A	SUS1	0.769261	6.54834e-10	YMR130W	YMR130W	0.658464	5.55272e-06
YHL011C	PRS3	-0.244628	9.16313e-06	YPL214C	THI6	-0.2509	0.000231931	YDR453C	TSA2	0.770606	7.32435e-08	YLR034C	SMF3	0.659577	0.00033905
YPL126W	NAN1	-0.242491	0.000259247	YMR300C	ADE4	-0.250647	5.58257e-10	YCR075W-A	YCR075W-A	0.772902	0.000641446	YBL026W	LSM2	0.659622	0.000171727
YJL010C	NOP9	-0.241928	0.00301793	YHR089C	GAR1	-0.250635	0.000361372	YOR264W	DSE3	0.77385	0.000147283	YHR139C	SPS100	0.659882	0.00225812
YLR384C	IKI3	-0.241238	4.83268e-05	YLL048C	YBT1	-0.249817	1.3086e-05	YPL107W	YPL107W	0.77443	2.50558e-10	YER069W	ARG5,6	0.661098	1.16548e-06
YOR197W	MCA1	-0.239599	5.77036e-05	YHR012W	VPS29	-0.249754	0.00380942	YLR019W	PSR2	0.775172	5.5245e-08	YMR260C	TIF11	0.661368	0.000103377
YFL009W	CDC4	-0.239452	0.00454405	YOL108C	INO4	-0.248823	0.00235158	YGR060W	ERG25	0.775405	9.22604e-21	YDR453C	TSA2	0.662311	0.000830913
YHR199C	AIM46	-0.238594	0.000303668	YKL179C	COY1	-0.248273	8.40119e-05	YGR102C	GTF1	0.776021	1.51368e-10	YGL184C	STR3	0.662442	0.00186747
YNL248C	RPA49	-0.237397	0.00136351	YLR368W	MDM30	-0.247994	0.00930641	YOL080C	REX4	0.781357	1.03332e-05	YKR058W	GLG1	0.663271	0.00929718
YNL061W	NOP2	-0.237348	0.000564642	YLR354C	TAL1	-0.247969	9.9393e-13	YNL275W	BOR1	0.7835	1.15446e-06	YOR020W-A	YOR020W-A	0.66332	4.82816e-05
YLR247C	IRC20	-0.236858	0.000191978	YIL022W	TIM44	-0.247756	6.76415e-06	YER142C	MAG1	0.783643	1.00766e-08	YJL183W	MNN11	0.663448	1.13158e-08
YNL322C	KRE1	-0.235986	7.86287e-05	YFR038W	IRC5	-0.247442	0.00139159	YMR048W	CSM3	0.784984	0.00213098	YLR075W	RPL10	0.664739	0.00171108
YJL141C	YAK1	-0.235832	8.63872e-06	YKL120W	OAC1	-0.246629	2.93385e-12	YER053C	PIC2	0.786583	0.000209561	YEL054C	RPL12A	0.664814	0.00138191
YAL035W	FUN12	-0.235799	7.08339e-07	YHR027C	RPN1	-0.246209	3.84841e-07	YDR248C	YDR248C	0.786916	0.000445685	YER131W	RPS26B	0.666695	0.00146682
YGR267C	FOL2	-0.235271	8.6266e-09	YDR169C	STB3	-0.246101	0.00100887	YBL059W	YBL059W	0.788002	1.33834e-05	YBR261C	TAE1	0.669591	0.00431855
YOR141C	ARP8	-0.235207	0.000210296	YBL060W	YEL1	-0.245938	0.00170281	YML098W	TAF13	0.788012	5.99664e-09	YOL031C	SIL1	0.66962	0.000496735
YOR216C	RUD3	-0.23506	0.00376855	YMR172W	HOT1	-0.245534	0.00892793	YJL194W	CDC6	0.788124	0.000133648	YDR158W	HOM2	0.670063	0.00609628
YOR056C	NOB1	-0.23461	0.00367719	YLR249W	YEF3	-0.245115	1.07667e-15	SRG1	SRG1	0.788928	3.3394e-05	YMR191W	SPG5	0.670091	3.91633e-06
YGL142C	GPI10	-0.234508	0.00732582	YDR043C	NRG1	-0.245074	9.72925e-07	YFL017C	GNA1	0.789933	6.50967e-05	YMR214W	SCJ1	0.672882	0.000141386
YDL205C	HEM3	-0.234343	0.00681996	YIL109C	SEC24	-0.244771	5.06026e-07	YBR058C-A	TSC3	0.792905	2.17297e-19	YDR310C	SUM1	0.673177	6.6134e-05
YLR260W	LCB5	-0.234107	0.00267134	YER105C	NUP157	-0.244336	6.15405e-05	YKR060W	UTP30	0.793536	0.000710783	YGR182C	YGR182C	0.673178	1.29185e-08
YJR089W	BIR1	-0.234048	0.00524088	YKR063C	LAS1	-0.244147	0.0050839	YKL016C	ATP7	0.793727	0.00522951	YNR037C	RSM19	0.673385	0.0056999
YNR055C	HOL1	-0.233832	0.000128488	YGR172C	YIP1	-0.244016	0.00558301	YDR381W	YRA1	0.79496	1.6147e-39	YOR234C	RPL33B	0.674482	8.27871e-05
YDL063C	SYO1	-0.233757	0.00419955	YDR407C	TRS120	-0.243979	0.000320239	YPL172C	COX10	0.795231	6.09377e-07	YBL092W	RPL32	0.674663	0.00192421
YLR442C	SIR3	-0.233534	0.00613023	YHR099W	TRA1	-0.243747	0.000412138	YKL029C	MAE1	0.795495	0.0067654	YIR018W	YAP5	0.674761	0.000410826
YDR049W	VMS1	-0.233519	0.00675926	YPL057C	SUR1	-0.243441	6.58629e-06	YMR127C	SAS2	0.796075	3.45126e-06	YDR424C	DYN2	0.674956	0.00313318
YPR161C	SGV1	-0.233516	0.00132954	YDR524C	AGE1	-0.241787	0.0059423	YPR098C	YPR098C	0.796333	1.06325e-07	YKR044W	UIP5	0.675412	0.00576899
YDR264C	AKR1	-0.233354	1.12334e-05	YDR330W	UBX5	-0.240977	0.00254792	YNR036C	MRPS12	0.796402	3.84598e-11	YLR292C	SEC72	0.675783	0.000888968
YPR167C	MET16	-0.231552	5.98577e-08	YJL139C	YUR1	-0.240817	0.00746444	YGR182C	YGR182C	0.799015	4.29624e-07	YDR346C	SVF1	0.677897	4.48874e-07
YMR070W	MOT3	-0.231259	0.00537213	YBL088C	TEL1	-0.240421	0.00602716	YPL207W	TYW1	0.799315	1.38102e-36	YDR007W	TRP1	0.678434	2.499e-09
YMR033W	ARP9	-0.231238	0.00350766	YNL176C	TDA7	-0.240055	0.00142673	YLR149C	YLR149C	0.799578	3.23173e-07	YGR286C	BIO2	0.680292	2.8709e-05
YAL051W	OAF1	-0.230609	0.00262077	YDL197C	ASF2	-0.239084	0.0066054	YMR204C	INP1	0.80008	7.38445e-05	YBR058C-A	TSC3	0.680309	7.7e-09
YKL027W	TCD2	-0.230603	0.00101488	YBL004W	UTP20	-0.238694	0.000969348	YKL087C	CYT2	0.80145	0.00459584	YDL174C	DLD1	0.68169	0.000288574
YIL112W	HOS4	-0.230551	0.00105923	YNL308C	KRI1	-0.238394	7.49129e-06	YDL110C	TMA17	0.803247	6.43191e-08	YGR118W	RPS23A	0.68282	0.000338721
YBR105C	VID24	-0.230423	3.02947e-06	YDR425W	SNX41	-0.2381	0.00776052	YLR361C-A	YLR361C-A	0.806052	0.000968598	YLR430W	SEN1	0.683559	1.18585e-08
YDR485C	VPS72	-0.230234	0.0051664	YJL008C	CCT8	-0.238078	5.7067e-06	YKR083C	DAD2	0.810496	0.00873548	YDR471W	RPL27B	0.684443	0.000380054
YPL082C	MOT1	-0.230207	0.0016491	YIL063C	YRB2	-0.238044	0.00644687	YDR377W	ATP17	0.810626	5.61696e-07	YMR127C	SAS2	0.685299	4.29741e-05
YPL202C	AFT2	-0.230165	0.000556818	YIR006C	PAN1	-0.237959	5.68462e-06	YJL003W	COX16	0.812638	0.00019539	YML026C	RPS18B	0.685313	0.0036115
YOL041C	NOP12	-0.229734	0.000861621	YOR057W	SGT1	-0.237212	0.000771079	YPL225W	YPL225W	0.814701	4.49264e-13	YOR355W	GDS1	0.685417	1.36774e-14
YDR262W	YDR262W	-0.229272	0.000542633	YMR318C	ADH6	-0.236565	1.51849e-05	YML058W	SML1	0.814863	1.56429e-28	YPL096C-A	ERI1	0.685557	0.00701954
YMR047C	NUP116	-0.229126	9.90266e-06	YPR049C	ATG11	-0.23653	0.00244281	YDL133C-A	RPL41B	0.815844	4.32508e-05	YOL080C	REX4	0.687225	0.00015086
YOL045W	PSK2	-0.228669	0.000436974	YML081W	TDA9	-0.236346	0.000201813	YLR395C	COX8	0.819947	3.95013e-09	YLL009C	COX17	0.688396	0.00494756
YJL076W	NET1	-0.227594	6.09034e-05	YMR083W	ADH3	-0.236282	3.39225e-10	YIL053W	GPP1	0.821248	2.89684e-11	YML053C	YML053C	0.688842	0.00237343
YMR014W	BUD22	-0.227255	0.00625177	YDR245W	MNN10	-0.235464	0.000390258	YOR271C	FSF1	0.821777	1.71667e-07	YBR262C	MIC12	0.68897	0.000402446
YDR261C	EXG2	-0.227009	0.00259221	YNL121C	TOM70	-0.235401	3.96656e-06	YBR033W	EDS1	0.825023	2.57372e-06	YPL058C	PDR12	0.690299	2.82175e-15
YOR132W	VPS17	-0.226308	0.00118408	YLR138W	NHA1	-0.235156	5.11785e-05	YKL113C	RAD27	0.826029	6.17751e-16	YDR512C	EMI1	0.6915	0.00037747
YDR407C	TRS120	-0.22449	0.00136889	YDR464W	SPP41	-0.233468	0.0052831	YHR075C	PPE1	0.826319	7.38445e-05	YCR031C	RPS14A	0.691751	0.00121319
YNL178W	RPS3	-0.224077	1.82158e-12	YLR378C	SEC61	-0.233329	0.000347016	YKL194C	MST1	0.828092	2.03822e-07	YDL110C	TMA17	0.692662	1.33261e-08
YDR294C	DPL1	-0.223503	1.14488e-06	YNL021W	HDA1	-0.233214	0.00609151	YMR108W	ILV2	0.830642	0.000554887	YGR060W	ERG25	0.694842	7.33793e-12
YDR145W	TAF12	-0.222322	0.00179815	YPL178W	CBC2	-0.233114	0.00850006	YGL224C	SDT1	0.830869	6.41825e-05	YLR167W	RPS31	0.694988	0.00285885
YCR030C	SYP1	-0.221861	0.00733083	YMR044W	IOC4	-0.233091	0.00187581	YNL058C	YNL058C	0.835558	1.92686e-05	YDL061C	RPS29B	0.695088	0.000878929
YCR017C	CWH43	-0.22179	1.85131e-05	YLR314C	CDC3	-0.232922	4.83307e-05	YKR051W	YKR051W	0.836838	5.25019e-08	YIR031C	DAL7	0.696331	0.00404423
YMR086W	SEG1	-0.221778	0.000357516	YJR075W	HOC1	-0.230857	1.53556e-05	YEL026W	SNU13	0.837279	1.48459e-15	YMR226C	YMR226C	0.696573	1.95777e-32
YLL027W	ISA1	-0.221256	7.87498e-05	YBR011C	IPP1	-0.230696	2.93157e-15	YER073W	ALD5	0.837699	3.45169e-16	YDR334W	SWR1	0.69826	4.58853e-13
YOR272W	YTM1	-0.218883	0.00334114	YOR184W	SER1	-0.230317	1.23498e-14	YBL078C	ATG8	0.839289	2.95746e-10	YEL063C	CAN1	0.698724	2.46182e-14
YCR084C	TUP1	-0.218641	0.0022082	YDR161W	YDR161W	-0.22966	0.00292584	YML081C-A	ATP18	0.842759	9.67413e-08	YKR010C	TOF2	0.700234	0.00422578
YIL149C	MLP2	-0.218428	0.00560516	YLL036C	PRP19	-0.228689	0.0011682	YLR023C	IZH3	0.84404	5.52973e-11	YML100W	TSL1	0.700248	1.53481e-06
YPR041W	TIF5	-0.218395	5.69842e-05	YLL021W	SPA2	-0.228111	0.000620822	YLR438W	CAR2	0.844725	0.00028212	YCL040W	GLK1	0.70039	0.00256331
YJL008C	CCT8	-0.218058	5.35326e-05	YOR353C	SOG2	-0.227779	0.00169566	YIL140W	AXL2	0.84631	0.00142848	YJR082C	EAF6	0.700678	4.10716e-05
YML125C	PGA3	-0.217883	0.000311332	YGL221C	NIF3	-0.227434	0.00100377	YMR170C	ALD2	0.846513	0.000313862	YOR096W	RPS7A	0.700894	0.00378964
YER155C	BEM2	-0.21731	0.00053684	YDL097C	RPN6	-0.226958	1.70688e-06	YKL138C	MRPL31	0.848223	0.000938101	YBR191W	RPL21A	0.701054	0.000510736
YMR220W	ERG8	-0.216716	0.000121886	YDR505C	PSP1	-0.226572	0.00223567	YHR143W-A	RPC10	0.849431	8.74379e-11	YBL095W	YBL095W	0.701369	3.1697e-10
YBR102C	EXO84	-0.216626	0.00404495	YGR252W	GCN5	-0.225719	0.00552646	YDR011W	SNQ2	0.853712	2.52834e-06	YKR038C	KAE1	0.702899	0.002607
YDR251W	PAM1	-0.215546	0.00216781	YDL126C	CDC48	-0.225717	3.69879e-10	YPR138C	MEP3	0.855677	4.34669e-08	YMR142C	RPL13B	0.703232	0.00242564
YJR045C	SSC1	-0.213378	7.51671e-06	YHR045W	YHR045W	-0.22566	0.00535657	YCR026C	NPP1	0.856111	2.24022e-24	YOR303W	CPA1	0.703401	1.23195e-07
YDL178W	DLD2	-0.213257	0.000680941	YEL056W	HAT2	-0.225008	0.00902972	YDR125C	ECM18	0.859795	0.000217717	YDR231C	COX20	0.704377	3.68656e-08
YGR191W	HIP1	-0.213199	4.797e-05	YOR206W	NOC2	-0.224824	5.52385e-05	YNR058W	BIO3	0.85993	3.10341e-06	YPR094W	RDS3	0.704403	0.000116487
YML106W	URA5	-0.212177	0.00107258	YEL073C	YEL073C	-0.22472	2.75114e-05	YMR316C-B	YMR316C-B	0.860414	0.00086433	YBR282W	MRPL27	0.704453	1.48215e-06
YGL151W	NUT1	-0.211391	0.00321677	YBR068C	BAP2	-0.224449	3.22299e-15	YGL028C	SCW11	0.861791	3.07537e-05	YGR183C	QCR9	0.704598	7.1349e-09
YFR037C	RSC8	-0.211011	0.000356702	YKL019W	RAM2	-0.224435	0.00205925	YIL136W	OM45	0.863651	5.20822e-07	YBL042C	FUI1	0.705052	9.61913e-25
YLR371W	ROM2	-0.210815	0.00381897	YGR170W	PSD2	-0.223934	0.0017085	YER062C	GPP2	0.863945	9.58065e-05	YOL077C	BRX1	0.705513	2.66425e-14
YDR321W	ASP1	-0.210723	0.00769764	YGL030W	RPL30	-0.223556	2.34462e-10	YNL086W	SNN1	0.864474	6.70973e-05	YOR157C	PUP1	0.706183	1.82574e-07
YJR130C	STR2	-0.210601	7.85047e-07	YCR052W	RSC6	-0.223034	0.000436339	YHR028C	DAP2	0.865523	6.49273e-47	YCR046C	IMG1	0.706184	8.85612e-07
YKR008W	RSC4	-0.20948	0.00708052	YDR052C	DBF4	-0.222624	0.00681688	YKL048C	ELM1	0.865673	6.50489e-06	YCR026C	NPP1	0.706349	1.40579e-15
YJL149W	DAS1	-0.208803	0.00548257	YBR236C	ABD1	-0.222476	0.00284047	YBR233W-A	DAD3	0.866367	0.000115997	YBR135W	CKS1	0.706652	9.24437e-05
YNL240C	NAR1	-0.208154	0.00219621	YIL014W	MNT3	-0.221849	0.00795466	YBR147W	RTC2	0.867411	1.86097e-08	YPL211W	NIP7	0.707597	3.71379e-06
YIR011C	STS1	-0.208057	0.000819296	YDL150W	RPC53	-0.221164	0.00132486	YKL003C	MRP17	0.871223	0.00150807	YBR189W	RPS9B	0.708529	0.000194906
YDL171C	GLT1	-0.207428	1.87518e-06	YLR222C	UTP13	-0.219412	0.00771367	YHR205W	SCH9	0.871871	1.7453e-28	YKL110C	KTI12	0.710597	0.00487367
YDL122W	UBP1	-0.206974	0.0019017	YOR191W	ULS1	-0.219229	0.00426799	YHR005C-A	TIM10	0.873221	4.06502e-10	YBR220C	YBR220C	0.712517	1.34118e-09
YGL103W	RPL28	-0.206964	2.45899e-09	YJR064W	CCT5	-0.218326	1.78627e-05	YJL011C	RPC17	0.87446	1.89204e-05	YGR085C	RPL11B	0.713037	0.000647955
YBR110W	ALG1	-0.205649	0.00627202	YOR112W	CEX1	-0.218204	0.00676958	YPL230W	USV1	0.875343	0.00025047	YIR026C	YVH1	0.713645	1.12801e-07
YFL004W	VTC2	-0.204871	0.00127345	YEL015W	EDC3	-0.218182	0.00073976	YDR357C	CNL1	0.875645	2.13532e-08	YEL024W	RIP1	0.7141	1.61267e-11
YBL087C	RPL23A	-0.204796	0.00030202	YFL025C	BST1	-0.21766	0.00141465	YOR140W	SFL1	0.87627	3.71966e-13	YJR094W-A	RPL43B	0.714661	5.16509e-06
YCL009C	ILV6	-0.204372	5.54073e-07	YOR056C	NOB1	-0.216045	0.00244603	YIL037C	PRM2	0.876414	0.00059022	YER048W-A	ISD11	0.71476	7.18185e-05
YDR329C	PEX3	-0.204004	0.00767303	YLR421C	RPN13	-0.215898	0.00848075	YNR016C	ACC1	0.879049	9.20578e-31	YHR141C	RPL42B	0.715316	0.000692767
YGR170W	PSD2	-0.203598	0.00409057	YBL051C	PIN4	-0.21525	0.000881985	YIL096C	BMT5	0.882788	9.67413e-08	YOR092W	ECM3	0.71735	0.000610059
YPR163C	TIF3	-0.203293	7.11813e-06	YLR407W	YLR407W	-0.214937	0.00818209	YKL052C	ASK1	0.883132	7.95129e-09	YLR299W	ECM38	0.718527	5.1559e-15
YOL092W	YPQ1	-0.202079	0.00359007	YCR008W	SAT4	-0.214453	0.00772595	YKL156W	RPS27A	0.883414	0.00817543	YER050C	RSM18	0.719143	7.04873e-06
YEL032W	MCM3	-0.201716	0.00426116	YML115C	VAN1	-0.214223	0.00279805	YJL132W	YJL132W	0.883444	1.9077e-05	YBL039C	URA7	0.719602	3.52574e-15
YPR074C	TKL1	-0.20108	3.78835e-09	YER048C	CAJ1	-0.21381	0.00046979	YDR363W-A	SEM1	0.88494	6.30525e-05	YBR046C	ZTA1	0.720241	0.00546837
YGL014W	PUF4	-0.200612	0.00571125	YJL117W	PHO86	-0.213603	0.00361222	YJL205C	NCE101	0.889668	8.08658e-06	YDR045C	RPC11	0.720258	2.76621e-05
YBR222C	PCS60	-0.19938	0.00199845	YER092W	IES5	-0.212902	0.00321561	YKR081C	RPF2	0.891894	0.00282706	YPL231W	FAS2	0.720432	3.66067e-09
YDR348C	PAL1	-0.197773	0.00507125	YIL062C	ARC15	-0.212473	0.000551529	YER069W	ARG5,6	0.892435	6.52021e-14	YCR028C-A	RIM1	0.720981	0.00313874
YNL257C	SIP3	-0.197196	0.0021329	YBL061C	SKT5	-0.212423	0.000588204	YBL028C	YBL028C	0.893912	7.84942e-15	YOR302W	YOR302W	0.72168	1.10003e-05
YMR008C	PLB1	-0.195716	3.17452e-07	YPR190C	RPC82	-0.211207	0.00236856	YBR230C	OM14	0.894021	1.04715e-09	YDR381W	YRA1	0.721738	2.33472e-37
YGR097W	ASK10	-0.194909	0.000398095	YBR237W	PRP5	-0.211162	0.0043786	YLR151C	PCD1	0.894429	0.000568143	YFL017C	GNA1	0.722474	0.000145828
YGL219C	MDM34	-0.194106	0.000838205	YNL238W	KEX2	-0.211114	0.00131377	YLR068W	FYV7	0.894999	1.29756e-07	YAL030W	SNC1	0.724625	8.66547e-06
YHR019C	DED81	-0.193468	3.36166e-07	YOR341W	RPA190	-0.210737	0.00026939	YHR016C	YSC84	0.89506	0.00111824	YPL225W	YPL225W	0.725252	7.02851e-16
YER088C	DOT6	-0.193432	0.000103625	YNL094W	APP1	-0.210274	0.00064436	YHR033W	YHR033W	0.895703	1.66877e-09	YDR079C-A	TFB5	0.727172	6.54444e-05
YDL173W	PAR32	-0.193346	0.00128637	YOL039W	RPP2A	-0.209468	2.23045e-06	YMR251W	GTO3	0.895881	1.09966e-05	YKL057C	NUP120	0.728498	0.00999329
YCL011C	GBP2	-0.192886	0.000232616	YNL023C	FAP1	-0.208987	0.00873879	YLR080W	EMP46	0.899982	0.00184741	YDR524C-B	YDR524C-B	0.728575	0.000218199
YBR017C	KAP104	-0.191387	0.00332094	YBR203W	COS111	-0.20856	0.00426799	YBR034C	HMT1	0.901644	2.4189e-39	YCL057C-A	MIC10	0.729038	7.0666e-08
YCL030C	HIS4	-0.190794	7.06351e-09	YMR241W	YHM2	-0.208211	9.22097e-06	YDR134C	YDR134C	0.902655	3.98404e-05	YKR070W	YKR070W	0.732933	2.11903e-07
YOR256C	TRE2	-0.190679	0.00933889	YDR103W	STE5	-0.207807	0.000536855	YLR126C	YLR126C	0.904144	4.20917e-05	YBL107C	MIX23	0.733503	0.000110593
YJL190C	RPS22A	-0.189404	5.43747e-06	YNL138W	SRV2	-0.207757	0.00090662	YOR031W	CRS5	0.907131	0.000706143	YKR063C	LAS1	0.734773	0.0048599
YGR186W	TFG1	-0.189065	0.000676238	YMR235C	RNA1	-0.207187	6.66409e-05	YMR076C	PDS5	0.907474	0.00179317	YGL226W	MTC3	0.735082	2.37606e-05
YIL085C	KTR7	-0.188978	0.00777263	YPR075C	OPY2	-0.207082	7.38283e-05	YGR037C	ACB1	0.907502	1.65534e-13	YCR068W	ATG15	0.735137	0.000487767
YJL071W	ARG2	-0.188707	0.0013345	YGL252C	RTG2	-0.205848	0.00052565	YMR297W	PRC1	0.907875	2.24958e-05	YLR262C-A	TMA7	0.735285	2.13374e-08
YJR005W	APL1	-0.188571	0.00767031	YJR045C	SSC1	-0.205622	2.29898e-08	YJR063W	RPA12	0.908108	4.76512e-08	YJR025C	BNA1	0.735467	2.03388e-05
YNL243W	SLA2	-0.188345	0.00060343	YCR057C	PWP2	-0.205608	0.000922425	YDL238C	GUD1	0.908123	0.000187498	YGR055W	MUP1	0.736008	0.000577313
YJL016W	YJL016W	-0.187589	0.00198592	YGR097W	ASK10	-0.204734	1.03371e-05	LSR1	LSR1	0.910988	0.00100579	YMR074C	YMR074C	0.737534	8.41449e-10
YFR031C-A	RPL2A	-0.187326	5.70843e-06	YBR150C	TBS1	-0.204311	0.00642879	YGR286C	BIO2	0.91134	3.17445e-11	YPL107W	YPL107W	0.73765	9.49567e-08
YGL030W	RPL30	-0.187323	2.01062e-07	YHL032C	GUT1	-0.203365	0.0025872	YKR070W	YKR070W	0.911899	1.6422e-08	YBR043C	QDR3	0.73821	2.24565e-14
YLR060W	FRS1	-0.186446	2.03748e-05	YDR145W	TAF12	-0.203101	0.00468099	YKL138C-A	HSK3	0.91341	0.00575822	YER159C	BUR6	0.738224	5.98144e-17
YCR035C	RRP43	-0.184769	0.00625714	YLR372W	ELO3	-0.202898	0.00174398	YNL241C	ZWF1	0.914974	1.27224e-22	YDL014W	NOP1	0.738386	5.83343e-21
YBR085C-A	YBR085C-A	-0.178521	5.64891e-06	YJL020C	BBC1	-0.202653	0.000170533	YAL030W	SNC1	0.915989	5.43262e-12	YDL124W	YDL124W	0.739592	1.35578e-33
YMR229C	RRP5	-0.177131	0.00426154	YGR135W	PRE9	-0.201252	0.00162457	YDL169C	UGX2	0.91787	1.36109e-08	YPL119C	DBP1	0.741385	0.0093129
YOR020C	HSP10	-0.176228	0.00193247	YGR285C	ZUO1	-0.200474	2.47863e-06	YDR031W	MIX14	0.918247	1.34782e-08	YLR056W	ERG3	0.741727	2.22303e-05
YLL043W	FPS1	-0.175134	0.00422436	YCL011C	GBP2	-0.200241	8.35317e-05	YBL001C	ECM15	0.919383	1.07132e-26	YLR009W	RLP24	0.744657	1.25617e-12
YIL075C	RPN2	-0.174637	0.000112055	YJR145C	RPS4A	-0.200239	2.07987e-06	YOR339C	UBC11	0.92167	0.00662616	YLR395C	COX8	0.74502	1.04685e-08
YOL123W	HRP1	-0.174491	0.00701397	YAL035W	FUN12	-0.199914	2.08044e-06	YML100W	TSL1	0.922943	1.85324e-08	YKL005C	BYE1	0.745957	4.26983e-06
YJL012C	VTC4	-0.173554	0.00561785	YDR006C	SOK1	-0.199593	0.000574914	YDR059C	UBC5	0.925616	2.63801e-06	YPR020W	ATP20	0.74686	4.23742e-07
YGL215W	CLG1	-0.171529	0.000556937	YLR351C	NIT3	-0.198843	0.00111455	YMR117C	SPC24	0.929715	0.000551791	YAL040C	CLN3	0.747023	7.47036e-06
YPR024W	YME1	-0.171139	0.00200143	YBL105C	PKC1	-0.198829	0.00148199	YEL012W	UBC8	0.930768	9.14019e-07	YKR086W	PRP16	0.747875	0.0035245
YIL018W	RPL2B	-0.16962	1.82284e-06	YOR310C	NOP58	-0.19875	1.01833e-05	YKL058W	TOA2	0.933285	0.00511301	YJL166W	QCR8	0.748422	2.75248e-05
YLR256W	HAP1	-0.167265	0.00462929	YJR074W	MOG1	-0.197816	0.00152403	YHR110W	ERP5	0.93398	0.000620289	YLR333C	RPS25B	0.749898	4.41544e-05
YDR487C	RIB3	-0.164389	0.000149834	YML099C	ARG81	-0.197567	0.00747003	YER174C	GRX4	0.935456	9.12517e-18	YIL059C	YIL059C	0.752031	2.00828e-05
YBR221C	PDB1	-0.160554	2.81222e-05	YKL004W	AUR1	-0.197364	0.0036947	snR57	SNR57	0.93905	0.000775581	YMR163C	INP2	0.752445	0.00022539
YML069W	POB3	-0.158807	0.00674379	YPL195W	APL5	-0.19709	0.0062598	YER119C	AVT6	0.940183	2.03669e-06	YKL012W	PRP40	0.753612	0.000765961
YOR326W	MYO2	-0.158641	0.00189725	YFL018C	LPD1	-0.196637	2.44746e-07	YKL152C	GPM1	0.941003	0.00825254	YCL058C	FYV5	0.753959	0.000783406
YJL041W	NSP1	-0.156685	0.00789421	YKL014C	URB1	-0.195995	0.00427128	YKL161C	KDX1	0.941259	0.000365858	YIL037C	PRM2	0.753973	0.00450633
YKL033W-A	YKL033W-A	-0.156562	0.00747068	YLR129W	DIP2	-0.195164	0.00327348	YOR178C	GAC1	0.942238	0.00283993	YDL208W	NHP2	0.754392	1.03084e-14
YKR028W	SAP190	-0.154967	0.00818355	YPR043W	RPL43A	-0.193149	2.37253e-05	YOR040W	GLO4	0.942697	8.77159e-10	YPL079W	RPL21B	0.755657	0.000152701
YDR129C	SAC6	-0.152286	4.26535e-05	YDL058W	USO1	-0.192172	0.00683674	YJL102W	MEF2	0.944931	1.18771e-08	YOL040C	RPS15	0.755718	0.0003613
YJR145C	RPS4A	-0.149368	0.00065737	YGL186C	TPN1	-0.190878	4.29916e-05	YMR163C	INP2	0.945856	4.57058e-09	YDR357C	CNL1	0.756565	9.97835e-06
YMR217W	GUA1	-0.140425	0.0061224	YOR259C	RPT4	-0.19069	0.000368853	YER001W	MNN1	0.948374	7.92308e-05	YHR033W	YHR033W	0.756596	3.67409e-06
YOR273C	TPO4	-0.140085	0.00389533	YCR017C	CWH43	-0.190375	6.46978e-05	YPR002C-A	YPR002C-A	0.95401	0.00181887	YDR513W	GRX2	0.757811	7.45512e-06
YGR286C	BIO2	-0.138303	0.00622708	YER088C	DOT6	-0.188928	4.9965e-05	YDR320C-A	DAD4	0.954693	4.91601e-15	YBL001C	ECM15	0.757855	2.85491e-18
YDL170W	UGA3	-0.138082	0.000554787	YIL030C	SSM4	-0.187405	0.0012395	YGL125W	MET13	0.955157	0.000263425	YPL207W	TYW1	0.757863	7.81079e-32
YKL212W	SAC1	-0.128203	0.00988287	YKL080W	VMA5	-0.186632	7.92952e-06	YNL327W	EGT2	0.955829	1.06969e-15	YJL078C	PRY3	0.7597	5.02086e-09
YMR189W	GCV2	-0.12483	0.000583035	YOR052C	TMC1	-0.186148	0.00230559	YGR174C	CBP4	0.956683	1.85689e-08	YNL122C	YNL122C	0.759799	0.000338566
YLR130C	ZRT2	-0.124534	0.00661301	YPR016C	TIF6	-0.185059	0.000609507	YIL050W	PCL7	0.959781	1.64311e-17	YGR033C	TIM21	0.760103	7.88784e-05
YPL226W	NEW1	-0.122959	0.00820718	YLR447C	VMA6	-0.182793	5.53568e-06	YPL183W-A	RTC6	0.961325	3.15087e-13	YKL203C	TOR2	0.760202	0.00181964
YPL160W	CDC60	-0.122888	0.00135293	YJL168C	SET2	-0.180315	0.00711501	YBL018C	POP8	0.962552	7.65395e-08	YOL044W	PEX15	0.762646	5.15898e-05
YPR043W	RPL43A	-0.122835	0.00974729	YDR188W	CCT6	-0.179392	8.33026e-05	YOL020W	TAT2	0.964632	2.20511e-06	YBR256C	RIB5	0.763229	0.000866085
YGL077C	HNM1	-0.122396	0.00686519	YGL092W	NUP145	-0.17704	0.00667468	YDR270W	CCC2	0.968662	3.23938e-10	YOR316C	COT1	0.763294	0.000928696
YAL012W	CYS3	0.101747	0.00744893	YGR193C	PDX1	-0.176799	0.00574807	YAL034C	FUN19	0.970307	7.15127e-16	YDR493W	MZM1	0.764239	9.10465e-05
YCR031C	RPS14A	0.118423	0.0032936	YPL169C	MEX67	-0.176082	0.00260989	YGR183C	QCR9	0.972284	7.27522e-26	YKL146W	AVT3	0.764736	0.00378949
YDR388W	RVS167	0.123414	0.0088285	YBR079C	RPG1	-0.175064	4.28536e-06	YBL059C-A	CMC2	0.973161	3.48916e-07	YHR116W	COX23	0.76505	0.00042991
YFL018C	LPD1	0.12517	0.0022941	YML117W	NAB6	-0.173424	0.000588172	YJL196C	ELO1	0.976792	0.0015116	YLR344W	RPL26A	0.766389	4.54505e-05
YNL189W	SRP1	0.128221	0.00709765	YPR062W	FCY1	-0.172648	0.00720536	YFR052C-A	YFR052C-A	0.97705	0.000105527	YDR399W	HPT1	0.76806	5.06029e-14
YLR342W	FKS1	0.129121	0.000295806	YHL020C	OPI1	-0.169729	0.000238286	YOL140W	ARG8	0.977423	2.36014e-28	YJR077C	MIR1	0.768262	1.97772e-05
YDR023W	SES1	0.129414	0.0083977	YBL007C	SLA1	-0.169504	0.00157612	YKL018C-A	YKL018C-A	0.979347	7.22183e-06	YNL180C	RHO5	0.768697	1.60438e-12
YIL094C	LYS12	0.129858	0.0056575	YHL015W	RPS20	-0.167739	1.51893e-06	YDL209C	CWC2	0.980365	7.43633e-05	YKR071C	DRE2	0.769861	0.00150384
YGL245W	GUS1	0.132935	0.00113768	YBR043C	QDR3	-0.167326	0.00218888	YAL062W	GDH3	0.980377	0.00289491	YKL023C-A	YKL023C-A	0.773462	0.00321519
YKL029C	MAE1	0.133222	0.00526774	YHR112C	YHR112C	-0.166297	0.000400727	YGL208W	SIP2	0.986735	1.80287e-05	YER126C	NSA2	0.77549	1.04923e-13
YGL048C	RPT6	0.137119	0.00736297	YNL267W	PIK1	-0.165052	0.00756322	YGR033C	TIM21	0.987555	2.84209e-17	YKR087C	OMA1	0.775679	0.00349995
YER055C	HIS1	0.140624	1.0765e-05	YJL190C	RPS22A	-0.164859	1.25585e-05	YJR048W	CYC1	0.987602	0.00179785	YJR152W	DAL5	0.777494	0.000146698
YMR200W	ROT1	0.143598	0.00763821	YDR099W	BMH2	-0.164721	0.000462667	YKR066C	CCP1	0.989761	6.35091e-05	YJL205C	NCE101	0.778187	0.000821948
YPL145C	KES1	0.143992	0.00412165	YNL307C	MCK1	-0.163181	0.00425675	YDR512C	EMI1	0.990532	2.58298e-08	YIL148W	RPL40A	0.778236	0.000797289
YDR226W	ADK1	0.144869	0.00333776	YPR163C	TIF3	-0.161717	7.78288e-05	YLR367W	RPS22B	0.991624	3.16487e-12	YKL114C	APN1	0.778313	0.00174223
YDR019C	GCV1	0.146484	2.98388e-06	YPR086W	SUA7	-0.161161	0.006633	YBR126C	TPS1	0.992251	0.00070802	YDL184C	RPL41A	0.782781	1.3083e-05
YMR146C	TIF34	0.146829	0.00589269	YGR162W	TIF4631	-0.160665	0.00111255	YIL121W	QDR2	0.992622	9.6036e-06	YKL133C	YKL133C	0.784676	9.75975e-10
YOL040C	RPS15	0.151955	0.000238465	YGL106W	MLC1	-0.160294	0.00986956	YOR386W	PHR1	0.992645	6.0434e-05	YKL210W	UBA1	0.784972	0.00039001
YJL136C	RPS21B	0.155441	0.00235023	YJL189W	RPL39	-0.148079	0.00426799	YCR097W	HMRA1	0.993222	7.29142e-15	YLL048C	YBT1	0.785303	3.99269e-05
YJR123W	RPS5	0.155832	1.90057e-05	YER036C	ARB1	-0.143464	0.000369579	YNL180C	RHO5	0.996848	6.24068e-10	YHL001W	RPL14B	0.785377	5.97482e-07
YNL055C	POR1	0.157365	4.36073e-05	YMR104C	YPK2	-0.140562	0.00216092	YLR231C	BNA5	0.996956	5.84284e-18	YLR152C	YLR152C	0.785396	0.000101304
YKR048C	NAP1	0.161029	0.00110102	YKL210W	UBA1	-0.132967	0.00535434	YGL010W	MPO1	0.997575	0.000198502	YDR378C	LSM6	0.786586	7.0357e-06
YML073C	RPL6A	0.162105	0.00128234	YHR203C	RPS4B	-0.125987	0.0074695	YBL029W	YBL029W	0.998259	1.49139e-06	YKL171W	NNK1	0.787045	0.00735593
YDL070W	BDF2	0.165001	0.00224329	YPL058C	PDR12	-0.125154	0.00211869	YIL111W	COX5B	0.999497	1.08821e-07	YKL094W	YJU3	0.789311	0.00357754
YGR116W	SPT6	0.16613	0.00276237	YDL185W	VMA1	-0.124129	0.000526038	YER137C	YER137C	1.00152	2.13369e-06	YDL022W	GPD1	0.79005	0.000197431
YLL045C	RPL8B	0.168793	4.52825e-07	YHR174W	ENO2	-0.122701	0.0001396	YLR031W	YLR031W	1.00352	0.00249075	YPL249C-A	RPL36B	0.790143	0.000121618
YML026C	RPS18B	0.169478	5.56326e-06	YKR069W	MET1	-0.1218	0.00015155	YOL101C	IZH4	1.00622	0.00756381	YLR294C	YLR294C	0.790603	6.01399e-06
YEL058W	PCM1	0.170161	0.0004694	YLR027C	AAT2	-0.116247	0.00401288	YAR018C	KIN3	1.01149	6.2197e-05	YNL231C	PDR16	0.790938	0.000940404
YNL049C	SFB2	0.170971	0.00936838	YPR080W	TEF1	-0.108158	0.0033827	YNL113W	RPC19	1.01269	1.0513e-31	YOR040W	GLO4	0.792269	4.23568e-06
YIR006C	PAN1	0.172824	0.00101287	YGR061C	ADE6	-0.10326	0.00319851	YKL164C	PIR1	1.01272	8.14644e-07	YER094C	PUP3	0.792978	3.64719e-10
YDL040C	NAT1	0.174165	0.00385431	YNL069C	RPL16B	0.0947242	0.00528474	YNL195C	YNL195C	1.01464	5.86391e-05	YBR181C	RPS6B	0.793813	8.58993e-07
YBR006W	UGA2	0.174188	0.00532103	YOR128C	ADE2	0.104078	0.00340949	YPL092W	SSU1	1.02106	8.28775e-05	YLR258W	GSY2	0.794015	0.00145307
YER074W	RPS24A	0.174415	0.000357056	YCR005C	CIT2	0.117319	5.97283e-06	YOR375C	GDH1	1.0213	7.01978e-122	YPR127W	YPR127W	0.794485	0.000120867
YOR108W	LEU9	0.175426	0.00198692	YCR012W	PGK1	0.119708	0.00033603	YKR012C	YKR012C	1.02305	0.000629231	YLR287C-A	RPS30A	0.794959	3.69544e-05
YPR108W	RPN7	0.178382	0.00362018	YJR065C	ARP3	0.121577	0.0081386	YDR224C	HTB1	1.02487	4.59226e-17	YBL098W	BNA4	0.795082	0.00198756
YBR009C	HHF1	0.180664	0.0015695	YDL084W	SUB2	0.124525	0.00892793	YPL170W	DAP1	1.02621	2.98251e-25	YER071C	TDA2	0.796604	0.00397389
YHR142W	CHS7	0.181623	0.000710741	YER117W	RPL23B	0.128512	0.00107225	YDR513W	GRX2	1.02714	1.11207e-07	YOR107W	RGS2	0.797175	5.82353e-20
YHR021C	RPS27B	0.184548	0.000157655	YPR165W	RHO1	0.129417	0.00298135	YEL064C	AVT2	1.02891	3.73672e-08	YML058W	SML1	0.79815	5.30675e-29
YIL109C	SEC24	0.185669	0.000153149	YHR190W	ERG9	0.130203	0.00969982	YCL012C	YCL012C	1.0302	3.65395e-11	YMR242C	RPL20A	0.798603	2.07881e-05
YNL208W	YNL208W	0.186268	1.02885e-05	YGR118W	RPS23A	0.13202	0.000185976	YIR027C	DAL1	1.03071	0.00329357	YAL034C	FUN19	0.798837	1.22147e-14
YOR336W	KRE5	0.187657	0.00899452	YBR143C	SUP45	0.132043	0.00346809	YMR144W	YMR144W	1.0308	0.00776386	YHR176W	FMO1	0.799588	9.71417e-06
YML018C	YML018C	0.18862	0.00112961	YHR183W	GND1	0.138361	0.00621228	YGL146C	RRT6	1.03185	2.73756e-07	YKL025C	PAN3	0.800315	0.00111029
YER017C	AFG3	0.188825	0.006576	YDR077W	SED1	0.140371	4.84666e-05	YNL115C	YNL115C	1.03189	2.43363e-05	YHR008C	SOD2	0.803028	1.20871e-05
YDL226C	GCS1	0.191864	0.00383288	YGL122C	NAB2	0.141085	0.00878385	YEL046C	GLY1	1.03289	3.81938e-10	YOR108W	LEU9	0.803493	2.01398e-09
YOR123C	LEO1	0.191999	0.00591196	YPL131W	RPL5	0.141199	1.46948e-05	YIL014C-A	YIL014C-A	1.03317	6.70681e-09	YLR295C	ATP14	0.804368	2.22817e-07
YNL016W	PUB1	0.192173	0.000231753	YLR256W	HAP1	0.1425	0.0030948	YPR037C	ERV2	1.03429	3.44279e-19	YNL052W	COX5A	0.805975	3.58602e-11
YMR038C	CCS1	0.193005	0.00865705	YHL034C	SBP1	0.145293	0.00743735	YML101C	CUE4	1.03564	3.66341e-09	YCR012W	PGK1	0.806289	0.00026267
YGL135W	RPL1B	0.193883	0.000185716	YKR056W	TRM2	0.147611	0.0023127	YIL146C	ATG32	1.03783	2.14698e-12	YIL133C	RPL16A	0.8067	1.02961e-05
YPL265W	DIP5	0.194134	0.00015552	YKL062W	MSN4	0.147647	0.00325798	YKL035W	UGP1	1.03811	4.40943e-74	YKR036C	CAF4	0.809091	0.00171372
YKL100C	YKL100C	0.194247	0.00547053	YBR177C	EHT1	0.152377	3.3327e-06	YLR104W	LCL2	1.039	6.37072e-10	YJL174W	KRE9	0.809491	9.29663e-11
YPR113W	PIS1	0.194489	0.00228257	YHR007C	ERG11	0.153565	5.07382e-05	YIL065C	FIS1	1.04037	8.47497e-07	YDL004W	ATP16	0.810188	2.53766e-06
YBL027W	RPL19B	0.195017	2.02106e-06	YPL249C-A	RPL36B	0.155783	0.000299142	YLR297W	YLR297W	1.04045	6.85209e-07	YKL143W	LTV1	0.810678	5.18675e-05
YNR057C	BIO4	0.195299	0.00084017	YBL087C	RPL23A	0.155816	0.00291521	YKR025W	RPC37	1.04192	1.18229e-05	YIL096C	BMT5	0.815458	7.32155e-06
YKL094W	YJU3	0.1959	0.00237625	YBR023C	CHS3	0.157224	0.0022363	YGR121C	MEP1	1.04221	2.93241e-07	YDR031W	MIX14	0.815886	1.57548e-06
YKR095W	MLP1	0.196582	0.00772746	YML120C	NDI1	0.157759	0.00636823	YKL086W	SRX1	1.04275	4.59441e-08	YKL046C	DCW1	0.816053	0.00239021
YOL060C	MAM3	0.196825	0.00698992	YHR142W	CHS7	0.160131	0.0018927	YLR030W	YLR030W	1.04393	0.00365359	YFR049W	YMR31	0.817941	0.00159469
YHR071W	PCL5	0.197127	3.88921e-08	YJR016C	ILV3	0.160686	1.42099e-08	YMR322C	SNO4	1.04572	0.00337092	YNL104C	LEU4	0.818122	3.11035e-05
YCL017C	NFS1	0.197292	0.000593315	YML063W	RPS1B	0.162684	4.23434e-08	YER056C	FCY2	1.04611	9.42673e-22	YKR018C	YKR018C	0.818723	5.53156e-07
YDR071C	PAA1	0.197897	0.00699795	YML070W	DAK1	0.16315	0.0059423	YIL059C	YIL059C	1.04781	1.71224e-08	YJR009C	TDH2	0.819517	0.000128448
YFL031W	HAC1	0.198153	1.54504e-05	YER025W	GCD11	0.163473	0.00215927	YKL006C-A	SFT1	1.06089	0.000221452	YKL117W	SBA1	0.81962	0.000258406
YOR043W	WHI2	0.198179	0.00160649	YKL065C	YET1	0.163659	0.00339366	YOR324C	FRT1	1.06586	3.26409e-23	YER142C	MAG1	0.819741	3.43676e-08
YPL024W	RMI1	0.198524	0.00982222	YOL086C	ADH1	0.163768	3.51474e-07	YOR185C	GSP2	1.06734	0.00118484	YKR062W	TFA2	0.820552	0.000164591
YPR080W	TEF1	0.199757	2.6346e-07	YGL022W	STT3	0.164543	0.00848325	YEL003W	GIM4	1.06744	6.85049e-13	YKR065C	PAM17	0.824207	9.20784e-05
YEL001C	IRC22	0.201404	0.00840351	YLR023C	IZH3	0.166592	0.00147808	YIL089W	YIL089W	1.06847	0.00108668	YKL095W	YJU2	0.826099	0.000216828
YGR281W	YOR1	0.202176	0.00263394	YLR195C	NMT1	0.167257	0.00931998	YDR533C	HSP31	1.07204	1.03879e-06	YNL155W	CUZ1	0.82927	4.99857e-06
YKL039W	PTM1	0.202882	0.0028332	YDL148C	NOP14	0.169272	0.00698923	YKL182W	FAS1	1.0735	0.000247636	YDR224C	HTB1	0.829565	1.93823e-11
YDR174W	HMO1	0.202935	5.04851e-05	YJL159W	HSP150	0.170624	1.71555e-07	YHR008C	SOD2	1.07556	1.51299e-13	YMR251W	GTO3	0.829821	0.000115594
YBR199W	KTR4	0.203718	0.000151603	YGR020C	VMA7	0.170711	0.00326056	YPL154C	PEP4	1.08149	4.40046e-18	YML108W	YML108W	0.829874	6.41786e-07
YML006C	GIS4	0.204884	0.00760721	YLR248W	RCK2	0.17329	0.0018451	YDL149W	ATG9	1.08172	1.97471e-13	YDL049C	KNH1	0.831466	0.00228605
YBR172C	SMY2	0.205361	0.00147835	YNR001C	CIT1	0.173355	3.40953e-06	YCL040W	GLK1	1.08301	4.13587e-06	YGR230W	BNS1	0.832861	4.60522e-05
YMR142C	RPL13B	0.206881	5.37495e-08	YEL002C	WBP1	0.17471	0.00279732	YGR230W	BNS1	1.08452	4.09564e-10	YNL162W	RPL42A	0.833713	3.87115e-05
YOL127W	RPL25	0.207084	3.07006e-08	YCL045C	EMC1	0.176541	0.000707609	YPL186C	UIP4	1.08778	0.00435813	YPL078C	ATP4	0.834494	6.33526e-10
YGR229C	SMI1	0.2071	0.00229857	YOL041C	NOP12	0.17825	0.00304973	YOR065W	CYT1	1.09137	5.52102e-26	YAL044W-A	YAL044W-A	0.835816	5.33817e-08
YKL067W	YNK1	0.207313	0.00892824	YER177W	BMH1	0.179576	6.29778e-06	YGR194C	XKS1	1.09544	7.42098e-07	YPR145W	ASN1	0.835919	5.05235e-08
YPL177C	CUP9	0.207686	0.000314699	YLR025W	SNF7	0.179611	0.00627446	YLR056W	ERG3	1.10055	6.51995e-14	YHR205W	SCH9	0.83756	1.39188e-18
YKL195W	MIA40	0.207954	0.0078065	YER102W	RPS8B	0.179676	0.00272945	YBR230W-A	YBR230W-A	1.10089	1.82511e-05	YGR148C	RPL24B	0.837597	5.0033e-06
YDR194C	MSS116	0.209428	0.00291807	YDR398W	UTP5	0.179683	0.00037718	YMR199W	CLN1	1.10219	0.00625081	YGR281W	YOR1	0.837917	2.06858e-06
YJR096W	YJR096W	0.211644	0.00595007	YGR060W	ERG25	0.179896	0.00113453	YJL116C	NCA3	1.10249	1.70491e-08	YGL123W	RPS2	0.838489	7.8115e-06
YML051W	GAL80	0.211887	0.00783178	YPL232W	SSO1	0.180601	5.13184e-05	YDR055W	PST1	1.10601	5.84886e-17	YGL031C	RPL24A	0.838951	0.000397401
YHR102W	KIC1	0.212779	0.0057409	YML026C	RPS18B	0.180871	9.7332e-07	YOR289W	YOR289W	1.1071	5.71749e-12	YER150W	SPI1	0.839603	5.33732e-05
YMR260C	TIF11	0.213295	0.00151094	YPR191W	QCR2	0.181715	0.000131245	YCR068W	ATG15	1.10867	1.66388e-14	YKL064W	MNR2	0.841248	0.000691919
YFL034C-A	RPL22B	0.213802	0.000347056	YMR089C	YTA12	0.182258	0.00868716	YIL124W	AYR1	1.11118	0.00131382	YHR071W	PCL5	0.841784	0.000103615
YPL043W	NOP4	0.214294	0.00648144	YHR132C	ECM14	0.183121	0.00232256	YIR033W	MGA2	1.11278	7.41635e-16	snR44	SNR44	0.842596	0.00255672
YDL014W	NOP1	0.214643	0.000127047	YEL013W	VAC8	0.183511	0.00342335	YCL036W	GFD2	1.11352	0.000331225	YIL064W	EFM4	0.843079	3.21132e-05
YML078W	CPR3	0.214712	0.00550631	YLR371W	ROM2	0.183801	0.00669687	YGR143W	SKN1	1.11756	7.70583e-08	YEL026W	SNU13	0.84316	3.07055e-14
YNL201C	PSY2	0.215521	0.00554791	YAR002C-A	ERP1	0.184071	0.00892793	YKR011C	YKR011C	1.12067	3.55525e-14	YKR021W	ALY1	0.845825	0.000399652
YMR135C	GID8	0.21678	4.04591e-05	YDL178W	DLD2	0.184854	0.00129039	YDL003W	MCD1	1.12555	0.00212525	YKL078W	DHR2	0.846141	6.1746e-10
YLR430W	SEN1	0.217453	0.00841469	YML016C	PPZ1	0.185664	0.0003382	YKL112W	ABF1	1.12602	1.65978e-20	YHR216W	IMD2	0.846874	0.00696173
YDR189W	SLY1	0.218173	0.00699817	YPR138C	MEP3	0.18646	0.00310994	YDL022W	GPD1	1.12705	6.91213e-08	YGR065C	VHT1	0.847138	8.58993e-07
YPL093W	NOG1	0.218537	1.63422e-05	YKR018C	YKR018C	0.188571	0.000208252	YLR142W	PUT1	1.12997	2.01789e-18	YKL073W	LHS1	0.848225	0.00823399
YKR014C	YPT52	0.219423	0.00265519	YJL177W	RPL17B	0.18981	4.88981e-06	YNL202W	SPS19	1.13169	2.40005e-14	YGR174C	CBP4	0.850598	5.22739e-05
YMR099C	YMR099C	0.2204	0.000350066	YPR148C	YPR148C	0.190491	0.000209702	YHR001W-A	QCR10	1.13403	1.11183e-26	YBR068C	BAP2	0.85141	1.10337e-06
YHR195W	NVJ1	0.220829	0.00639556	YKL020C	SPT23	0.192422	0.00105042	YOL019W	YOL019W	1.13493	3.98117e-15	YOL140W	ARG8	0.852273	2.151e-17
YBL056W	PTC3	0.221482	9.45666e-05	YPL082C	MOT1	0.192498	0.00325798	YCR018C-A	YCR018C-A	1.14063	0.00217998	YDR469W	SDC1	0.852829	0.000261331
YLR061W	RPL22A	0.222632	2.49306e-07	YDL086W	YDL086W	0.1928	0.00469726	YHR087W	RTC3	1.14134	6.6576e-14	YNL110C	NOP15	0.853141	1.90115e-15
YGL221C	NIF3	0.222658	0.0015708	YER065C	ICL1	0.193108	0.00325798	YIL006W	YIA6	1.14186	5.26852e-08	YKL181W	PRS1	0.853455	0.0087719
YBR035C	PDX3	0.224665	1.66983e-05	YLR168C	UPS2	0.19357	0.00272629	YPR127W	YPR127W	1.14386	4.69103e-08	YBR191W-A	YBR191W-A	0.854013	0.00985005
YER027C	GAL83	0.224686	0.00439941	YDL007W	RPT2	0.194474	2.1335e-05	YLR190W	MMR1	1.14959	9.19108e-08	YDL055C	PSA1	0.854532	2.99865e-09
YNL031C	HHT2	0.225817	3.25891e-10	YBL011W	SCT1	0.194704	0.00236572	YOL155C	HPF1	1.15675	1.75599e-22	YPR187W	RPO26	0.855619	1.01331e-08
YBR127C	VMA2	0.226811	2.99355e-09	YMR189W	GCV2	0.194831	1.19158e-10	YKL060C	FBA1	1.15816	0.000810408	YDL121C	YDL121C	0.855708	0.000166093
YLR220W	CCC1	0.227696	0.00139603	YLR342W	FKS1	0.196423	1.57454e-07	YHR208W	BAT1	1.16247	7.65694e-15	YNL306W	MRPS18	0.856062	4.79991e-13
YIL074C	SER33	0.228184	7.04167e-11	YCL017C	NFS1	0.196652	0.000314271	YPR184W	GDB1	1.17087	5.2547e-07	YML009C	MRPL39	0.856331	2.76539e-06
YNL212W	VID27	0.228491	0.000459446	YHR030C	SLT2	0.197161	1.5088e-07	YNR057C	BIO4	1.17162	2.54614e-23	YML098W	TAF13	0.856364	2.09101e-14
YOL018C	TLG2	0.229015	0.00735942	YMR212C	EFR3	0.197363	0.00638716	YGR065C	VHT1	1.17247	4.1666e-15	YLR051C	FCF2	0.857136	6.95849e-07
YPR062W	FCY1	0.229326	0.000203366	YNL189W	SRP1	0.19762	1.83936e-06	YGL191W	COX13	1.17268	1.07132e-26	YCR097W	HMRA1	0.857369	7.66621e-10
YAL017W	PSK1	0.23002	0.00246743	YDL074C	BRE1	0.19782	0.000843235	YCL042W	YCL042W	1.17555	0.00714763	YGR155W	CYS4	0.859936	0.00351549
YNL131W	TOM22	0.230309	0.00193391	YER094C	PUP3	0.198383	0.000622437	YNL259C	ATX1	1.17591	7.92323e-05	YBR106W	PHO88	0.860375	8.64278e-12
YBL030C	PET9	0.230777	2.54254e-06	YGL161C	YIP5	0.19999	0.00614301	YDR275W	BSC2	1.17952	5.37275e-12	YJL096W	MRPL49	0.860736	4.41896e-07
YBR082C	UBC4	0.231323	3.55173e-07	YML069W	POB3	0.20038	4.91542e-05	YKL026C	GPX1	1.18431	8.13464e-15	YKL049C	CSE4	0.860777	2.45859e-05
YNL163C	RIA1	0.231525	0.00115619	YIR031C	DAL7	0.200474	0.00597744	YGL236C	MTO1	1.18468	3.61309e-22	YFR036W	CDC26	0.862353	1.31902e-06
YOR014W	RTS1	0.232981	5.9474e-05	YHR102W	KIC1	0.201129	0.00729511	YLR356W	ATG33	1.18502	2.14166e-29	YBL028C	YBL028C	0.862478	9.46996e-12
YHR012W	VPS29	0.234234	0.00403197	YIR017C	MET28	0.201635	0.00640493	YJR016C	ILV3	1.18564	6.13515e-19	YLR029C	RPL15A	0.863882	4.96153e-05
YLR009W	RLP24	0.235496	0.00317692	YOR096W	RPS7A	0.201965	4.15427e-09	YMR256C	COX7	1.19237	2.27723e-21	YIL006W	YIA6	0.864212	0.00174223
YDR434W	GPI17	0.235717	0.00233717	YJL026W	RNR2	0.202867	0.000290118	YDL130W-A	STF1	1.20543	1.33113e-17	YGR215W	RSM27	0.864392	3.78231e-07
YEL037C	RAD23	0.236873	0.000851062	YKR068C	BET3	0.203021	0.00620357	YPL119C	DBP1	1.20718	5.3482e-06	YKL004W	AUR1	0.864528	0.000438752
YIL126W	STH1	0.237795	0.00131796	YDR329C	PEX3	0.203071	0.00272928	YJR085C	YJR085C	1.20819	2.09998e-22	YGL205W	POX1	0.86479	0.00156031
YDR164C	SEC1	0.23895	0.00389315	YGR019W	UGA1	0.203684	0.000517368	YLL055W	YCT1	1.21	4.74806e-05	YDL067C	COX9	0.865604	8.58196e-06
YAL029C	MYO4	0.239145	0.00033667	YDR190C	RVB1	0.204183	0.000131486	YKR074W	AIM29	1.21287	0.000157638	YHR174W	ENO2	0.866285	1.15071e-05
YHR193C	EGD2	0.239211	2.92342e-07	YLR401C	DUS3	0.204292	0.000372127	YLR300W	EXG1	1.21289	3.84129e-55	YKR022C	NTR2	0.866413	5.38348e-05
YKL126W	YPK1	0.239298	3.7769e-06	YFR004W	RPN11	0.206045	0.000165236	YIL160C	POT1	1.21364	3.99076e-05	YGR029W	ERV1	0.867948	1.04765e-06
YDR001C	NTH1	0.241208	4.67896e-08	YMR029C	FAR8	0.206052	0.00584214	YCR082W	AHC2	1.21498	3.44136e-55	YIL002W-A	YIL002W-A	0.870011	0.000172532
YMR278W	PRM15	0.241336	0.0059569	YKL082C	RRP14	0.207393	0.00098792	YOR152C	YOR152C	1.21898	2.84442e-06	YKL101W	HSL1	0.871262	0.00193375
YCR067C	SED4	0.243129	0.000659156	YHR205W	SCH9	0.209422	0.00641302	YNL015W	PBI2	1.22294	4.90255e-44	YOR369C	RPS12	0.873086	3.06528e-05
YMR162C	DNF3	0.243216	0.00327694	YDL160C	DHH1	0.210993	0.00478217	YJR096W	YJR096W	1.22325	0.000419865	YKL041W	VPS24	0.873176	0.000705441
YDR500C	RPL37B	0.24327	4.40408e-07	YFL036W	RPO41	0.211161	0.00361627	YIL013C	PDR11	1.22592	4.64951e-06	YCR051W	YCR051W	0.873365	9.80009e-05
YFR024C-A	LSB3	0.244624	6.88748e-05	YIL107C	PFK26	0.21169	0.00733987	YFL060C	SNO3	1.22692	0.0036079	YHR029C	YHI9	0.873568	0.00341177
YNL085W	MKT1	0.245062	0.000244607	YKR008W	RSC4	0.212504	0.00406532	YDR322C-A	TIM11	1.22901	8.49267e-16	YDR450W	RPS18A	0.87368	2.85411e-05
YGL031C	RPL24A	0.246672	2.7009e-09	YER022W	SRB4	0.212803	0.00611221	YPR192W	AQY1	1.22947	0.00108385	YLR363W-A	YLR363W-A	0.87446	1.80598e-07
YIL153W	RRD1	0.246989	0.0056276	YPR133C	SPN1	0.213217	0.00376077	YGR174W-A	YGR174W-A	1.22985	0.000484132	YKL187C	FAT3	0.876135	0.00839257
YGR276C	RNH70	0.247464	0.0066931	YPR091C	NVJ2	0.213476	0.00435626	YGR159C	NSR1	1.23106	1.02852e-36	YDR025W	RPS11A	0.876183	4.22979e-07
YLR133W	CKI1	0.248314	1.85542e-05	YDR351W	SBE2	0.216093	0.000652059	YJL088W	ARG3	1.23174	3.608e-31	YPL054W	LEE1	0.877195	1.61585e-06
YNR001C	CIT1	0.248914	1.29921e-09	YIL135C	VHS2	0.216163	0.00467786	YBR067C	TIP1	1.23211	3.0804e-15	YBR013C	YBR013C	0.877363	0.000154947
YML008C	ERG6	0.249094	0.000139985	YNL219C	ALG9	0.216386	0.00528474	YDR340W	YDR340W	1.23355	0.00725033	YKL157W	APE2	0.878114	4.96153e-05
YFR040W	SAP155	0.249369	5.26658e-05	YIL069C	RPS24B	0.216755	2.16194e-05	YOR384W	FRE5	1.23516	0.00216148	YGR257C	MTM1	0.878507	7.33118e-06
YHR083W	SAM35	0.251578	0.00462342	YER131W	RPS26B	0.217023	1.37644e-06	YFL044C	OTU1	1.24307	2.6667e-29	YKL113C	RAD27	0.880508	5.46767e-12
YBR059C	AKL1	0.253299	0.000193305	YDR050C	TPI1	0.217447	1.38984e-15	YGL104C	VPS73	1.2452	0.000547541	YBR233W-A	DAD3	0.882436	0.000202365
YDL143W	CCT4	0.253677	4.07738e-06	YGR103W	NOP7	0.217811	6.02838e-05	YIR028W	DAL4	1.24756	5.354e-05	YMR230W	RPS10B	0.883898	0.000114449
YNL099C	OCA1	0.254796	0.00541854	YPL070W	MUK1	0.218125	0.00124908	YBR157C	ICS2	1.25583	2.13776e-07	YKR095W	MLP1	0.885142	0.000431679
YGR154C	GTO1	0.254849	0.00225312	YOL040C	RPS15	0.21906	2.255e-09	YBR115C	LYS2	1.25743	2.17937e-07	YKR030W	GMH1	0.886973	0.000359257
YHR078W	YHR078W	0.255931	0.00222728	YBL072C	RPS8A	0.219107	9.54326e-06	YDL137W	ARF2	1.26099	8.58138e-82	YHR028C	DAP2	0.887488	5.46716e-29
YPL118W	MRP51	0.256194	0.00109772	YBR199W	KTR4	0.219359	1.09648e-05	YLR258W	GSY2	1.26154	6.7478e-07	YER042W	MXR1	0.889226	3.88459e-05
YLR066W	SPC3	0.256562	0.00385808	YNL280C	ERG24	0.221489	0.00371448	YGR008C	STF2	1.26223	1.40691e-68	YGL029W	CGR1	0.892012	2.68261e-06
YJR088C	EMC2	0.256973	0.00115573	YGR284C	ERV29	0.222961	0.0032227	YGL187C	COX4	1.26356	1.38429e-28	YKR090W	PXL1	0.892887	8.59107e-12
YLR225C	YLR225C	0.25957	5.62764e-06	YGR111W	YGR111W	0.223338	0.00668125	YKL137W	CMC1	1.26512	2.15409e-05	YGR254W	ENO1	0.893311	3.37911e-07
YML062C	MFT1	0.259845	0.00475348	YHR039C-A	VMA10	0.22432	0.000167856	YMR174C	PAI3	1.26527	0.000363891	YKL024C	URA6	0.894885	5.80659e-06
YMR258C	ROY1	0.260788	0.00426116	YPR097W	YPR097W	0.224614	0.00735474	YMR250W	GAD1	1.2697	0.000472727	YBR157C	ICS2	0.895578	0.00210302
YJR074W	MOG1	0.261151	1.2533e-05	YLR241W	CSC1	0.225244	0.00042587	YJR095W	SFC1	1.27168	6.62521e-05	YNL327W	EGT2	0.896462	1.07732e-10
YGL198W	YIP4	0.261343	0.000712566	YNL323W	LEM3	0.225569	0.00847682	YJL161W	FMP33	1.27306	9.89174e-06	LSR1	LSR1	0.89714	0.000345861
YDR127W	ARO1	0.261622	9.3795e-11	YNL123W	NMA111	0.225587	6.09721e-05	YKR024C	DBP7	1.27399	2.45734e-07	YPL154C	PEP4	0.897803	2.87956e-13
YOR087W	YVC1	0.262177	0.00709596	YPR028W	YOP1	0.225702	5.49138e-05	YPL171C	OYE3	1.27497	7.6927e-12	YDR320C-A	DAD4	0.898523	3.298e-11
YNL112W	DBP2	0.262459	0.000634643	YBR216C	YBP1	0.225797	0.00385996	YNR002C	ATO2	1.28242	5.10843e-13	YLR361C-A	YLR361C-A	0.898709	5.06105e-05
YGR081C	SLX9	0.262524	0.00606453	YHR170W	NMD3	0.22597	0.000241564	YKL096W	CWP1	1.28627	3.58887e-06	YDL149W	ATG9	0.900976	1.89004e-08
YHR052W	CIC1	0.262828	0.00160811	YDL056W	MBP1	0.226643	0.00712448	YER135C	YER135C	1.28783	0.00181851	YKL039W	PTM1	0.902481	0.00213357
YJL124C	LSM1	0.263141	0.00372376	YMR210W	YMR210W	0.226938	0.00704248	tL(CAA)L	tL(CAA)L	1.28951	0.00874531	YKL166C	TPK3	0.903253	0.000166085
YDR479C	PEX29	0.263844	0.00122112	YHR009C	TDA3	0.227453	0.000239213	YLR246W	ERF2	1.29117	2.69879e-18	YJL212C	OPT1	0.904016	0.000794625
YDR188W	CCT6	0.264086	6.75773e-09	YPL175W	SPT14	0.227647	0.000836031	YGR108W	CLB1	1.29216	0.00037238	YGL146C	RRT6	0.904792	2.8082e-05
YJR008W	MHO1	0.264314	3.41441e-05	YPR088C	SRP54	0.22892	9.7772e-06	YBL064C	PRX1	1.29384	4.26409e-07	YBR034C	HMT1	0.906112	4.79742e-24
YNR008W	LRO1	0.264779	0.00770523	YEL036C	ANP1	0.229617	3.10767e-05	tV(AAC)K1	tV(AAC)K1	1.30803	0.00766981	YJR069C	HAM1	0.907012	5.1299e-07
YPL131W	RPL5	0.26569	1.34921e-15	YHR074W	QNS1	0.229965	8.20493e-06	YBR013C	YBR013C	1.30935	1.54956e-14	YOR319W	HSH49	0.907208	1.37463e-13
YDL103C	QRI1	0.265716	0.0046809	YDL133W	SRF1	0.230009	0.00501611	YBR054W	YRO2	1.31076	3.39953e-06	YDL136W	RPL35B	0.907635	1.0937e-06
YDR202C	RAV2	0.266048	0.00172815	YER043C	SAH1	0.230505	1.74279e-10	snR55	SNR55	1.31366	0.00167785	YJR135W-A	TIM8	0.907911	1.95264e-06
YDR158W	HOM2	0.266061	1.4798e-13	YKR028W	SAP190	0.230509	8.8149e-06	YKL150W	MCR1	1.31737	4.56327e-20	YJL011C	RPC17	0.908573	2.65847e-08
YDR212W	TCP1	0.266167	8.34857e-06	YER063W	THO1	0.230864	0.00423202	YLR038C	COX12	1.32052	8.10629e-42	YBR111W-A	SUS1	0.915099	5.89127e-12
YGL231C	EMC4	0.266224	0.0012385	YOR046C	DBP5	0.231569	0.000177484	YML089C	YML089C	1.32261	0.00619444	YNL086W	SNN1	0.91616	2.31726e-05
YPL184C	MRN1	0.266736	0.00230856	YPL024W	RMI1	0.232188	0.000985971	YPL187W	MF(ALPHA)1	1.32272	0.00497568	YIL146C	ATG32	0.917292	7.43897e-09
YDR419W	RAD30	0.267545	0.00383972	YKL180W	RPL17A	0.232474	8.66087e-11	YGR209C	TRX2	1.32361	4.54006e-32	YPR166C	MRP2	0.918366	2.57432e-05
YLR064W	PER33	0.26819	0.0083977	YJR033C	RAV1	0.233145	0.00654649	YJL160C	YJL160C	1.3252	3.30741e-07	YNL113W	RPC19	0.919566	1.59172e-22
YNL307C	MCK1	0.268983	5.74788e-07	YPL066W	RGL1	0.233763	0.000893828	YNL141W	AAH1	1.33209	2.93585e-06	YAL067C	SEO1	0.921041	0.00132704
YER019C-A	SBH2	0.270523	2.55348e-05	YBL099W	ATP1	0.234086	2.37379e-08	YLR252W	YLR252W	1.33649	0.000104976	YOL121C	RPS19A	0.921448	3.78901e-06
YDR280W	RRP45	0.270598	0.000431461	YKL157W	APE2	0.234414	0.000173685	YIL045W	PIG2	1.33826	8.4399e-12	YLR297W	YLR297W	0.921596	1.06361e-05
YBR067C	TIP1	0.27156	5.48229e-05	YKR023W	YKR023W	0.23445	0.00798785	YIL087C	AIM19	1.34583	3.73281e-06	YKL176C	LST4	0.923176	0.000348438
YHR034C	PIH1	0.27324	0.00633196	YDR485C	VPS72	0.235211	0.00100859	YKL162C-A	YKL162C-A	1.34715	2.40674e-06	YBL078C	ATG8	0.923822	2.78942e-11
YIL097W	FYV10	0.274621	0.00773911	YNL075W	IMP4	0.235348	0.00145572	YHL016C	DUR3	1.34967	1.89139e-13	YHR138C	YHR138C	0.925417	1.75481e-09
YHR200W	RPN10	0.274957	2.29745e-06	YIR011C	STS1	0.235389	1.7304e-05	YOL083W	ATG34	1.35274	3.50203e-08	YLR068W	FYV7	0.925682	3.05334e-07
YGL076C	RPL7A	0.275011	2.27433e-09	YML018C	YML018C	0.235539	1.82874e-05	YDR022C	ATG31	1.35439	1.12665e-24	YBL059W	YBL059W	0.926744	6.66423e-06
YLL015W	BPT1	0.275267	7.65429e-05	YEL051W	VMA8	0.235869	1.84001e-06	YNR056C	BIO5	1.35544	3.78465e-14	YKL194C	MST1	0.930729	4.69749e-07
YOL070C	NBA1	0.275752	0.00183033	YNL169C	PSD1	0.23587	4.24548e-09	YJL122W	ALB1	1.36048	5.71973e-27	YGR034W	RPL26B	0.934429	5.65698e-06
YJR101W	RSM26	0.276208	0.00604103	YJL042W	MHP1	0.236032	0.000769906	YDR451C	YHP1	1.36081	0.000978059	YKR068C	BET3	0.934942	0.00115656
YDL031W	DBP10	0.276486	0.000274935	YLR276C	DBP9	0.236271	1.9399e-05	YOR348C	PUT4	1.36366	3.50822e-08	YKL091C	YKL091C	0.935186	8.3884e-11
YGR047C	TFC4	0.276682	0.00236698	YGL012W	ERG4	0.236376	2.34906e-07	YLR178C	TFS1	1.37056	1.15578e-08	YLR231C	BNA5	0.935711	1.67493e-10
YER136W	GDI1	0.277573	3.74629e-09	YNL253W	TEX1	0.236941	0.0053675	YIL113W	SDP1	1.37178	0.000143515	YGR027C	RPS25A	0.94098	2.4167e-06
YAL039C	CYC3	0.279252	0.00171926	YLR026C	SED5	0.237522	0.00513564	YDL024C	DIA3	1.38006	0.000150634	YKL079W	SMY1	0.941223	0.000210906
YGL137W	SEC27	0.279314	7.39337e-09	YLR406C	RPL31B	0.238314	3.5017e-06	YNL112W	DBP2	1.38327	1.24571e-54	YOL086C	ADH1	0.941265	4.7807e-05
YGR001C	AML1	0.27975	2.85833e-05	YGR281W	YOR1	0.238936	0.000555711	snR40	SNR40	1.38543	0.00189568	YIR033W	MGA2	0.94176	3.26476e-09
YJL070C	YJL070C	0.279997	0.00697589	YDR194C	MSS116	0.239195	0.000300718	YDR528W	HLR1	1.38813	6.32566e-06	YBR067C	TIP1	0.941902	1.15247e-05
YDR441C	APT2	0.280453	0.00859904	YGR234W	YHB1	0.240238	0.00419851	YDR492W	IZH1	1.40047	3.48122e-29	YLR390W-A	CCW14	0.942438	4.60434e-15
YOR254C	SEC63	0.280578	2.41983e-07	YFL038C	YPT1	0.240346	5.95756e-08	YGR201C	YGR201C	1.40442	6.23007e-05	YKL104C	GFA1	0.942573	0.00178185
YPL246C	RBD2	0.281195	0.000380752	YGR007W	ECT1	0.240404	0.000413966	YPR010C-A	YPR010C-A	1.40622	4.83974e-38	YOL120C	RPL18A	0.945106	7.56914e-06
YDR436W	PPZ2	0.282595	0.00147792	YHR138C	YHR138C	0.243036	0.00613633	YCR083W	TRX3	1.44445	2.33642e-27	YNL147W	LSM7	0.94538	2.17176e-10
YER178W	PDA1	0.282663	2.10075e-14	YML111W	BUL2	0.243086	0.00296429	YOL151W	GRE2	1.4466	3.68393e-32	YKL050C	YKL050C	0.945757	1.05212e-07
YKL051W	SFK1	0.283299	0.000352222	YKL025C	PAN3	0.243982	0.0040894	YNL300W	TOS6	1.44668	0.000910183	YNL244C	SUI1	0.949599	4.46906e-11
YBR011C	IPP1	0.284439	2.38706e-19	YOR273C	TPO4	0.244804	3.02998e-11	YKL221W	MCH2	1.45241	1.37788e-05	YKL154W	SRP102	0.949602	0.000311124
YIR012W	SQT1	0.28503	2.68236e-06	YBR298C	MAL31	0.245312	0.000128688	tK(CUU)P	tK(CUU)P	1.45432	0.00219087	YFL055W	AGP3	0.952045	8.39534e-06
YPR137W	RRP9	0.285156	0.000388796	YLR262C-A	TMA7	0.245492	0.0014288	YLL041C	SDH2	1.46831	9.76772e-29	YER174C	GRX4	0.952325	1.71698e-12
YOR182C	RPS30B	0.28567	1.60797e-07	YPL235W	RVB2	0.246491	0.000197713	YKL120W	OAC1	1.46883	7.75675e-06	YLR092W	SUL2	0.952679	1.18015e-05
YKR084C	HBS1	0.286243	1.12548e-05	YER167W	BCK2	0.246688	0.00148199	YEL065W	SIT1	1.47058	1.19212e-06	YNR016C	ACC1	0.955448	2.43159e-40
YOR332W	VMA4	0.286306	6.30243e-12	YPR035W	GLN1	0.247042	2.27087e-18	YFL021W	GAT1	1.47176	7.40392e-14	YKR004C	ECM9	0.956841	0.00166
YGL002W	ERP6	0.286925	0.00362235	YML031W	NDC1	0.247116	0.000397303	YPR119W	CLB2	1.47604	0.000164666	YLR178C	TFS1	0.957473	0.000262342
YFR051C	RET2	0.286987	1.06606e-05	YDL123W	SNA4	0.247181	0.00762811	YMR118C	SHH3	1.48261	7.00263e-06	YKL089W	MIF2	0.958603	0.000251109
YGL136C	MRM2	0.286996	0.00809927	YPL176C	TRE1	0.247442	1.29975e-05	YOL077W-A	ATP19	1.48785	8.45228e-33	YDR275W	BSC2	0.958865	2.71204e-08
YLR345W	YLR345W	0.287078	0.000234255	YGL035C	MIG1	0.247583	6.9556e-05	YML043C	RRN11	1.49543	1.96807e-18	YKR067W	GPT2	0.959013	1.7985e-05
YBR084C-A	RPL19A	0.287446	1.36042e-13	YPR107C	YTH1	0.248486	0.0091341	YML027W	YOX1	1.49891	0.000611461	YKL139W	CTK1	0.959973	5.55908e-05
YOL087C	DUF1	0.287566	6.68222e-06	YOR246C	ENV9	0.248747	0.00235048	YNL285W	YNL285W	1.50257	0.00185585	YPL183W-A	RTC6	0.962897	8.95525e-11
YEL009C	GCN4	0.287834	1.99865e-21	YMR113W	FOL3	0.249143	0.0019853	YDR461C-A	YDR461C-A	1.50816	1.15854e-14	YPR037C	ERV2	0.963795	1.88483e-13
YML126C	ERG13	0.287918	3.74242e-06	YNL244C	SUI1	0.249325	0.000156795	YKR046C	PET10	1.51405	4.91511e-08	YKL175W	ZRT3	0.96484	2.65818e-05
YKL034W	TUL1	0.28801	0.000182668	YMR171C	EAR1	0.249352	1.45995e-05	Q0055	AI2	1.51837	0.000571371	YIL045W	PIG2	0.966758	1.68403e-06
YNL002C	RLP7	0.288361	0.000117901	YJR090C	GRR1	0.24986	0.000229796	YER070W	RNR1	1.52283	3.00376e-09	YLR286C	CTS1	0.973376	0.00397913
YBR191W	RPL21A	0.288372	2.43545e-12	YJR001W	AVT1	0.250533	5.58988e-05	YCR105W	ADH7	1.52859	8.16026e-05	YKL099C	UTP11	0.974568	0.000172544
YJL156C	SSY5	0.288614	0.00729071	YKR014C	YPT52	0.251008	0.000144831	YDL218W	YDL218W	1.53692	0.000591773	YKL007W	CAP1	0.97467	3.93756e-06
YBL050W	SEC17	0.288725	1.46228e-06	YKL104C	GFA1	0.252969	8.06194e-09	YBL049W	MOH1	1.55855	3.24037e-43	YAL008W	FUN14	0.975141	0.00174157
YGR149W	YGR149W	0.289134	5.87656e-06	YIL046W	MET30	0.253792	2.66779e-07	YNR034W-A	YNR034W-A	1.55974	1.864e-53	snR19	SNR19	0.980224	1.57464e-06
YGL228W	SHE10	0.289285	2.38163e-06	YMR165C	PAH1	0.253937	0.00252021	Q0050	AI1	1.57246	0.000204179	YJL052W	TDH1	0.980558	2.38179e-06
YDR099W	BMH2	0.28941	8.35188e-11	YOL042W	NGL1	0.256338	0.00957622	tV(UAC)D	tV(UAC)D	1.57686	0.000192996	YKL144C	RPC25	0.981218	6.6518e-05
YPL249C-A	RPL36B	0.289806	1.85394e-10	YDL192W	ARF1	0.256511	4.43495e-07	YBL048W	RRT1	1.58125	2.25152e-07	YKR100C	SKG1	0.982533	0.000720115
YIR004W	DJP1	0.290169	0.000478612	YEL034W	HYP2	0.257061	2.06566e-07	YAL008W	FUN14	1.58247	6.69327e-09	YJL088W	ARG3	0.983958	2.32898e-19
YPR091C	NVJ2	0.290766	1.703e-05	YOL142W	RRP40	0.257411	0.000446525	YLR355C	ILV5	1.58612	5.02007e-146	YOR140W	SFL1	0.984361	3.22017e-17
YOL011W	PLB3	0.292596	4.86734e-05	YBL041W	PRE7	0.257965	1.70706e-05	YMR246W	FAA4	1.59034	1.25663e-120	YPR035W	GLN1	0.984581	1.60167e-09
YOL044W	PEX15	0.292742	0.00609827	YPR176C	BET2	0.259037	0.00364284	YMR175W-A	YMR175W-A	1.59118	0.000882206	YIR027C	DAL1	0.984961	0.00556359
YJL208C	NUC1	0.293774	0.00467153	YHR090C	YNG2	0.260068	0.00862267	YCR024C-B	YCR024C-B	1.61132	2.73195e-10	YJL161W	FMP33	0.985215	0.00167632
YER083C	GET2	0.293962	8.53594e-05	YMR208W	ERG12	0.260741	0.00315028	YOL131W	YOL131W	1.61394	0.0003581	YGR194C	XKS1	0.985565	4.8499e-05
YGR085C	RPL11B	0.294367	1.00228e-09	YBR052C	RFS1	0.260835	8.17289e-05	YKR106W	GEX2	1.61481	4.79852e-06	YOR289W	YOR289W	0.986354	1.36409e-14
YJR137C	MET5	0.295864	1.4693e-21	YML010W	SPT5	0.261114	0.000109853	YNL065W	AQR1	1.61821	9.7551e-28	YGR037C	ACB1	0.987002	2.86326e-19
YIL161W	YIL161W	0.296586	0.00756554	YNL302C	RPS19B	0.261167	2.97291e-12	YOL058W	ARG1	1.64828	1.03248e-72	YKL076C	PSY1	0.988008	0.005187
YDL067C	COX9	0.297263	0.000125734	YEL054C	RPL12A	0.261194	3.05709e-10	YLR251W	SYM1	1.65702	2.64593e-07	YKL035W	UGP1	0.990651	3.29428e-68
YLR182W	SWI6	0.297331	0.00333254	YNL215W	IES2	0.261465	0.00137608	YKR076W	ECM4	1.66121	7.14684e-17	YKL063C	YKL063C	0.991508	0.000741639
YDL061C	RPS29B	0.297394	3.39738e-07	YDR088C	SLU7	0.262072	0.00585624	YCR024C-A	PMP1	1.67024	1.1821e-13	YNL200C	YNL200C	0.992301	0.00894013
YPL117C	IDI1	0.297511	7.91244e-09	YDR378C	LSM6	0.262245	0.00383939	YNL200C	YNL200C	1.68733	2.15919e-08	YJR010W	MET3	0.992747	0.000818042
YBL039C	URA7	0.298017	0.000110594	YGL016W	KAP122	0.262815	0.00119302	YDL085W	NDE2	1.69942	3.80082e-08	YLR246W	ERF2	0.993381	3.52719e-07
[truncated: 1,552 more rows]

## Sheet: Table S4 Venn_induced genes
Venn diagramm data of overlapping induced genes of the four double mutants
compared strains	total overlapping genes	Standard gene name
elp3 deg1, urm1 deg1, elp3 tcd1, urm1 tcd1	401	NOP4
		YPR098C
		YIL014C-A
		SDH2
		PNS1
		YKR011C
		STH1
		SYM1
		YBL095W
		APS1
		SOD2
		KIN1
		SHP1
		YBR062C
		FMP33
		AVT6
		SPG4
		MRP17
		GAT1
		PIN2
		YDR391C
		BUD9
		MCR1
		YIL089W
		RML2
		PAU2
		ATG15
		NPC2
		URA7
		HMG2
		YBL059W
		PET10
		YPR127W
		CWP1
		RPC10
		GPD1
		YLR001C
		SCJ1
		YMR178W
		YPL107W
		REX4
		MRPS12
		HHT1
		CNL1
		RPL9B
		TRX3
		GPH1
		PUP3
		ADD37
		SUI1
		UGX2
		CYT1
		ARF2
		GLN1
		HPF1
		EMI1
		YKL151C
		TIM21
		VHC1
		BGL2
		RPL12B
		ECM38
		NSG2
		RPL35B
		GOR1
		YNL217W
		MRP8
		FIS1
		YPT31
		RPS9A
		YOR289W
		ERR3
		MSS116
		AFG3
		YPT7
		TFS1
		SML1
		RPC17
		STF1
		HRD1
		YLR294C
		IQG1
		QDR2
		COX12
		BMH1
		DIP5
		BNA5
		HMRA1
		YDL206W
		RPI1
		TOK1
		YOR283W
		BNA2
		FAA4
		ATP3
		PHB1
		AHC2
		RPS17B
		POT1
		BIO4
		MIC26
		COX16
		PSR2
		ILV5
		YPL225W
		MNN11
		SOM1
		RME1
		OTU1
		YMR130W
		GTT1
		OLE1
		TNA1
		GDH1
		CPR2
		PRY3
		PIR1
		PST1
		CMC2
		SOD1
		FAS1
		ERF2
		IRC15
		QCR10
		RPS14B
		SPS19
		RPS6B
		YTP1
		SEC17
		WHI2
		YLR297W
		ASH1
		ECM4
		TRX2
		PEP4
		FYV7
		SFT1
		MIX14
		EXG1
		COX8
		FLC3
		NSE1
		AI1
		YCL048W-A
		MRPS16
		DAP2
		IZH1
		CWP2
		NCE102
		ERV25
		PAN3
		CCW14
		PDR5
		RPO26
		YGR079W
		RLP24
		CTF4
		GRX2
		LEE1
		DUR1,2
		YJL055W
		DBP7
		TSL1
		MNN9
		TPM2
		INH1
		PCL7
		FPR2
		ECM13
		MRH1
		DAD4
		MRPL51
		NQM1
		CWC15
		COX4
		ATP16
		RRP15
		GPX1
		GSY2
		GLK1
		GRE2
		PBI2
		UGP1
		RPL41B
		ISU2
		PET20
		MDH3
		FBA1
		COX13
		HTB1
		YKR051W
		PDC6
		COX5A
		IZH2
		RTC6
		HAM1
		ZWF1
		GEX2
		MTC7
		AQR1
		AGP1
		YOL019W
		FAS2
		RDS3
		TMA17
		YER053C-A
		YPT1
		HPT1
		YGL188C
		SNC1
		SED1
		ATP19
		GDS1
		STF2
		MRPL7
		15S_RRNA
		MRP4
		YLR312C
		YCR024C-B
		HXT1
		FRT1
		YBR013C
		CYT2
		SKP1
		EGT2
		AMN1
		TRX1
		PTC6
		KIC1
		ERG3
		HER1
		NOP15
		CBP4
		YMR226C
		BSC2
		RPS27A
		YLR126C
		CTT1
		YHR138C
		ATG9
		FLC2
		SNU13
		RPL14B
		HMF1
		RPA12
		MSC1
		NIP100
		YMR090W
		BCK2
		RPL7B
		ATX1
		RPC37
		MSP1
		GMH1
		RHO3
		PIG2
		ACB1
		SVF1
		RPA34
		MUB1
		TIM8
		PUP1
		COX20
		CMC1
		CCW12
		PSA1
		YRA1
		HSH49
		NPP1
		ARG1
		QCR9
		LCL2
		YDL027C
		TPM1
		YNL200C
		HSP26
		PRE6
		PGC1
		MST1
		SCH9
		CHO1
		TUF1
		GIM4
		HYP2
		TIM11
		LTP1
		APE1
		LSM7
		YDR056C
		PHM7
		MEP3
		RRN11
		PHM6
		21S_RRNA
		RGS2
		TIM10
		YKR018C
		ALD3
		RRT6
		ZEO1
		YGL140C
		GLC3
		MTC5
		DBP2
		MEP2
		LSM6
		HSK3
		COX6
		TOA2
		ERG25
		YPR010C-A
		MRPS18
		COX26
		ATP7
		INA1
		MGA2
		DIC1
		SYS1
		RPH1
		ILV3
		HMT1
		IDI1
		LSC2
		VPS28
		RCF1
		AIM29
		ATG32
		MRP13
		PET111
		YKL018C-A
		RRT1
		SDH1
		MRPL49
		KRE9
		CYB2
		YDL124W
		RIP1
		ALB1
		PIR3
		SGA1
		FRQ1
		XBP1
		FSF1
		NSA2
		PRY1
		OPT2
		COX5B
		TSC3
		XKS1
		DAD2
		DAP1
		SCW11
		COX7
		YCL012C
		FUN14
		GPM1
		MET28
		ATG33
		GTR2
		ATP14
		DID4
		FUB1
		TIP1
		GPG1
		YJR085C
		NGR1
		SSL1
		PAN5
		SCP1
		RSM27
		MSC6
		UBX3
		ATG8
		FMP46
		ACC1
		DDR2
		AMS1
		NCB2
		PHM8
		VOA1
		FUN19
		IZH3
		RUB1
		FLC1
		MAM33
		PHO88
		KDX1
		RPL34A
		YOL153C
		ERV2
		DAL3
		MOH1
		CCP1
		YLR225C
		VPS70
		ATP4
		PMP1
		ATP17
		LEU1
		YGR182C
		NSR1
urm1 deg1, elp3 tcd1, urm1 tcd1	87	AI2
		KCS1
		YCT1
		SIP18
		RAD27
		VNX1
		BYE1
		SPP381
		HMX1
		YGP1
		YDR262W
		BDH2
		COX10
		MAK16
		YLR363W-A
		MCH2
		FHL1
		DBP1
		ECM7
		YIA6
		MEU1
		INP2
		PUT4
		FET3
		BRX1
		MRPS9
		SUA5
		MRPL31
		YNL277W-A
		UFD1
		YML089C
		YBL028C
		GPB2
		MRPL27
		MRD1
		YNG1
		CCH1
		SSK2
		ELM1
		LSM2
		PRM2
		TFB4
		TIM22
		MSB2
		SNA4
		SFP1
		RMT2
		YIL059C
		ELP4
		PET309
		MET30
		ICS2
		ECM18
		MDM32
		BIO5
		YKR078W
		DYN3
		SSF1
		DUR3
		YCR015C
		UGA4
		ATO2
		FTR1
		tV(AAC)G3
		ADH7
		NOP16
		ENV9
		TMA16
		YKL133C
		NIP7
		RRP8
		INO2
		CDH1
		RPS22B
		BCP1
		YLR053C
		PNO1
		CSL4
		MRPL16
		CGR1
		BIO2
		NMD3
		PPH3
		VHT1
		TMA7
		YKL050C
		SPB1
elp3 deg1, elp3 tcd1, urm1 deg1	149	ALE1
		YLR031W
		PMT7
		GPP2
		ADY3
		TOS6
		FMP16
		SHU2
		CLN1
		PET54
		HSP12
		GND2
		YBR230W-A
		PRX1
		HFD1
		PSK1
		HXT5
		ETR1
		SDH5
		YFT2
		PPH21
		ALD2
		DCS2
		VPS62
		BLS1
		PCL9
		SUR7
		CSM3
		MRPL6
		DIA3
		IZH4
		EMP46
		MNN1
		GDB1
		GRE1
		SIP2
		SUV3
		YER188W
		YNL115C
		UIP4
		PKH3
		RNR1
		YME2
		AYR1
		UTR2
		ATG34
		YHP1
		SEC4
		MF(ALPHA)1
		YDL218W
		EDS1
		PRC1
		YJR096W
		VPS73
		YOR152C
		YLR252W
		CLB2
		YFR052C-A
		EIS1
		PCL1
		NHX1
		NFS1
		GAS1
		USV1
		YBR139W
		UBI4
		MMR1
		DCS1
		STE3
		DNF3
		YPR172W
		RFA3
		NTH1
		SKN1
		RTR1
		DSE3
		PRP31
		YNL058C
		LSC1
		VPS3
		PPE1
		TGL2
		AIM23
		ELO1
		ADP1
		SOL4
		YGL258W-A
		ATG17
		YMR111C
		AXL2
		PHR1
		RNY1
		HST3
		UBP13
		OM45
		YSC84
		CLB1
		YGR066C
		SSY1
		YDL086W
		KTR4
		YLR149C
		KGD2
		YJL070C
		MCD1
		AAH1
		YBL029W
		VPS8
		PGM2
		YCP4
		IWR1
		RMI1
		YGR201C
		RFS1
		CRS5
		ERV14
		GSP2
		YEF1
		YLR030W
		PCD1
		HLR1
		YPS5
		YLR352W
		CRG1
		CDC5
		POL4
		UBC8
		YMR253C
		EPL1
		ALG3
		TPS1
		YLR311C
		COX11
		YOX1
		ATG19
		PIC2
		ERP5
		YJL163C
		PDS5
		YJL132W
		KIN3
		AIM19
		LSO2
		YDR248C
		GAD1
		NEJ1
		VTS1
		ATG14
		GRX7
elp3 deg1, elp3 tcd1, urm1 tcd1	152	BUD21
		RCF2
		IMG1
		CUE1
		QCR8
		GEP4
		AIM6
		YLH47
		OAC1
		OSW5
		FRS2
		YCG1
		CAN1
		SDH8
		UTP7
		NPR1
		FMP45
		SSU1
		ILV2
		RPC31
		YHR033W
		TRP1
		DAL1
		GPP1
		LEU9
		ATG31
		CTR1
		MIC10
		CAR2
		GRX1
		YHR202W
		GLO4
		YOR302W
		OXA1
		SQT1
		MIX23
		PMA1
		TSA1
		ROT1
		LYS9
		LYS2
		FYV5
		RPN8
		CUE4
		YDR461C-A
		YLR290C
		RPC19
		YKL091C
		MDM36
		TDH3
		OM14
		UBC5
		YOR020W-A
		PRE10
		NVJ1
		OYE3
		BAT1
		DDR48
		SEM1
		ALD5
		GNA1
		YJL068C
		MTO1
		TAT2
		HUB1
		SNN1
		NHP6B
		PRE3
		RDL1
		MIX17
		YJL127C-B
		RKM5
		NOG1
		GCR1
		YKL065W-A
		YSA1
		BMT5
		BXI1
		BOR1
		MRP2
		YPD1
		CPR1
		BUR6
		HOR7
		YLR361C-A
		YOS1
		SSY5
		PMP3
		SNA2
		MXR2
		EPS1
		YKL162C-A
		NCE101
		YMR074C
		SWT1
		MAG1
		QCR6
		RRP9
		PIM1
		GRX4
		NHP2
		CYC1
		ATP15
		INA17
		AGX1
		NOP1
		RRS1
		FCY2
		YBR241C
		MTC3
		ERV1
		TFB5
		BNS1
		ATP18
		YKR070W
		MHO1
		CUP9
		BLM10
		MEF2
		SKS1
		CPA1
		YLR346C
		PEX2
		YAL044W-A
		GLY1
		MDE1
		IST3
		TAF13
		CIC1
		MRPL39
		RAD30
		MRP1
		ARG5,6
		MAE1
		IES6
		ECM15
		ASN1
		FMP52
		MET13
		YAP1
		TSC13
		FCF2
		AAT2
		POR1
		SUS1
		POP8
		RPB11
		RHO5
		ASG1
		IFH1
		PHO4
		YNL190W
elp3 deg1, urm1 deg1, urm1 tcd1	151	GAS5
		RPL24A
		CSR1
		CHD1
		SUB2
		RPP1B
		YKL100C
		YMR315W
		VMA10
		YKL202W
		TDH2
		TPI1
		YMR122W-A
		GAP1
		RPS9B
		TAF10
		POX1
		RPS24B
		MRPL15
		MET3
		TOM6
		RPL37B
		RPS10B
		CNB1
		RPL20A
		YOR1
		RPS25B
		YKE2
		SAH1
		RPL13B
		KNH1
		RPL21B
		MIC19
		RPL24B
		ATP5
		YHB1
		RPL27B
		MGE1
		MRPL13
		GFA1
		RPS16A
		MIA40
		RPL18A
		UPS2
		SEC66
		MCD4
		SEC72
		RPL42B
		SLG1
		RPL36B
		DBP10
		RPL40A
		ENO1
		MDM35
		VMA8
		YPT52
		SUL1
		SFM1
		SPC2
		RPL12A
		TOS3
		RPL26A
		PTR2
		APE2
		RPL38
		RPS25A
		RPL40B
		SPO14
		PGK1
		COG7
		PLB3
		ADH1
		RIM1
		PRE7
		RPN11
		TRR1
		RPS18A
		RPL42A
		RPS21A
		RPS23A
		RPL36A
		SEC11
		RPL29
		MDH1
		KGD1
		YKR005C
		MRPL33
		RPL20B
		COA6
		AVT4
		ARF1
		CTS1
		RPS13
		DID2
		ERP1
		RPS2
		CDC33
		CYS4
		MET14
		SNF7
		DYN2
		CAP1
		MRPL50
		RPL26B
		YOL163W
		ATP1
		DAL80
		FMO1
		VMA16
		RPL16A
		RPL43B
		RPS27B
		COA2
		PAM17
		SEN1
		RPS15
		RPS30A
		MXR1
		RPS11A
		RPT2
		SGM1
		RPL5
		EMC4
		SHR3
		YER152C
		RPL15A
		RPS18B
		MIR1
		HSL1
		YDL121C
		YET1
		HSP150
		RHO4
		MUP1
		RPL21A
		RMD6
		RPS19A
		YKT6
		RPS23B
		GPT2
		SEH1
		SEC53
		MNN4
		RPS29B
		CLN3
		RPS30B
		RPL41A
		RPS7B
		TDH1
		YLF2
		RPS10A
elp3 tcd1, urm1 deg1	61	CBP6
		YDR134C
		HOS3
		SLD2
		GZF3
		tL(CAA)L
		STD1
		ORC1
		CDC6
		SRG1
		BIO3
		YLR422W
		NTO1
		SWC5
		DUS1
		NEO1
		YIR016W
		GUF1
		UTP6
		CWC2
		AVT2
		LRG1
		ERG5
		MMS22
		ECM30
		YMR144W
		PRP22
		RFA1
		SPC24
		INP1
		TSC10
		GAC1
		CYM1
		EXO5
		SPH1
		AIM33
		VHS2
		MPO1
		IFM1
		PSY3
		TPS2
		YMR010W
		DAL4
		TRM11
		YNL024C
		TFC7
		MTG2
		TKL2
		CSN9
		LEU5
		MSC2
		HIF1
		GDH3
		FZO1
		SGD1
		AVO1
		ROD1
		BUD27
		GFD2
		MSA2
		SDP1
elp3 tcd1, urm1 tcd1	127	PFA3
		RPL18B
		GOT1
		PEX4
		DAD1
		YKR012C
		PTK2
		MEP1
		LYS20
		AQY1
		ARG3
		YCR087C-A
		DMA2
		YJL160C
		IRC23
		YKR045C
		DSS1
		REB1
		MSR1
		HTL1
		IBA57
		COX23
		RPO31
		YCR018C-A
		SFL1
		tD(GUC)G2
		GTO3
		PIB2
		LSR1
		PHO84
		SRX1
		APC1
		CBS1
		SNR40
		VTC3
		SAS2
		YKE4
		HKR1
		ROK1
		YBR242W
		TOD6
		RRG9
		UBP10
		ARX1
		SPC34
		SWR1
		YNR034W-A
		SDT1
		YML108W
		AHC1
		TYW1
		YBR085C-A
		PEX12
		VTC4
		FRE5
		RGT1
		RTC2
		PEX21
		GTF1
		YDR034C-A
		YBR116C
		DBP3
		YPK3
		FYV6
		MZM1
		tV(AAC)K1
		PUT1
		YNL194C
		YDR340W
		YDL183C
		ABF1
		VHR2
		MAK21
		NAS6
		DHR2
		RTC3
		NNF1
		ALK1
		DAD3
		YOR062C
		COX1
		ARG8
		PDR12
		SIT1
		RRP5
		PHO81
		AIM11
		YDL022C-A
		CUZ1
		FUI1
		RPF2
		ALY2
		EMP70
		SUF17
		YEA6
		YER137C
		YOL131W
		tV(UAC)D
		NCA3
		EAF6
		MSB4
		CUE2
		RRP12
		SNR70
		YDR381C-A
		SNR77
		DAT1
		SYG1
		CCC2
		RTC4
		PXL1
		BCK1
		ITR2
		VMR1
		SNQ2
		UBR2
		YLR224W
		WIP1
		RPC11
		RPF1
		PGD1
		ASK1
		HAS1
		UTP30
		SHH3
		TSA2
		QDR3
elp3 deg1, elp3 tcd1	31	FMP40
		YMR181C
		SNO4
		YGR174W-A
		POF1
		MAM3
		AIM25
		UGA2
		HAA1
		GIS4
		PNC1
		YLR118C
		GUD1
		PDR11
		HYR1
		YPL150W
		ATG36
		HRT3
		SMD3
		CCC1
		MSI1
		MDM1
		PAI3
		YCR075W-A
		ECM10
		YDR282C
		YPR002C-A
		TPO2
		NDE2
		YDL144C
		YRO2
urm1 deg1, urm1 tcd1	45	RPS19B
		UPS3
		RPS8B
		RPL9A
		DAL7
		YER077C
		RPS26B
		QRI5
		YNL122C
		BDS1
		SEO1
		YOL162W
		RPL17B
		EFM4
		BET3
		DAL5
		OPT1
		FBP26
		SNR44
		SPT23
		PWP1
		FLO10
		YKL068W-A
		RPL17A
		MUP3
		YDR124W
		AGP3
		KAP123
		RRN3
		LTV1
		SRP102
		RPS7A
		YJU2
		NOP7
		MRPL20
		PET123
		PAP1
		RRP14
		IMD2
		RAS1
		TSR2
		SSH4
		YGL041W-A
		HYM1
		IES4
elp3 deg1, urm1 deg1	290	SCS22
		STO1
		SRB7
		CPD1
		YHR080C
		CDC53
		SAM2
		FYV10
		YMR221C
		RPS5
		RPL7A
		MIG2
		CDC1
		CDA1
		KES1
		KEI1
		RPS1A
		SKM1
		LDS1
		YPL014W
		ORM1
		ERG24
		ERG12
		YPS6
		CAT5
		UBX2
		PEX22
		UFD2
		BUD4
		FMP25
		YMR155W
		PEX11
		GGA1
		SSP1
		DAK1
		VMA22
		SAY1
		MTG1
		AVT1
		SEC13
		PPN1
		SEC22
		WBP1
		YML018C
		YGR153W
		PHO85
		ATG7
		EMC5
		ERP3
		SPP1
		SBP1
		VMA7
		COS4
		YOP1
		SER33
		OST2
		RPL31B
		CSC1
		CKA2
		GIN4
		HTA1
		UBP2
		RPL19A
		MRP51
		RSM26
		SLC1
		YLR345W
		OSH2
		CYB5
		PMI40
		PTC3
		NDE1
		PFK26
		YMR196W
		SAM1
		YFR045W
		PTC7
		HMG1
		INP54
		LEO1
		TLG2
		RPL6B
		YFL052W
		APE3
		YGR111W
		MSC7
		ERG4
		UBC1
		GRS2
		ERG9
		PIF1
		ARP3
		MSN4
		PEX17
		IST1
		HHF1
		YRB1
		YIP5
		PFD1
		YGR026W
		VTI1
		HOF1
		DET1
		CIS3
		ROY1
		YFL054C
		YDR182W-A
		PPA2
		TES1
		THO1
		AIM14
		RAV1
		ACS2
		IDH1
		IES2
		MTC1
		RPL19B
		HOG1
		PRM8
		SWI5
		MFT1
		TOS4
		PIL1
		DPP1
		RSB1
		TIF35
		MET6
		CIT1
		CUE5
		ENT3
		PSY2
		YPI1
		TPS3
		AIM24
		RPL25
		YMR262W
		AAD15
		YPL109C
		SWE1
		MDJ2
		YPL257W
		YGL262W
		YPR148C
		INP51
		DOG2
		ERG26
		HOP1
		HXT3
		SNF4
		ERG10
		SIC1
		LPP1
		AIP1
		CRH1
		YCL049C
		RNR2
		DUN1
		RPL8B
		PPZ2
		RIF2
		PRY2
		TCB1
		ALD4
		SRL1
		ATP12
		IDH2
		YGR042W
		EMP47
		GDI1
		FCY21
		CDC21
		UBC6
		YGR149W
		MIC27
		NVJ2
		MAK3
		TAT1
		PDE2
		SIM1
		TDA1
		DSE2
		ISN1
		CMK1
		POL30
		TDA10
		HTZ1
		SCW10
		THI12
		FMP27
		NBA1
		TIM23
		YBR071W
		SUN4
		YFR006W
		ACO1
		RPM2
		PHS1
		YBR053C
		COQ3
		ERV29
		SCW4
		EDC2
		RPS6A
		RNR3
		WSC4
		PCI8
		HEM15
		CPR5
		COA1
		YMR027W
		RIA1
		DGR2
		QCR2
		CSI2
		PRO3
		AIM20
		SVS1
		HHO1
		YMR304C-A
		BDH1
		COQ6
		HUG1
		DSC3
		PPH22
		NUS1
		DAN4
		APQ12
		VID27
		CHS2
		YIR042C
		AIM41
		QNS1
		SRP1
		ERG11
		YMR087W
		EHT1
		RTC5
		SWI4
		SPS4
		SMF1
		COS12
		ADO1
		TPK1
		PKH1
		HER2
		YJR011C
		ABF2
		TRS33
		THI5
		SEC6
		COQ1
		HXT10
		SFG1
		ECM33
		SEC10
		UGA1
		CAP2
		YJR142W
		SPT6
		MFM1
		IPK1
		CHS7
		COR1
		EXO70
		YPT6
		SPO12
		GND1
		DSE1
		FKS1
		GIC1
		YLR285C-A
		CLN2
		IDP2
		DSE4
		STT3
		MNP1
		GAB1
		DFM1
		YRB30
		MEF1
		CLB5
		ARA1
		FMP10
		AMD1
		ERG20
		GLO2
		SSO2
		MMS1
		SHE10
		SAM3
elp3 deg1, urm1 tcd1	118	ATP20
		PIS1
		TFA2
		UBA1
		HMO1
		RIB5
		RPL8A
		PRE5
		COT1
		RPB5
		ZIM17
		BAP2
		PCL5
		LSM12
		RPL32
		RPL11B
		SBA1
		NUC1
		UTH1
		CMD1
		YCR051W
		YDR524C-B
		RAD23
		VBA1
		ENO2
		ELF1
		GLC7
		CPR3
		PDA1
		RPL6A
		ICT1
		YMR31
		MET22
		PGI1
		GCN4
		ITR1
		SBH1
		FPR1
		QCR7
		UBR1
		BDF2
		NAP1
		SFK1
		PRE4
		RPL33B
		SHY1
		EMC6
		SOH1
		ACP1
		CKS1
		TEF1
		PTM1
		RSM18
		SDH3
		PCC1
		YJU3
		PRE8
		RPT1
		ERI1
		SRP21
		CCS1
		OPI3
		RPS14A
		RLP7
		RNH70
		STR3
		PRE2
		ERV41
		COX17
		EMC3
		APD1
		UBC13
		YKL063C
		YNK1
		YIL156W-B
		RPT5
		RSM19
		CDC26
		GTO1
		YIL002W-A
		LEU4
		PRS5
		OMA1
		MRPL44
		MHF1
		SDH4
		ISD11
		COX9
		BNA4
		PEX15
		TDA2
		PUP2
		RPT3
		LSM5
		SDC1
		YML053C
		URA6
		RPS12
		SIL1
		APC11
		FLX1
		ATP11
		SPG5
		FAT3
		LHS1
		RPL22A
		MRPL8
		YRA2
		SIT4
		TIF11
		UBP12
		TAE1
		SUM1
		LDB7
		COA3
		MLP1
		HOM2
		CDC19
elp3 tcd1	67	RCL1
		POL2
		YER135C
		SNR55
		ACO2
		SLK19
		YBR197C
		UBC11
		YNL195C
		MRPL37
		SHH4
		YJL193W
		BDF1
		GEP3
		YMR316C-B
		YPL068C
		PZF1
		YER181C
		RTN2
		YBL113C
		MAK32
		DOA4
		ARA2
		TAF11
		TBF1
		AIM32
		ZAP1
		tK(CUU)P
		RRN7
		IRC3
		PDP3
		YNL285W
		RSM25
		CWC24
		DNF1
		SHR5
		YMR175W-A
		NSE3
		SUP2
		YMR173W-A
		CPA2
		SNR57
		YLR407W
		ATG26
		YOL085C
		PFA5
		APT1
		ARR1
		BUB1
		ESP1
		SNT2
		BCD1
		SAP185
		SFC1
		MTC6
		HSP31
		RAD17
		FUR4
		SNO3
		YER158C
		YDR179W-A
		DSN1
		YCL042W
		GSM1
		SDA1
		HUT1
		VTC1
urm1 deg1	487	GIP2
		KAR4
		ATG4
		SRL3
		DRN1
		GCD11
		PRI2
		BET2
		RTN1
		CHS3
		IMP4
		MSA1
		YPL119C-A
		COX15
		SPR6
		TPO4
		MRPL1
		YPR084W
		IGD1
		STE18
		RVB1
		YIM1
		YIL171W
		YGL138C
		KRE28
		HES1
		SST2
		YTH1
		HNM1
		SKG6
		YNL162W-A
		MSH6
		RRT13
		CAB5
		CYK3
		EMC1
		MTD1
		DNM1
		RNH201
		VID28
		GRR1
		YNL319W
		NDI1
		KIP2
		MHP1
		GPA1
		GIC2
		YOR342C
		SRP72
		SPR28
		YPR097W
		RGL1
		YBP1
		HXK1
		YLR177W
		NPL6
		RDR1
		ANS1
		YML037C
		YOR238W
		YPL168W
		FAR7
		EFR3
		TGL4
		PCL2
		DHH1
		RSA4
		YGL193C
		TDA3
		RDL2
		STE4
		CTR86
		YER085C
		SHG1
		YGL082W
		POB3
		CTK2
		YTM1
		MAL31
		KAP122
		MRPS28
		OPI6
		AGC1
		SSK1
		YJL049W
		COG4
		YLR342W-A
		NMD4
		MHT1
		RPL23B
		OSH7
		YOR186W
		AIM34
		RCK2
		SPR2
		AGA2
		NAB2
		YNL109W
		TAM41
		AFR1
		MET32
		VPS15
		SER3
		NMA111
		BUG1
		ACE2
		MSS51
		DUG2
		ALG9
		MUM2
		YJR154W
		SKY1
		YNR062C
		PNG1
		PLB2
		MRPL11
		RAD3
		PRM1
		GRX8
		CST26
		REF2
		VPH2
		YKL136W
		PRP9
		HO
		EAR1
		MMP1
		TAN1
		FAL1
		MDS3
		SPN1
		SYF1
		ADE2
		MBP1
		MRPL22
		GSY1
		KIN4
		FIG4
		CDC27
		YPR078C
		ADH2
		YDL119C
		FUS3
		YOR345C
		DFG5
		MAF1
		AGA1
		LOC1
		MFA2
		NOP12
		RRP40
		MEC3
		STS1
		RAD28
		AZR1
		LOH1
		RHO1
		RAX2
		RRP1
		LCP5
		YGL052W
		YIL077C
		BNI4
		NAT5
		ADE13
		MFB1
		PAH1
		GCD10
		SRP54
		HXT6
		YFL034W
		ADE1
		YDR133C
		CDC45
		ECM8
		HST4
		IES1
		NOP14
		ARP7
		TRM10
		MCM2
		SAM50
		YIL029C
		VPS65
		YCL076W
		NNF2
		YNR064C
		PNT1
		UTP5
		GAS2
		BOS1
		HAT1
		DUG3
		THI22
		RGD2
		YBR138C
		TEX1
		SED5
		JJJ2
		YDR061W
		BUD32
		YCR095W-A
		SIW14
		PAU19
		SOF1
		ECT1
		VPS72
		FDH1
		YMR210W
		YDR115W
		NMT1
		PER1
		EMP65
		RNA15
		YEL023C
		PRP39
		RBK1
		NCA2
		YBP2
		SPR3
		RPL23A
		YPL113C
		TEC1
		SPT5
		PMS1
		HXT12
		AAD10
		RPL16B
		FYV4
		TIM12
		RSF1
		HSH155
		IMO32
		NTE1
		RRP17
		TIR1
		SBE2
		HAP1
		ALO1
		STE14
		SFH1
		TRE1
		ESL1
		SCO1
		SSO1
		HMS2
		YJL181W
		YDR338C
		PAU23
		tR(UCU)G3
		MRPS35
		RDS2
		SCM4
		SAS3
		TAF7
		GYP8
		BNI5
		RTT107
		YJR141W
		ANP1
		RVB2
		OTU2
		UBX7
		STE2
		RHB1
		RUP1
		YLR072W
		AIM36
		RRT5
		GAL2
		YDL211C
		YLR257W
		MRPS17
		PRM5
		ESF2
		ICL1
		YMR279C
		MRPL28
		YJR087W
		OLI1
		YNG2
		AXL1
		NUR1
		CUE3
		HAP3
		POP6
		RSC8
		HAL9
		DBP9
		HHF2
		ENA1
		ACM1
		OGG1
		SUP45
		RAD24
		MPC1
		YGR130C
		FKS3
		NAM2
		HXT7
		MCM3
		FCY22
		IDP3
		HCM1
		RRP36
		BBP1
		SLD3
		TCA17
		FOL3
		ARD1
		YTA12
		PAU24
		RMD9
		PHO80
		LNP1
		YEL020C
		YNL171C
		ENP2
		YLR049C
[truncated: 832 more rows]

## Sheet: Table S5 Venn_suppressed genes
Venn diagramm data of overlapping suppressed genes of the four double mutants
compared strains	total overlapping genes	Standard gene name
elp3 deg1, elp3 tcd1, urm1 deg1, urm1 tcd1	477	MLC1
		JHD2
		YCR101C
		ADE4
		RSC6
		PUF3
		KSS1
		YPR196W
		CDC12
		BRP1
		DYS1
		PRK1
		YOR131C
		YCK1
		TRS85
		ISF1
		LAS17
		YCR100C
		UBP9
		ISM1
		DPB2
		RIM8
		MOT2
		PRO1
		SYC1
		TAH18
		LGE1
		ADI1
		MND2
		TSR3
		COG1
		TYS1
		APL1
		SET5
		CCT8
		ESC1
		HPR1
		FRM2
		RSN1
		YFL051C
		RIM21
		APC4
		CIT3
		COG3
		NAM7
		BTN2
		NOP58
		SMP1
		SLI1
		BST1
		SNR37
		AAP1
		ZDS1
		SER1
		DOG1
		MNT4
		STE13
		IMD4
		CDC24
		YPR174C
		SSA4
		COS111
		TRM13
		SIF2
		SKG3
		ERG8
		NUP57
		SSC1
		CRZ1
		BSC1
		HSP60
		TAF9
		TCB2
		NPA3
		THR1
		ZUO1
		AFB1
		PRM7
		IRA2
		RPG1
		STE23
		ARK1
		SSZ1
		CAF120
		GCD1
		CUL3
		STE5
		NMA1
		RTC1
		TPO1
		ANB1
		SIS1
		BUL1
		APJ1
		YJR124C
		POR2
		CWH43
		APM4
		DIG1
		MET12
		SAN1
		ARO10
		RKM4
		SNF5
		REH1
		IRC11
		YNL193W
		NUP82
		MBF1
		YGL024W
		SOL1
		PRT1
		PAC10
		YPR160C-A
		MAL13
		VPS35
		YGR117C
		YHR137C-A
		ASP1
		YMR317W
		YJR149W
		AUS1
		YNL247W
		PMD1
		AIR2
		YAR028W
		RIB4
		FRS1
		ZPR1
		RNA1
		AYT1
		YAT2
		RCR1
		GUP2
		DPM1
		SRB8
		MED7
		CWH41
		SLD5
		PDR10
		VRP1
		FAA1
		MES1
		MNT2
		VAN1
		ATF2
		SNU71
		EST3
		GLN3
		UGA3
		TMA46
		RFC1
		SNF1
		ECM22
		KHA1
		YPR089W
		MEX67
		NNT1
		YDR239C
		FRD1
		YGL114W
		HXK2
		RIM101
		YMR265C
		ACA1
		VAC17
		TAF3
		CPR6
		TAF8
		PEX5
		NDD1
		SCP160
		ROG3
		YOR161W-B
		YPL278C
		SUC2
		PCT1
		HSP42
		MPC3
		EXO1
		RGI1
		SAS5
		EMI2
		DSF2
		YHR177W
		YER023C-A
		HSC82
		NSG1
		LSB1
		ELP2
		ROX3
		DPS1
		YJL213W
		YIR036W-A
		IRC10
		KTR5
		MLH1
		PYC1
		ERG29
		YOR389W
		SUR2
		STP2
		RUD3
		YAR047C
		RUF23
		GPI18
		CUR1
		PRP19
		PAU3
		NUT2
		ARG7
		NRD1
		RFC5
		YGL185C
		SUI2
		DIF1
		POP3
		YIL067C
		MIG3
		RCN2
		CFT1
		YMR166C
		YCR102W-A
		LST8
		YPL277C
		TOM70
		YLR217W
		SNZ1
		YOL014W
		JIP5
		TDA4
		PIK1
		RPC53
		IRE1
		YPL199C
		EEB1
		RPC82
		SGE1
		HSP82
		MDJ1
		SDS23
		NCP1
		RDH54
		BOI1
		COG6
		ESBP6
		CDC14
		VPS27
		YJL206C
		UPS1
		OPI10
		DIA1
		MAL12
		IMA1
		BOP3
		YOR019W
		TKL1
		SSE1
		MAP1
		SHM2
		TFB1
		APM1
		TOG1
		AEP3
		HIS7
		SYN8
		URN1
		MOD5
		CAT8
		REC8
		TCM62
		PEX25
		RTT10
		STP1
		YCR013C
		ASN2
		EXG2
		VPS36
		YOR385W
		PAN2
		FES1
		VPS41
		YBL055C
		RBG2
		SEG1
		CEM1
		MCM16
		HSP104
		MKK1
		FLO5
		SLZ1
		PHO90
		URA4
		NSP1
		RRT2
		RRN9
		CYC8
		PPM1
		YAP1802
		HSP78
		YHM2
		NUT1
		CHA1
		POS5
		PAC1
		SOP4
		MYO2
		RBA50
		NOP19
		MAK10
		YAP6
		NSL1
		STP22
		TAE2
		FRE1
		NUP145
		DPH6
		TIR2
		MEI4
		MAL33
		PDR17
		SEC15
		IMP2
		SPT16
		STB5
		MSB1
		COX19
		YML082W
		MET7
		KRI1
		ETT1
		SPO20
		AIF1
		YTA7
		SLI15
		CSH1
		ISC1
		IPI3
		STT4
		YOR318C
		FSH1
		CDC7
		SIP3
		SAP4
		ADE6
		PHA2
		BEM3
		AIM17
		SSA2
		CEX1
		SAC6
		GYP7
		YNL046W
		FRE3
		HXT2
		YPP1
		SNT1
		ARO9
		PMT4
		DST1
		CUP2
		DEP1
		STN1
		MED4
		YLL059C
		TGL5
		FSH2
		YLR287C
		YDR186C
		HEM13
		PRO2
		GPA2
		MNL1
		MDM38
		ALR1
		YDJ1
		FPR4
		TRS130
		TAH11
		CAB2
		SKT5
		DML1
		SUT2
		CMK2
		YNR073C
		FOL1
		YCR045W-A
		PHO91
		GCN20
		PUS7
		MCT1
		HDA2
		YLR125W
		YGR012W
		YNR029C
		CIN1
		CST6
		YOR041C
		FRA1
		VAM6
		STI1
		PAU4
		FMS1
		AAC3
		MFG1
		PLC1
		DNF2
		MUM3
		CSE1
		HAL5
		YOL150C
		SHE4
		YJL218W
		BUD14
		UPC2
		TRM82
		SYP1
		SYH1
		KRS1
		DOP1
		YLL058W
		YPL245W
		TRA1
		HIS6
		NUP116
		UBA2
		PEX27
		RTT101
		SMM1
		YCR099C
		YDR132C
		FCP1
		RGP1
		SPB4
		CMR3
		YHR210C
		HRB1
		MGA1
		ASI3
		PDC5
		RIM20
		YEL053W-A
		MVP1
		POL5
		DLD3
		URA2
		YAT1
		YMR320W
		ENT1
		LYS14
		SNF6
		YAR009C
		ARE1
		SGT1
		TIF6
		REE1
		ECM25
		YDL241W
		MMT2
		ATE1
		STU2
		YKU80
		PIN3
		ROG1
		XDJ1
		GSP1
		YPL114W
		NRG1
		SSA1
		UTP10
		YPK2
		SSD1
		YDL199C
		OSW2
		SNU66
		STE24
		APA2
elp3 tcd1, urm1 deg1, urm1 tcd1	100	PEX8
		ULA1
		YMR102C
		COS8
		HOM3
		UBC4
		GNP1
		LYP1
		ODC2
		YUH1
		CEP3
		ABD1
		SGF29
		YBR287W
		APA1
		RGD1
		VMA6
		MCX1
		DUG1
		APL5
		PFK2
		VPH1
		CFT2
		IRC4
		HRK1
		GTB1
		CAM1
		URH1
		CLU1
		BAP3
		BUD17
		SWH1
		ISU1
		PDX1
		RER2
		SEC24
		RAD16
		ISW1
		APL6
		HEM12
		FUM1
		GCS1
		SXM1
		YAP1801
		YOR338W
		MNN2
		CDC3
		ROX1
		RNH203
		MKC7
		SEC31
		FPR3
		RFC3
		MSW1
		BNA7
		PML1
		RIC1
		GUT1
		EDC3
		VMA2
		PHO13
		PMT5
		SFB3
		PAN1
		YPL191C
		RPT6
		BRF1
		SCS7
		YFL042C
		SRV2
		ARI1
		YMR099C
		TUB2
		TVP15
		ARH1
		CSR2
		COS6
		ZPS1
		YOL098C
		NUP2
		TAF6
		APL4
		ARC1
		GYP6
		TUB3
		GAT2
		TMN2
		HCH1
		VMA13
		RSC9
		HCR1
		YBR238C
		YDR210W
		SEC23
		CKA1
		HEM14
		HUL5
		RBD2
		GGA2
		RNR4
elp3 deg1, elp3 tcd1, urm1 deg1	107	TAH1
		FUN12
		IRC5
		MNS1
		YPL067C
		YNL228W
		FPS1
		PDR8
		SUT1
		JSN1
		YGR210C
		TRM44
		YCR007C
		ILS1
		SRB2
		PSD2
		THR4
		REX3
		TRP4
		RRG8
		PRS4
		TPN1
		YOL107W
		SOG2
		YAL037C-B
		PUS9
		LEU3
		ENB1
		SPE2
		DLS1
		SNL1
		LYS1
		GCN1
		ADH4
		CSE2
		YGL102C
		AQY2
		LIP2
		RSC2
		PET8
		NUP192
		PCL10
		BAT2
		GIS3
		MPT5
		YOR366W
		IXR1
		ERC1
		MRPL4
		YOR325W
		HUA1
		YAL064W
		YJL133C-A
		TRS120
		PUN1
		HBN1
		OYE2
		YHK8
		YCL002C
		YAL004W
		PUS1
		GRX6
		YEL043W
		YKR015C
		YDL012C
		DOA1
		PSE1
		MCM1
		SUB1
		BUD7
		ATG5
		YDL086C-A
		RET1
		ICY2
		MDM34
		CHS1
		TOM1
		URE2
		YMC2
		YCR023C
		ADE12
		YEL028W
		OPI11
		BUD28
		NPL3
		SNR46
		YOL029C
		BOP2
		YMR103C
		HSF1
		ENT5
		MDN1
		BSC5
		ADE3
		YGL123C-A
		PLB1
		TIM54
		VHR1
		HIP1
		YLR042C
		HSE1
		OLA1
		VPS9
		BUD19
		SIN3
		TOP1
		YLL053C
elp3 deg1, elp3 tcd1, urm1 tcd1	121	KAR4
		BEM4
		HSL7
		SST2
		TAF5
		GPI12
		GPA1
		RVS161
		PPG1
		CIA1
		IOC2
		RNA14
		RRP46
		YHR054C
		TIR4
		YJR003C
		POB3
		YGL082W
		MAL31
		MHT1
		MSB3
		RSE1
		SCR1
		SHS1
		YOR050C
		TRE2
		AKR2
		CNM67
		COG8
		RAD3
		PRM1
		MMP1
		BSC6
		ADE2
		NIC96
		CTR9
		PGA1
		KAP104
		GAT4
		GRX3
		AGA1
		YER066C-A
		EPO1
		DAM1
		ULP2
		STS1
		PMT6
		ADE1
		CCL1
		UTP5
		BIM1
		UTP9
		YNL035C
		YBR225W
		SAP1
		GCD14
		YBP2
		TEC1
		HOS4
		ALT2
		VAM3
		PRP42
		SAG1
		PRM9
		MOB2
		GYP8
		RKM3
		RLF2
		RSC58
		YNL144C
		ARP8
		GPI14
		SSK22
		NGL2
		CNA1
		RSC8
		YNR021W
		SRP68
		DAS2
		THP1
		UTP8
		RPL15B
		FUS1
		FAA2
		CEG1
		CHS6
		GLN4
		ADE17
		MED6
		YLR460C
		FLO11
		DBP6
		SNF3
		IOC3
		GCV2
		NUP188
		PCF11
		SLT2
		PML39
		CIT2
		NEL1
		DCP2
		MON2
		INP52
		DCI1
		BAR1
		RRP3
		YGR064W
		YSH1
		YBR259W
		ARP9
		YPT10
		HRP1
		PRM4
		MAL32
		BSD2
		JLP2
		ARP5
		SKI6
		PEP7
		EXO84
elp3 deg1, urm1 deg1, urm1 tcd1	71	PRP5
		MTQ1
		SSN2
		CNN1
		CPR8
		BMT2
		RRI2
		ZRG8
		RRM3
		AIM3
		YNR048W
		PDE1
		IRC25
		SPC105
		NOG2
		CTF3
		PTA1
		ZRT2
		YCR102C
		NAB6
		YDL129W
		YJR115W
		CUS1
		DSD1
		MSH4
		NUD1
		YHR139C-A
		EST2
		VPS17
		SPO23
		NGL3
		RAD54
		YDR387C
		HEL2
		BUD8
		GCD7
		FHN1
		RAD61
		MTC4
		NRP1
		SWM2
		FRE4
		HEF3
		SET2
		GAL7
		ERD1
		YDL109C
		YGR168C
		CIN5
		HAL1
		HRD3
		VIK1
		ZDS2
		ORC2
		KAR3
		JIP4
		MLP2
		ERG7
		MED1
		ASA1
		PET18
		YJL016W
		KIP3
		PSY4
		RAD51
		YPR158W-B
		POL31
		THI2
		AMF1
		DPL1
		YHL002C-A
elp3 tcd1, urm1 deg1	40	ADR1
		ALD6
		IES5
		ADH3
		NTF2
		NPT1
		MYO4
		YAP7
		YPR147C
		COM2
		SIZ1
		HEM1
		PMR1
		SRO9
		YLR227W-B
		SKO1
		ECM27
		INN1
		CAF16
		RDN5-1
		MRI1
		LOT6
		YHR112C
		BFR1
		ABP140
		ACT1
		PIN4
		STP4
		ERG27
		IPP1
		SAD1
		LAG2
		YJR107W
		SOL3
		SMY2
		CYC2
		YNL108C
		YDL187C
		SLM3
		CDC8
elp3 tcd1, urm1 tcd1	109	YLL007C
		YGR266W
		GET2
		SEC18
		TOM71
		VPS5
		GIC2
		CHS5
		SRP72
		CYS3
		PUT2
		SEC27
		LAP2
		KAP122
		COG4
		GAL10
		NUP85
		CDC10
		AFR1
		VPS16
		MCM5
		NDE1
		SEC21
		PNP1
		TOP2
		PRP43
		DSF1
		SEC2
		SEC26
		YKR075C
		ADE13
		LAT1
		RAX1
		KAP120
		SAM50
		KEL1
		YOL013W-A
		HAT1
		BTS1
		RTT103
		VBA4
		RAM1
		BNA3
		SEC12
		YDR089W
		CIT1
		BZZ1
		EUG1
		MDM10
		VPS75
		PAC11
		NAT1
		TMA108
		COS10
		RSC30
		YPR148C
		ARL1
		RVB2
		YIR043C
		PTH2
		CHO2
		SWI1
		TPD3
		VPS74
		HHF2
		ALG12
		GVP36
		GCV1
		PDH1
		FOL3
		ARD1
		SCW10
		HHT2
		YOL057W
		NUP159
		YLR419W
		VMA4
		SRO77
		YMR304C-A
		GLR1
		PSP2
		IFA38
		SMC2
		VIP1
		SRP1
		MVD1
		BCH1
		YJR084W
		SSH1
		MDG1
		COG5
		UBP6
		PPX1
		CDC73
		KAP114
		NOT5
		YIR018C-A
		PTC4
		ABP1
		NIT2
		TFC8
		VPS52
		PEX19
		NUP84
		YGL039W
		SEY1
		TOS1
		SEC28
		CRM1
elp3 deg1, elp3 tcd1	20	NBP35
		EAF5
		FPK1
		YGR122W
		MFA2
		BEM2
		YJR056C
		MID2
		SHE3
		NUP60
		RPR1
		THO2
		RRP43
		RQC1
		ESF1
		FAR1
		ATX2
		STE12
		ADE5,7
		PRP28
urm1 deg1, urm1 tcd1	35	YER076C
		ICS3
		YFR016C
		TEL1
		YML133C
		ARC15
		YHL044W
		SWT21
		YJL215C
		RIM13
		YLR466C-B
		WTM1
		YPR064W
		YEL025C
		GCN5
		LIN1
		ARV1
		YPR150W
		YIP4
		AHA1
		YDR509W
		BBC1
		RFX1
		YIR007W
		SDO1
		RVS167
		ICL2
		HUL4
		FRK1
		CAJ1
		BER1
		VPS34
		YOL075C
		ORC6
		SLD7
elp3 deg1, urm1 deg1	466	UTP20
		CTF19
		PRR1
		LYS21
		PDR1
		PDC1
		RAD55
		YMR1
		SNR189
		YDR476C
		PRS3
		ALT1
		WRS1
		KTR2
		SHB17
		CIN2
		tN(GUU)N1
		GRC3
		OPY2
		UIP5
		AIM46
		YMR045C
		NAM8
		YKL033W-A
		TYR1
		ADH5
		SIR1
		MTL1
		COY1
		SMX3
		KRE1
		FOL2
		TAF12
		LYS20
		PWP2
		YAR1
		DEG1
		OPI1
		SPE1
		AFI1
		YLL037W
		TIF3
		YBL005W-B
		SEF1
		TIM18
		PMC1
		BCS1
		IRC20
		NTC20
		MNN10
		ACO2
		RMA1
		RPA135
		SYO1
		LOS1
		SRY1
		YLR307C-A
		UBP7
		ATG11
		YDR222W
		ARB1
		RAD1
		YDR170W-A
		MSC3
		VPS71
		RPS28B
		PGM1
		SRD1
		RPS28A
		YLR194C
		STB3
		RPP2B
		ASE1
		ATO3
		TPA1
		TIM44
		YLL056C
		EFT1
		YOR203W
		HPM1
		YLR076C
		SNR8
		PTP3
		NET1
		RPL43A
		YSP2
		DBF20
		TMA19
		WAR1
		YIG1
		YIL165C
		DNA2
		TRP2
		SVL3
		GTT3
		NOT3
		BMS1
		AAT1
		RCN1
		MDH2
		URA10
		YBR012C
		UBX6
		SAF1
		PHD1
		GGC1
		MIS1
		ORC5
		RPA190
		FRE6
		YNR068C
		PEP1
		BUD20
		FMP23
		SKN7
		YMR018W
		ARN2
		PTR3
		YBR190W
		YDR210C-D
		SLA2
		BSP1
		HSP10
		RED1
		YNR065C
		ADY2
		RPL2A
		TLC1
		URA8
		YPR145C-A
		SFA1
		SPT15
		SOK2
		SNR35
		YAF9
		SRL4
		PHO84
		SPI1
		PUF4
		SNU114
		IMG2
		YIH1
		PAR32
		FET4
		LIP5
		RDS1
		YPL264C
		SNR63
		HIS4
		KRE29
		DIP2
		JEN1
		SFI1
		EMW1
		KSP1
		RPL3
		GTS1
		YHL008C
		VTC3
		INO4
		MTQ2
		PIP2
		POP1
		ESC2
		AFG1
		FUN30
		FIT3
		KAR9
		AVT3
		STM1
		SHM1
		SSB1
		MCH1
		ARG2
		CAR1
		DOT6
		YPR158C-D
		GPI10
		CDC23
		AKR1
		PDB1
		RPL4A
		STR2
		UME6
		ICY1
		KIN28
		YJR061W
		PMU1
		RSM22
		IML3
		BIK1
		YNL054W-B
		RPN2
		YBR085C-A
		MSS4
		TUP1
		HOT13
		YDR161W
		TMA10
		ARN1
		TRZ1
		TGL3
		IRC16
		AZF1
		SNR84
		CBT1
		ILV6
		RTC2
		YBR012W-B
		UBX5
		THS1
		ARE2
		SIS2
		VID24
		MAS2
		STB4
		YJR111C
		YJL144W
		FKH2
		KTI11
		PTK1
		YEL1
		IRS4
		THI7
		RPC40
		TIF1
		NBP1
		MCH5
		VTC2
		YEH1
		YDR210W-B
		CAB1
		PAD1
		AFG2
		KEX2
		YMR034C
		BAS1
		HIS3
		SNR5
		URB1
		PCS60
		ECM21
		YEH2
		URA5
		CLG1
		STB6
		MED2
		NAT3
		MCH4
		PHO8
		PEX14
		YOR329W-A
		KIN2
		RXT3
		IOC4
		ASK10
		NPL4
		YLR108C
		SKP2
		HSP30
		THI4
		PRP3
		YPL250W-A
		ERT1
		HTS1
		NOP2
		OAF3
		BUD16
		CAF4
		PRP16
		ATR1
		CFD1
		MIF2
		PRS1
		PPQ1
		HRA1
		YDR341C
		HCS1
		RIB7
		MET16
		ARO8
		IRC7
		ISA1
		OSW7
		NUP100
		CRC1
		STB1
		LIA1
		TBS1
		YPL088W
		AIR1
		VPS51
		RIB3
		YIL152W
		SPS100
		ELA1
		OCT1
		PEA2
		HOT1
		GLT1
		YGR017W
		IDP1
		RIF1
		YPL216W
		VAS1
		URA1
		CDC60
		SAM4
		LAS21
		ZTA1
		HHY1
		CWC21
		PCK1
		REV1
		TMC1
		GBP2
		RTT106
		SNP1
		YDR261C-D
		YBR056W-A
		AAD4
		PDR12
		YNR066C
		YJR027W
		YGR250C
		RRN6
		SPP41
		CIA2
		GCY1
		NKP1
		PYC2
		SEC20
		RPL30
		ALA1
		YLR415C
		SPO24
		ARO3
		PSF2
		ESL2
		YOL036W
		YER186C
		UBS1
		MOT3
		LYS5
		MNR2
		FUI1
		GAR1
		YHR020W
		MPS3
		PHO87
		TMT1
		YNL234W
		DPH5
		NRK1
		YDR034W-B
		MCA1
		AMD2
		AFT2
		AAD3
		AFT1
		YNL284C-B
		SNX41
		RIM9
		YEL073C
		TDA9
		YGR015C
		YKL044W
		YNL174W
		VMS1
		THI80
		MND1
		COS9
		PGA3
		CTH1
		YMR085W
		ARG80
		PMA2
		PRB1
		AUR1
		YNL095C
		YAH1
		TEF4
		YHR182W
		SPO21
		SPL2
		JJJ1
		NOB1
		CDC13
		TRS65
		SSE2
		YGR161C-D
		KAE1
		NIT1
		ORT1
		YBR099C
		RPN4
		YPR117W
		YDR526C
		YMR187C
		FUR4
		YKL077W
		CDC16
		VBA2
		RLM1
		AST1
		NAR1
		PDR18
		NPP2
		RPP1A
		DED81
		NOC2
		PUG1
		MCP1
		REX2
		NAF1
		PTP2
		ECM29
		RPS4A
		SPA2
		ECM32
		SNG1
		MCM6
		TSR1
		YDL228C
		YHI9
		YJL171C
		TRP3
		RCK1
		YIL092W
		YLL032C
		SNR68
		YML096W
		PDR3
		LDB19
		LYS4
		TRM732
		YPQ1
		YLR286W-A
		TRM12
		DMA1
		YPR022C
		TEA1
		EFT2
		LAS1
		SNR82
		ARO4
		YJL135W
		YOR292C
		SIP4
		BAG7
		HBT1
		NDJ1
		RPL4B
		RTT105
		TRP5
		QDR3
		YIL102C-A
		SNR33
		SAC1
		RTG3
		YOR331C
		HOL1
		AIM22
		SPT10
		RPS22A
		MET10
elp3 deg1, urm1 tcd1	71	POG1
		TUB4
		PSH1
		PAP2
		ARP6
		RAD18
		ATF1
		YDR344C
		STE4
		RGI2
		SHE9
		SMB1
		MRK1
		SWI3
		ARR3
		YBL070C
		RGR1
		YBR284W
		YPR078C
		UPF3
		PHO2
		CAT2
		YML119W
		MBA1
		YTA6
		CCZ1
		PRP46
		SKI8
		ERB1
		JHD1
		YGL214W
		MRL1
		YNL057W
		PRP39
		SPC110
		TRM5
		CET1
		SPC72
		ICR1
		LCB4
		YOR381W-A
		CTP1
		HXT7
		YFH7
		CHL1
		SPO77
		DIT2
		PRM3
		CBF2
		YGL081W
		YJL211C
		YGR109W-B
		YIL028W
		PSD1
		RSM24
		YGR237C
		YPR170C
		RAD57
		ASG7
		CRP1
		KTR7
		FUS2
		APL3
		ART10
		YNL295W
		MAL11
		IRR1
		YAR029W
		RIB2
		CDC28
		POL12
elp3 tcd1	42	KES1
		GCV3
		EMC1
		SEC1
		NPL6
		EFR3
		ALG6
		SUP35
		IES3
		YER038W-A
		FSH3
		ASM4
		TDP1
		RKM2
		GPM3
		SRP54
		HOM6
		FDC1
		UBP14
		IRC22
		GDE1
		SET6
		THI13
		TOM40
		SSO1
		DOG2
		ERG10
		ARP4
		RGM1
		GYL1
		CCT2
		PRM5
		YJR071W
		DOS2
		CIR1
		PEX6
		YOL103W-B
		SKI2
		DBP5
		ECI1
		ERG20
		RGC1
urm1 deg1	503	SCL1
		YNL226W
		RPA14
		ARO1
		YEL008C-A
		UNG1
		NIF3
		MLC2
		STP3
		SOL2
		YHL019W-A
		YCR061W
		RPE1
		CBC2
		VMA3
		ELO3
		UBA1
		SMT3
		DAD1
		USE1
		YPS3
		MIM2
		ADK1
		YKL083W
		EBS1
		RIB5
		OAC1
		GLE1
		NUP157
		ICP55
		YET2
		THI72
		NST1
		FAP1
		YPR063C
		THI6
		RPT4
		CDS1
		RPB5
		DRS2
		NUP53
		GPB1
		MSN1
		BAP2
		SPC3
		PMT2
		PCL5
		NCE103
		YOL159C
		MDL2
		ARG3
		SNR18
		SSU1
		BUR2
		FUR1
		HIS5
		IML2
		HGH1
		YSY6
		ILV2
		AHP1
		BNA1
		SNR66
		ESS1
		CTR2
		NAT4
		ENT2
		ACF2
		NUC1
		LSM3
		AML1
		YIF1
		YPT53
		CCT4
		GPP1
		EFB1
		LEU9
		ZRT1
		SNO1
		DAL82
		YML131W
		RPN3
		YDR524C-B
		RTA1
		LCL1
		RPN1
		RAD23
		MPC2
		ARO80
		LDB18
		CAR2
		RAD26
		ADD66
		ENO2
		RPS4B
		YOR302W
		YBR197C
		NIT3
		EAF1
		ERO1
		GAL83
		ADE8
		CBP2
		PDA1
		RBG1
		RAM2
		RPL39
		GPR1
		IBA57
		YMR31
		GPX2
		MET22
		MRS6
		GRS1
		HAP5
		MAS1
		PYK2
		GWT1
		LRO1
		LYS9
		GCN4
		UTR4
		YPK1
		SIN4
		YGR050C
		PRE9
		DOC1
		RGT2
		SGT2
		ATG38
		LCB3
		SNR51
		FAR3
		PKP2
		LYS2
		CBF5
		SNR62
		YEF3
		PBA1
		SGF73
		YER079W
		ITC1
		SHH4
		YLR290C
		OCA1
		PIB2
		TDA7
		HIS2
		VPS29
		TDH3
		BDF2
		TOS8
		YHR071C-A
		GRX5
		YPR1
		NAP1
		YNL179C
		RPN13
		PRE4
		THG1
		ROT2
		MMS2
		MRM1
		YMC1
		FCY1
		MDY2
		SFB2
		SMF3
		VMA11
		YGR137W
		ATG1
		AIM18
		ALD5
		PDR15
		ARO2
		YML6
		FMP32
		NIP1
		BNA6
		UTR1
		RIB1
		YFR020W
		YKL023W
		GSC2
		TAL1
		MSS11
		RTG2
		YBT1
		SUR1
		RFU1
		KAR2
		VMA1
		YBL029C-A
		HST2
		MIT1
		YPL039W
		KTI12
		PBS2
		YMR194C-A
		MPE1
		PHO86
		ASF2
		YGR039W
		YBR016W
		YCK3
		BUD13
		SNR49
		CPT1
		REV7
		NHP6B
		FZF1
		GUK1
		LAP3
		TVP38
		MGR1
		USO1
		THI3
		RPN6
		MYO3
		TEF1
		MMT1
		YPS7
		YJL127C-B
		SDT1
		YLR278C
		YHR070C-A
		PTC2
		YER039C-A
		NTG1
		DSK2
		FMP48
		YGL118C
		PEX12
		RRB1
		ATS1
		BRR1
		UMP1
		HDA1
		AUA1
		MCK1
		APT2
		CCT6
		NME1
		PMT1
		PEX21
		PFK1
		SWD1
		ARC19
		SNC2
		DIB1
		AGE1
		RAD9
		RTS3
		YHR032W-A
		APS2
		YAP3
		DED1
		TYE7
		SNF11
		DDC1
		SAT4
		TAD2
		CPR1
		CLD1
		MAK31
		SLA1
		MNT3
		TRM112
		YMR295C
		YRB2
		PGA2
		VPS68
		YSF3
		YRR1
		MLF3
		SEC61
		FIT2
		YDL157C
		RAD5
		PMP3
		CRT10
		PSP1
		PFK27
		SNR41
		YPL142C
		COQ10
		COF1
		YGR161W-C
		YIR035C
		PFF1
		CBP1
		MDM30
		ABF1
		HVG1
		YPL034W
		SSM4
		VHS1
		PDR16
		TOF2
		NHA1
		TRM7
		CMC4
		YJR112W-A
		OCA5
		VHR2
		SDH6
		SCD5
		YKL069W
		NAS6
		TAX4
		PEX1
		SMC4
		DBF4
		MMF1
		TFC3
		AVO2
		VMA9
		SBH2
		UBC13
		FMP30
		CPA2
		YNR061C
		UBX4
		YLR407W
		YUR1
		QRI7
		GIR2
		AIM1
		HAT2
		YGR160W
		SPT7
		TEF2
		YNL092W
		PDI1
		RAD52
		YNL208W
		KXD1
		ARG8
		HAC1
[truncated: 699 more rows]

## Sheet: Table S6 GO_termfinder_induced
Biological processes significantly enriched (p-value < 0.01) according to the induced genes of the 4 double mutants
GOID	GO term	P-value	Gene(s) annotated to the term
55114	oxidation-reduction process	1.12823e-10	IRC15, YEL024W, GPD1, ALD3, TRX2, ERG3, GOR1, BMH1, GSY2, COX7, UGP1, GPH1, ECM4, CCP1, AI1, MIX14, YPR127W, BNA2, LSC2, COX6, GPX1, PET20, SGA1, ZWF1, YMR226C, SPS19, GLC3, COX4, TRX3, FAS1, ILV5, SDH2, GRE2, PAN5, ERG25, OLE1, TRX1, ERV2, CTT1, PLN1, COX5B, MRPL51, YIL160C, FAS2, QCR10, HMG2, PCL7, YDL124W, PIG2, COX13, MCR1, CYB2, YKL148C, COX8, GRX2, QCR9, MDH3, SOD2, SHP1, COX5A, GDS1, MAM33…
6091	generation of precursor metabolites and energy	2.87303e-08	GPH1, COX13, PIG2, COX7, UGP1, PCL7, GSY2, QCR10, ERR3, BMH1, MRPL51, COX5B, PLN1, YEL024W, GLK1, GPM1, OLE1, IRC15, COX12, CYT1, SOD1, MAM33, FBA1, SDH2, GDS1, COX5A, SHP1, COX4, GLC3, SGA1, QCR9, MDH3, PET20, COX6, GRX2, COX8, YKL148C, LSC2, MIX14
9141	nucleoside triphosphate metabolic process	3.90006e-08	COX5A, ATP16, FBA1, TIM11, ATP19, COX7, COX12, CYT1, ATP4, ERR3, QCR10, ATP17, COX13, NPP1, URA7, ATP14, GPM1, COX8, YKL148C, YEL024W, GLK1, QCR9, COX6, COX5B, COX4, ATP3, HAM1, ATP7
9144	purine nucleoside triphosphate metabolic process	7.22259e-08	ATP16, COX5A, TIM11, FBA1, CYT1, QCR10, ATP4, ERR3, COX7, ATP19, COX12, COX13, ATP17, GPM1, ATP14, GLK1, COX8, YKL148C, YEL024W, COX6, QCR9, ATP3, ATP7, HAM1, COX5B, COX4
46034	ATP metabolic process	8.47922e-08	QCR9, COX6, COX4, COX5B, ATP7, ATP3, ATP14, GPM1, YEL024W, YKL148C, COX8, GLK1, COX12, COX7, ATP19, ERR3, ATP4, QCR10, CYT1, ATP17, COX13, ATP16, COX5A, TIM11, FBA1
9199	ribonucleoside triphosphate metabolic process	1.7752e-07	COX4, COX5B, ATP7, ATP3, QCR9, COX6, YEL024W, COX8, YKL148C, GLK1, ATP14, GPM1, ATP17, URA7, COX13, COX12, COX7, ATP19, ERR3, ATP4, QCR10, CYT1, FBA1, TIM11, COX5A, ATP16
6753	nucleoside phosphate metabolic process	2.13325e-07	TIM11, FBA1, COX5A, NQM1, URA7, COX12, PHM8, CYT1, COX8, YKL148C, BNA2, ATP14, COX4, HAM1, ZWF1, ATP3, QCR9, MDH3, COX6, ATP16, TRX2, ATP17, HPT1, COX13, NPP1, COX7, ATP19, YNL200C, QCR10, ATP4, ERR3, HMG2, TRX1, YEL024W, GLK1, GPM1, BNA5, COX5B, ATP7, YKL151C, GPD1
9205	purine ribonucleoside triphosphate metabolic process	2.70941e-07	GLK1, COX8, YKL148C, YEL024W, ATP14, GPM1, ATP3, ATP7, COX5B, COX4, COX6, QCR9, TIM11, FBA1, COX5A, ATP16, COX13, ATP17, CYT1, ATP4, QCR10, ERR3, ATP19, COX7, COX12
9199	ribonucleoside triphosphate metabolic process	1.76e-07	COX4, COX5B, ATP7, ATP3, QCR9, COX6, YEL024W, COX8, YKL148C, GLK1, ATP14, GPM1, ATP17, URA7, COX13, COX12, COX7, ATP19, ERR3, ATP4, QCR10, CYT1, FBA1, TIM11, COX5A, ATP16
55086	nucleobase-containing small molecule metabolic process	3.13686e-07	GPD1, COX5B, ATP7, YKL151C, GPM1, BNA5, TRX1, YEL024W, GLK1, COX7, YNL200C, UGP1, ATP19, HMG2, ATP4, QCR10, ERR3, ATP17, COX13, HPT1, NPP1, ATP16, TRX2, DAL3, PSA1, QCR9, MDH3, COX6, COX4, ATP3, HAM1, ZWF1, ATP14, YKL148C, COX8, BNA2, COX12, PHM8, CYT1, URA7, COX5A, NQM1, FBA1, TIM11
9117	nucleotide metabolic process	3.18446e-07	COX4, ZWF1, HAM1, ATP3, QCR9, MDH3, COX6, COX8, YKL148C, BNA2, ATP14, URA7, PHM8, COX12, CYT1, FBA1, TIM11, COX5A, NQM1, COX5B, ATP7, YKL151C, GPD1, YEL024W, TRX1, GLK1, GPM1, BNA5, ATP17, COX13, HPT1, ATP19, COX7, YNL200C, QCR10, ATP4, ERR3, HMG2, ATP16, TRX2
44281	small molecule metabolic process	3.46209e-07	PHM8, COX12, GDH1, GLN1, CYT1, TIM11, XKS1, COX5A, NQM1, ACC1, ATP3, ACB1, MDH3, QCR9, BIO4, COX8, YKL148C, CYB2, MCR1, FAA4, COX13, YDL124W, PCL7, ATP19, PIG2, QCR10, HMG2, FAS2, ILV3, ATP16, YIL160C, SYM1, COX5B, YKL151C, TRX1, HMT1, GLK1, OLE1, ERG25, BNA5, MST1, ARG1, URA7, PAN5, GRE2, FBA1, ILV5, AMS1, SDH2, LEU1, FAS1, TRX3, COX4, ZWF1, HAM1, PDC6, SPS19, DUR1,2, PSA1, COX6, LSC2, BNA2, ATP…
15980	energy derivation by oxidation of organic compounds	7.01192e-07	SDH2, MRPL51, SHP1, COX5A, GDS1, GPH1, COX13, MAM33, SOD1, BMH1, QCR10, CYT1, PCL7, GSY2, PIG2, COX7, UGP1, YEL024W, LSC2, COX8, YKL148C, MIX14, GLC3, COX5B, COX4, PLN1, COX6, PET20, SGA1, QCR9, MDH3
9126	purine nucleoside monophosphate metabolic process	3.5463e-06	QCR9, COX6, COX5B, COX4, ATP7, ATP3, ATP14, GPM1, YEL024W, COX8, YKL148C, GLK1, COX12, COX7, ATP19, ATP4, ERR3, QCR10, CYT1, ATP17, COX13, HPT1, ATP16, COX5A, FBA1, TIM11
9167	purine ribonucleoside monophosphate metabolic process	3.5463e-06	GLK1, YKL148C, COX8, YEL024W, GPM1, ATP14, ATP3, ATP7, COX4, COX5B, COX6, QCR9, TIM11, FBA1, COX5A, ATP16, COX13, HPT1, ATP17, CYT1, QCR10, ATP4, ERR3, COX7, ATP19, COX12
9150	purine ribonucleotide metabolic process	1.40558e-05	COX12, ATP19, COX7, ATP4, QCR10, ERR3, HMG2, CYT1, ATP17, COX13, HPT1, COX5A, ATP16, FBA1, TIM11, QCR9, COX6, COX4, COX5B, ATP7, ATP3, GPM1, ATP14, YEL024W, YKL148C, COX8, GLK1
9259	ribonucleotide metabolic process	2.86096e-05	GPM1, ATP14, COX8, YKL148C, YEL024W, GLK1, QCR9, COX6, COX5B, COX4, ATP3, ATP7, COX5A, ATP16, TIM11, FBA1, ATP19, COX7, COX12, CYT1, HMG2, ERR3, ATP4, QCR10, ATP17, COX13, HPT1, URA7
19693	ribose phosphate metabolic process	3.12735e-05	ATP4, QCR10, ERR3, HMG2, CYT1, COX12, ATP19, COX7, HPT1, URA7, COX13, ATP17, NQM1, ATP16, COX5A, TIM11, FBA1, COX6, QCR9, ZWF1, ATP7, ATP3, COX5B, COX4, ATP14, GPM1, GLK1, YEL024W, COX8, YKL148C
9161	ribonucleoside monophosphate metabolic process	5.10062e-05	ATP14, GPM1, GLK1, YEL024W, COX8, YKL148C, COX6, QCR9, ATP7, ATP3, COX5B, COX4, ATP16, COX5A, TIM11, FBA1, QCR10, ATP4, ERR3, CYT1, COX12, ATP19, COX7, HPT1, COX13, ATP17
6119	oxidative phosphorylation	5.21838e-05	COX5B, COX4, COX13, QCR9, COX7, COX12, CYT1, QCR10, COX6, YKL148C, COX8, YEL024W, COX5A
6163	purine nucleotide metabolic process	5.54137e-05	TIM11, FBA1, COX5A, ATP16, COX13, HPT1, ATP17, ATP4, QCR10, ERR3, HMG2, CYT1, COX12, ATP19, COX7, GLK1, YEL024W, COX8, YKL148C, GPM1, ATP14, ATP7, ATP3, COX5B, COX4, COX6, QCR9
6754	ATP biosynthetic process	6.28837e-05	TIM11, ATP16, ATP14, ATP7, ATP3, ATP17, COX4, ATP4, CYT1, ATP19
15985	energy coupled proton transport, down electrochemical gradient	6.28837e-05	ATP4, CYT1, ATP19, ATP7, ATP3, ATP17, COX4, ATP16, ATP14, TIM11
15986	ATP synthesis coupled proton transport	6.28837e-05	TIM11, ATP14, ATP16, ATP17, COX4, ATP7, ATP3, ATP19, ATP4, CYT1
22900	electron transport chain	8.48434e-05	COX5B, COX4, COX6, GRX2, QCR9, YKL148C, COX8, YEL024W, IRC15, OLE1, COX13, CYT1, QCR10, COX7, COX12, SDH2, COX5A
45333	cellular respiration	8.6759e-05	COX7, MAM33, SOD1, QCR10, CYT1, COX13, COX5A, GDS1, MRPL51, SDH2, QCR9, MDH3, COX6, PET20, COX5B, COX4, PLN1, MIX14, YEL024W, LSC2, COX8, YKL148C
15672	monovalent inorganic cation transport	0.000122992	GEX2, ATP14, TOK1, COX8, COX6, VHC1, ATP7, ATP3, COX4, COX5B, HXT1, ATP16, COX5A, QDR2, TIM11, ATP4, CYT1, COX12, COX7, ATP19, COX13, ATP17
9060	aerobic respiration	0.000206745	COX13, COX7, MAM33, QCR10, SDH2, GDS1, COX5A, COX4, COX5B, PLN1, MDH3, QCR9, PET20, COX6, YKL148C, COX8, LSC2, YEL024W, MIX14
9123	nucleoside monophosphate metabolic process	0.00021701	GLK1, YEL024W, COX8, YKL148C, ATP14, GPM1, ATP7, ATP3, COX4, COX5B, COX6, QCR9, TIM11, FBA1, ATP16, COX5A, COX13, HPT1, ATP17, ERR3, ATP4, QCR10, CYT1, COX12, COX7, ATP19
72521	purine-containing compound metabolic process	0.000221661	COX6, QCR9, ATP7, ATP3, COX5B, COX4, ATP14, GPM1, GLK1, YEL024W, COX8, YKL148C, ERR3, ATP4, QCR10, HMG2, CYT1, COX12, COX7, ATP19, COX13, HPT1, ATP17, COX5A, ATP16, DAL3, TIM11, FBA1
42773	ATP synthesis coupled electron transport	0.000237826	QCR10, COX6, CYT1, COX7, QCR9, COX13, COX4, COX5B, COX5A, YEL024W, YKL148C, COX8
42775	mitochondrial ATP synthesis coupled electron transport	0.000237826	COX13, COX5B, COX4, QCR10, COX6, CYT1, COX7, QCR9, YEL024W, YKL148C, COX8, COX5A
22904	respiratory electron transport chain	0.00039349	COX5A, SDH2, COX8, YKL148C, YEL024W, CYT1, COX6, QCR10, QCR9, COX7, COX13, COX5B, COX4
9145	purine nucleoside triphosphate biosynthetic process	0.000475732	ATP17, COX4, ATP7, ATP3, ATP19, ATP4, CYT1, TIM11, ATP16, ATP14
9206	purine ribonucleoside triphosphate biosynthetic process	0.000475732	ATP4, CYT1, ATP19, ATP7, ATP3, ATP17, COX4, ATP14, ATP16, TIM11
9201	ribonucleoside triphosphate biosynthetic process	0.000519111	ATP19, CYT1, ATP4, COX4, ATP17, ATP3, ATP7, URA7, ATP16, ATP14, TIM11
17144	drug metabolic process	0.000779235	DAL3, ATP16, ATP17, COX13, ATP19, COX7, ATP4, QCR10, ERR3, BMH1, YEL024W, HMT1, GLK1, GPM1, BNA5, COX5B, SYM1, ATP7, CTT1, FBA1, TIM11, COX5A, COX12, CYT1, YKL148C, COX8, ATP14, CCP1, YPR127W, COX4, ATP3, PDC6, QCR9, BIO4, DUR1,2, COX6
7005	mitochondrion organization	0.000893301	PET111, FIS1, QCR9, MSP1, TIM21, SOM1, ATP14, RCF1, COX12, ATG33, ILV5, ATG32, TIM11, NGR1, ATG8, TIM8, COX16, SED1, SML1, CMC2, COX20, CBP4, TIM10, OLE1, EMI1, FUN14, COX13, PTC6, TPM2, TPM1, ATG9, CMC1, AFG3, WHI2, MIC26, PHB1, MRPL51
34220	ion transmembrane transport	0.00159892	ATP16, MEP3, ATP4, COX7, ATP19, COX13, ATP17, MRH1, MEP2, AVT6, FLC1, FLC3, FLC2, VHC1, ATP7, DIP5, COX5B, HXT1, COX5A, QDR2, TIM11, CYT1, COX12, AGP1, TNA1, ATP14, GEX2, TOK1, PHM7, COX8, COX6, ATP3, DIC1, COX4
15992	proton transport	0.00175732	COX8, GEX2, ATP14, ATP7, ATP3, COX5B, COX4, COX6, TIM11, HXT1, COX5A, ATP16, COX13, ATP17, ATP4, CYT1, COX12, COX7, ATP19
1902600	hydrogen ion transmembrane transport	0.00175732	COX6, ATP3, ATP7, COX4, COX5B, GEX2, ATP14, COX8, CYT1, ATP4, COX7, ATP19, COX12, COX13, ATP17, HXT1, COX5A, ATP16, TIM11
9142	nucleoside triphosphate biosynthetic process	0.0020863	TIM11, ATP16, ATP14, COX4, ATP17, ATP3, ATP7, URA7, ATP19, CYT1, ATP4
6811	ion transport	0.00436925	MEP3, ATP16, COX13, DID4, MRH1, FAA4, ATP17, ATP4, COX7, ATP19, NCE102, YDL206W, FLC3, MEP2, AVT6, FLC1, AQR1, ATP7, DIP5, COX5B, FLC2, VHC1, QDR2, TIM11, HXT1, COX5A, AGP1, CYT1, FSF1, ATX1, COX12, COX8, TOK1, PHM7, SND3, TNA1, OPT2, GEX2, ATP14, ATP3, DIC1, VPS28, COX4, COX6
98655	cation transmembrane transport	0.00706197	ATP14, GEX2, AVT6, MEP2, TOK1, PHM7, COX8, VHC1, COX6, COX4, COX5B, ATP7, ATP3, COX5A, ATP16, HXT1, MEP3, TIM11, QDR2, COX12, COX7, ATP19, ATP4, CYT1, ATP17, AGP1, COX13

## Sheet: Table S7 GO_termfinder_suppr.
Biological processes significantly enriched (p-value < 0.01) according to the suppressed genes of the 4 double mutants
GOID	GO term	P-value	Gene(s) annotated to the term
6458	'de novo' protein folding	4.02342e-07	SIS1, SSA4, HSP60, HSP82, MDJ1, YJR045C, ZUO1, TCM62, SSA1, HSC82, YDJ1, SSA2, SSZ1, HSP104
6355	regulation of transcription, DNA-templated	2.13487e-05	MED4, MOD5, JHD2, ECM22, GSP1, YTA7, DIG1, TRA1, STP1, POL5, TAF9, SNF5, CRZ1, RIM101, MOT2, STB5, SNT1, YJL206C, CAF120, UTP10, SPT16, LYS14, SRB8, FRA1, YAP6, MIG3, BUD14, ACA1, GLN3, SAS5, YKU80, MFG1, NUT2, KSS1, HDA2, DEP1, FCP1, MAL13, NUP145, UPC2, NAM7, RSC6, MBF1, ETT1, RNA1, TOG1, EMI2, YPR196W, ROX3, YPR009W, ELP2, CAT8, ESC1, MGA1, DST1, VPS36, HXK2, NNT1, CST6, CUP2, SIP3, DPB2, NDD1…
6351	transcription, DNA-templated	2.15207e-05	RNA1, MBF1, RSC6, ETT1, YPR196W, EMI2, TOG1, UPC2, NAM7, NUP145, TAF8, FCP1, HDA2, DEP1, MAL13, GLN3, ACA1, BUD14, NUT2, KSS1, SAS5, YKU80, MFG1, SRB8, FRA1, RRN9, MIG3, YAP6, RPC53, YJL206C, RIM101, CRZ1, MOT2, STB5, SNT1, SPT16, LYS14, UTP10, CAF120, STP1, TRA1, DIG1, POL5, SNF5, TAF9, MOD5, MED4, JHD2, ECM22, GSP1, YTA7, RBA50, NRD1, FMS1, CYC8, UGA3, SMP1, NUT1, SCP160, MAL33, MED7, CDC7, NRG…
97659	nucleic acid-templated transcription	2.62632e-05	KSS1, NUT2, MFG1, YKU80, SAS5, GLN3, BUD14, ACA1, MAL13, FCP1, DEP1, HDA2, UPC2, NAM7, TAF8, NUP145, YPR196W, TOG1, EMI2, RNA1, ETT1, RSC6, MBF1, RBA50, YTA7, GSP1, NRD1, MED4, MOD5, JHD2, ECM22, SNF5, TAF9, POL5, TRA1, DIG1, STP1, LYS14, SPT16, CAF120, UTP10, YJL206C, RPC53, SNT1, STB5, CRZ1, RIM101, MOT2, MIG3, YAP6, SRB8, FRA1, RRN9, NDD1, DPB2, SIP3, STP2, SIF2, ZDS1, SNF6, HPR1, YHR177W, TFB…
1901362	organic cyclic compound biosynthetic process	2.89926e-05	PHA2, HPR1, YHR177W, TFB1, MED7, NRG1, CDC7, CYC8, FMS1, MAL33, CAB2, SCP160, NUT1, UGA3, SMP1, POS5, NDD1, DPB2, EST3, ADE6, SIP3, STP2, SIF2, ZDS1, SNF6, HIS7, DST1, RPC82, MGA1, RIB4, CFT1, CST6, STN1, CUP2, NCP1, NNT1, HXK2, VPS36, ELP2, YPR009W, ERG8, ROX3, SNZ1, ESC1, MET7, TAF3, CAT8, ERG29, HIS6, ARO9, NAM7, UPC2, HEM13, YAR009C, TAF8, NSG1, NUP145, YPR196W, URA4, TOG1, EMI2, RNA1, ETT1, …
1903506	regulation of nucleic acid-templated transcription	3.0435e-05	VPS36, HXK2, CST6, CUP2, NNT1, MGA1, DST1, ESC1, CAT8, ROX3, YPR009W, ELP2, FMS1, CYC8, UGA3, NUT1, SMP1, MAL33, SCP160, MED7, CDC7, NRG1, YHR177W, TFB1, HPR1, SNF6, ZDS1, STP2, SIF2, SIP3, DPB2, NDD1, SRB8, FRA1, MIG3, YAP6, YJL206C, MOT2, RIM101, CRZ1, SNT1, STB5, SPT16, LYS14, CAF120, UTP10, TRA1, STP1, DIG1, POL5, SNF5, TAF9, MED4, MOD5, ECM22, JHD2, YTA7, GSP1, RNA1, RSC6, MBF1, ETT1, YPR196…
2001141	regulation of RNA biosynthetic process	3.0435e-05	MIG3, YAP6, SRB8, FRA1, SPT16, LYS14, UTP10, CAF120, YJL206C, CRZ1, RIM101, MOT2, STB5, SNT1, SNF5, TAF9, TRA1, STP1, DIG1, POL5, YTA7, GSP1, MED4, ECM22, MOD5, JHD2, YPR196W, EMI2, TOG1, RNA1, RSC6, MBF1, ETT1, UPC2, NAM7, NUP145, MAL13, FCP1, HDA2, DEP1, NUT2, KSS1, SAS5, YKU80, MFG1, GLN3, ACA1, BUD14, NNT1, CST6, CUP2, VPS36, HXK2, DST1, MGA1, ESC1, CAT8, YPR009W, ELP2, ROX3, MED7, CDC7, NRG1…
32774	RNA biosynthetic process	3.41592e-05	UPC2, NAM7, NUP145, TAF8, YPR196W, EMI2, TOG1, RNA1, RSC6, MBF1, ETT1, NUT2, KSS1, SAS5, MFG1, YKU80, GLN3, ACA1, BUD14, MAL13, FCP1, HDA2, DEP1, SPT16, LYS14, UTP10, CAF120, RPC53, YJL206C, RIM101, MOT2, CRZ1, SNT1, STB5, MIG3, YAP6, SRB8, FRA1, RRN9, GSP1, YTA7, RBA50, NRD1, ECM22, MED4, MOD5, JHD2, SNF5, TAF9, TRA1, STP1, DIG1, POL5, HPR1, YHR177W, TFB1, MED7, CDC7, NRG1, FMS1, CYC8, SMP1, UGA…
65007	biological regulation	7.14081e-05	FMS1, UGA3, NUT1, MED7, CDC7, BTN2, LSB1, HSC82, PIK1, HSP78, ZDS1, STP2, SIF2, TAH18, EST3, SKT5, SIP3, RRT2, IRA2, MKK1, YLR287C, LGE1, HXK2, GCD1, AIF1, XDJ1, GYP7, MAP1, STN1, CST6, VPS27, POP3, HSP60, VPS35, SGT1, MGA1, VPS41, AIR2, RTT101, TCB2, ESC1, CDC24, YJR045C, POR2, ECM25, ERG29, ROG3, PAC1, PAN2, STP22, PUF3, ROX3, RIM21, ELP2, RNA1, MBF1, ETT1, FRE1, FRE3, TRS130, TOG1, RQC2, NAM7,…
6457	protein folding	8.85131e-05	SSA2, SSE1, SSA1, TCM62, MDJ1, HSP78, YJR045C, ZUO1, STI1, HSP82, SIS1, SSA4, HSP42, CCT8, SSZ1, HSP104, BTN2, CIN1, PAC10, HSC82, YDJ1, CUR1, CPR6, APJ1, HSP60, XDJ1
6366	transcription by RNA polymerase II	0.000169006	TAF8, UPC2, EMI2, TOG1, YPR196W, MBF1, RSC6, ETT1, MFG1, NUT2, ACA1, GLN3, MAL13, HDA2, DEP1, FCP1, CAF120, SPT16, LYS14, MOT2, RIM101, CRZ1, STB5, SNT1, YJL206C, YAP6, MIG3, SRB8, FRA1, NRD1, YTA7, RBA50, MED4, ECM22, MOD5, JHD2, TAF9, SNF5, STP1, TRA1, DIG1, HPR1, TFB1, YHR177W, CDC7, NRG1, MED7, UGA3, NUT1, SMP1, MAL33, CYC8, FMS1, NDD1, SIP3, SIF2, STP2, SNF6, DST1, MGA1, CUP2, CST6, CFT1, VP…
42026	protein refolding	0.000175386	SSZ1, SSA2, HSC82, YDJ1, SSE1, CPR6, SSA1, YJR045C, MDJ1, HSP78, HSP82, HSP60, SSA4
51252	regulation of RNA metabolic process	0.000206354	YTA7, GSP1, ECM22, MED4, MOD5, JHD2, SNF5, TAF9, STP1, TRA1, DIG1, POL5, SPT16, LYS14, CAF120, UTP10, YJL206C, MOT2, RIM101, CRZ1, SNT1, STB5, MIG3, YAP6, SRB8, FRA1, KSS1, NUT2, SAS5, HRB1, YKU80, MFG1, GLN3, BUD14, ACA1, MAL13, FCP1, HDA2, DEP1, UPC2, NAM7, NUP145, YPR196W, TOG1, EMI2, RNA1, MBF1, RSC6, ETT1, YPR009W, ELP2, ROX3, ESC1, CAT8, DST1, MGA1, NNT1, CST6, CUP2, VPS36, HXK2, DPB2, NDD1…
19438	aromatic compound biosynthetic process	0.000224771	ROX3, YPR009W, ELP2, MET7, TAF3, ESC1, CAT8, SNZ1, MGA1, HIS7, RPC82, DST1, VPS36, HXK2, CFT1, CST6, STN1, NNT1, CUP2, EST3, SIP3, ADE6, DPB2, NDD1, POS5, SNF6, ZDS1, STP2, SIF2, YHR177W, TFB1, HPR1, PHA2, CYC8, FMS1, UGA3, NUT1, SMP1, SCP160, CAB2, MAL33, MED7, CDC7, NRG1, MED4, MOD5, ECM22, JHD2, SER1, GSP1, YTA7, RBA50, NRD1, FOL1, TRA1, STP1, DIG1, POL5, SNF5, IMD4, TAF9, APA2, RPC53, YJL206C…
6357	regulation of transcription by RNA polymerase II	0.00022746	NUT2, MFG1, NDD1, GLN3, ACA1, SIP3, STP2, SIF2, MAL13, FCP1, SNF6, HDA2, DEP1, YHR177W, UPC2, TFB1, MED7, YPR196W, CDC7, TOG1, NRG1, EMI2, FMS1, CYC8, RSC6, NUT1, SMP1, UGA3, MBF1, MAL33, ETT1, YPR009W, YTA7, ELP2, MOD5, MED4, ECM22, JHD2, ROX3, SNF5, TAF9, DIG1, TRA1, STP1, CAT8, SPT16, LYS14, CAF120, DST1, YJL206C, MGA1, RIM101, MOT2, CRZ1, STB5, SNT1, MIG3, CST6, YAP6, CUP2, VPS36, SRB8, FRA1
18130	heterocycle biosynthetic process	0.000232138	SER1, MED4, ECM22, MOD5, JHD2, NRD1, RBA50, GSP1, YTA7, PRO1, PRO2, POL5, TRA1, STP1, FOL1, DIG1, TAF9, APA2, IMD4, SNF5, STB5, SNT1, MOT2, RIM101, CRZ1, YJL206C, RPC53, CAF120, UTP10, LYS14, NMA1, SPT16, RRN9, FRA1, SRB8, YAP6, MIG3, ACA1, BUD14, GLN3, ADE4, MFG1, YKU80, SAS5, KSS1, NUT2, DEP1, HDA2, FCP1, MAL13, HSP82, URA2, YAR009C, HEM13, TAF8, NUP145, UPC2, NAM7, HIS6, ETT1, RSC6, MBF1, RNA1…
19219	regulation of nucleobase-containing compound metabolic process	0.000376502	ESC1, YJR045C, CAT8, ELP2, YPR009W, ROX3, STN1, CST6, CUP2, NNT1, HXK2, VPS36, DST1, IPI3, MGA1, STP2, SIF2, ZDS1, SNF6, NDD1, DPB2, SIP3, MED7, NRG1, CDC7, CYC8, FMS1, MAL33, SCP160, NUT1, UGA3, SMP1, HPR1, YHR177W, TFB1, SNF5, TAF9, POL5, STP1, TRA1, DIG1, YTA7, GSP1, MOD5, MED4, JHD2, ECM22, MIG3, YAP6, FRA1, SRB8, LYS14, SPT16, UTP10, CAF120, TAH11, YJL206C, STB5, SNT1, RIM101, MOT2, CRZ1, UR…
2000112	regulation of cellular macromolecule biosynthetic process	0.00043181	NNT1, CST6, STN1, CUP2, GCD1, VPS36, HXK2, DST1, MGA1, IPI3, CAT8, ESC1, YPR009W, ELP2, ANB1, PUF3, ROX3, CDC7, NRG1, MED7, UGA3, NUT1, SMP1, MAL33, SCP160, CYC8, FMS1, HPR1, TFB1, YHR177W, SIF2, STP2, SNF6, ZDS1, DPB2, NDD1, SIP3, RRT2, YAP6, DPH6, MIG3, SNF1, MDM38, FRA1, SRB8, CAF120, UTP10, FES1, SPT16, LYS14, SSD1, RIM101, MOT2, CRZ1, STB5, SNT1, YJL206C, TAH11, TAF9, SNF5, TRA1, STP1, DIG1,…
50789	regulation of biological process	0.000476087	DEP1, FCP1, HAL5, DIF1, ACA1, GLN3, HRB1, YKU80, MFG1, RSC6, FRM2, EMI2, YPR196W, GCN20, UPC2, PRK1, COS111, GPA2, LAS17, TAF9, MED4, MOD5, PHO90, NRD1, PLC1, GSP1, FPR4, RBG2, MDM38, CDC12, FRA1, SRB8, MIG3, RIM101, SSD1, CRZ1, STB5, SLZ1, TAH11, YJL206C, CAF120, FES1, SPT16, SNF6, PIN3, MND2, ARK1, DPB2, IRE1, NDD1, YPK2, STT4, SMP1, SCP160, MAL33, CYC8, CDC14, NRG1, TFB1, SLI15, YHR177W, STE5,…
31326	regulation of cellular biosynthetic process	0.000585365	CST6, NNT1, STN1, CUP2, HXK2, VPS36, GCD1, DST1, IPI3, MGA1, ESC1, CAT8, ELP2, YPR009W, ANB1, PUF3, ROX3, MED7, NRG1, CDC7, CYC8, FMS1, MAL33, SCP160, UGA3, NUT1, SMP1, HPR1, YHR177W, TFB1, STP2, SIF2, TAH18, ZDS1, SNF6, NDD1, DPB2, RRT2, SIP3, MIG3, DPH6, YAP6, SRB8, FRA1, PDR17, MDM38, SNF1, LYS14, SPT16, FES1, UTP10, CAF120, TAH11, YJL206C, SNT1, STB5, RIM101, SSD1, MOT2, CRZ1, SNF5, TAF9, POL…
9889	regulation of biosynthetic process	0.000650839	HPR1, YHR177W, TFB1, MED7, CDC7, NRG1, FMS1, CYC8, UGA3, NUT1, SMP1, MAL33, SCP160, DPB2, NDD1, SIP3, RRT2, STP2, SIF2, TAH18, SNF6, ZDS1, DST1, MGA1, IPI3, CST6, STN1, NNT1, CUP2, VPS36, HXK2, GCD1, YPR009W, ELP2, PUF3, ANB1, ROX3, ESC1, CAT8, RQC2, UPC2, GCN20, NAM7, UPS1, NUP145, YPR196W, EMI2, TOG1, RNA1, MBF1, RSC6, ETT1, NUT2, KSS1, SAS5, YKU80, MFG1, GLN3, ACA1, BUD14, HSP82, MAL13, FCP1, …
9987	cellular process	0.000695161	ECM25, PEX5, ROG3, EXG2, STP22, ROX3, PAC1, PAN2, DML1, MNT4, ELP2, MVP1, NOP19, CHA1, MAP1, TGL5, POP3, HSP60, XDJ1, YNR073C, RIB4, MGA1, VPS41, MLH1, AYT1, SIF2, DOP1, STP2, RRT2, IRA2, YHR047C, POS5, MKK1, YLR287C, UGA3, NUT1, CAB2, CDC7, MED7, SUI2, LSB1, BTN2, THR1, YOR131C, SPO20, HSC82, PAU4, PRO2, TCM62, SSA1, TRA1, FOL1, STP1, DIG1, MEI4, DIA1, PCT1, SSA2, JHD2, YTA7, NUP57, APJ1, RPG1, …
50794	regulation of cellular process	0.000761275	SNF1, PDR17, SKG3, YAP6, DPH6, RTC1, MOT2, SNT1, BEM3, UTP10, LYS14, SSA1, TRA1, DIG1, STP1, POL5, SNF5, SDS23, SSA2, ECM22, JHD2, YTA7, MBF1, ETT1, RNA1, TOG1, UPS1, NUP145, YCK1, APC4, NAM7, RQC2, HDA2, SAP4, LST8, MAL13, HSP82, URA2, BUD14, SAS5, PPM1, KSS1, NUT2, GCD1, AIF1, HXK2, STN1, CST6, GYP7, MGA1, VPS41, SGT1, RTT101, TCB2, ECM25, CDC24, YJR045C, ESC1, POR2, ROG3, STP22, RIM21, PUF3, R…
10556	regulation of macromolecule biosynthetic process	0.000827282	YTA7, GSP1, MOD5, MED4, ECM22, JHD2, SNF5, TAF9, TRA1, STP1, DIG1, POL5, SPT16, LYS14, UTP10, CAF120, FES1, YJL206C, TAH11, SSD1, CRZ1, RIM101, MOT2, STB5, SNT1, DPH6, MIG3, YAP6, SRB8, FRA1, MDM38, SNF1, NUT2, KSS1, SAS5, MFG1, YKU80, GLN3, BUD14, ACA1, MAL13, HSP82, FCP1, HDA2, DEP1, UPC2, NAM7, GCN20, RQC2, NUP145, YPR196W, EMI2, TOG1, RNA1, RSC6, MBF1, ETT1, YPR009W, ELP2, PUF3, ANB1, ROX3, E…
51171	regulation of nitrogen compound metabolic process	0.00128846	SIF2, TAH18, STP2, SNF6, ZDS1, DPB2, NDD1, MKK1, SIP3, MND2, RRT2, CDC7, NRG1, MED7, SMP1, NUT1, UGA3, MAL33, SCP160, CYC8, FMS1, STE5, HPR1, TFB1, YHR177W, SLI15, CAT8, ESC1, YJR045C, POR2, YPR009W, ELP2, ROX3, STP22, PUF3, ANB1, RIM21, STN1, CST6, CUP2, NNT1, GCD1, VPS36, HXK2, DST1, MGA1, IPI3, MAL13, HSP82, URA2, HDA2, DEP1, SAP4, LST8, FCP1, SAS5, MFG1, YKU80, HRB1, KSS1, NUT2, ACA1, BUD14, …
10468	regulation of gene expression	0.00134597	ZDS1, SNF6, SIF2, STP2, RRT2, SIP3, NDD1, DPB2, SCP160, MAL33, SMP1, UGA3, NUT1, CYC8, FMS1, NRG1, CDC7, MED7, TFB1, YHR177W, HPR1, CAT8, ESC1, PUF3, ROX3, RIM21, ANB1, PAN2, ELP2, YPR009W, GCD1, HXK2, VPS36, CST6, CUP2, POP3, NNT1, MAP1, MGA1, DST1, AIR2, DEP1, HDA2, FCP1, MAL13, ACA1, BUD14, GLN3, MFG1, YKU80, HRB1, SAS5, KSS1, NUT2, ETT1, RSC6, MBF1, RNA1, EMI2, TOG1, YPR196W, NUP145, GCN20, U…
9893	positive regulation of metabolic process	0.00154997	EMI2, TOG1, ETT1, MBF1, RSC6, NUP145, UPS1, UPC2, HSP82, DEP1, LST8, MFG1, NUT2, ACA1, GLN3, YAP6, SNF1, MDM38, SKG3, SRB8, CDC12, PDR17, UTP10, CAF120, LYS14, SPT16, STB5, SNT1, MOT2, RIM101, CRZ1, TAF9, SNF5, TRA1, STP1, YTA7, ECM22, JHD2, CDC7, MED7, SMP1, UGA3, FMS1, CDC14, CYC8, STE5, HPR1, YHR177W, SLI15, TAH18, SIF2, STP2, SNF6, NDD1, MKK1, MND2, SIP3, CST6, CUP2, DST1, MGA1, ROG3, CAT8, P…
31323	regulation of cellular metabolic process	0.00157	BUD14, ACA1, GLN3, YKU80, HRB1, MFG1, SAS5, PPM1, NUT2, KSS1, DEP1, HDA2, FCP1, LST8, SAP4, HSP82, MAL13, URA2, UPS1, NUP145, RQC2, UPC2, GCN20, NAM7, FRM2, ETT1, MBF1, RSC6, RNA1, TOG1, EMI2, YPR196W, JHD2, MED4, MOD5, ECM22, GSP1, YTA7, FPR4, POL5, TRA1, STP1, DIG1, TAF9, SNF5, STB5, SNT1, SSD1, MOT2, RIM101, CRZ1, YJL206C, TAH11, FES1, UTP10, CAF120, LYS14, SPT16, SNF1, MDM38, FRA1, SRB8, SKG3…
19222	regulation of metabolic process	0.00167018	MAL13, HSP82, URA2, DIF1, DEP1, HDA2, LST8, FCP1, SAP4, YKU80, HRB1, MFG1, PPM1, SAS5, KSS1, NUT2, ACA1, BUD14, GLN3, EMI2, TOG1, YPR196W, ETT1, FRM2, MBF1, RSC6, RNA1, NUP145, UPS1, RQC2, UPC2, GCN20, NAM7, TAF9, SNF5, POL5, STP1, TRA1, DIG1, NRD1, YTA7, GSP1, FPR4, MED4, MOD5, JHD2, ECM22, YAP6, MIG3, DPH6, MDM38, SNF1, SRB8, FRA1, SKG3, PDR17, CDC12, FES1, CAF120, UTP10, LYS14, SPT16, SNT1, ST…
31325	positive regulation of cellular metabolic process	0.00193252	MND2, SIP3, NDD1, MKK1, SNF6, SIF2, TAH18, STP2, YHR177W, SLI15, STE5, HPR1, SMP1, UGA3, CYC8, CDC14, FMS1, CDC7, MED7, PUF3, ROX3, ANB1, YPR009W, CAT8, POR2, YJR045C, ROG3, MGA1, DST1, CUP2, CST6, ACA1, GLN3, MFG1, NUT2, DEP1, LST8, HSP82, UPS1, NUP145, UPC2, ETT1, RSC6, MBF1, EMI2, TOG1, ECM22, JHD2, YTA7, TRA1, STP1, TAF9, SNF5, SNT1, STB5, CRZ1, RIM101, MOT2, CAF120, UTP10, LYS14, SPT16, MDM3…
34654	nucleobase-containing compound biosynthetic process	0.00200196	CFT1, STN1, CST6, CUP2, NNT1, HXK2, VPS36, DST1, RPC82, MGA1, TAF3, ESC1, CAT8, ELP2, YPR009W, ROX3, MED7, NRG1, CDC7, FMS1, CYC8, SCP160, CAB2, MAL33, NUT1, UGA3, SMP1, HPR1, YHR177W, TFB1, STP2, SIF2, ZDS1, SNF6, POS5, NDD1, DPB2, EST3, ADE6, SIP3, MIG3, YAP6, SRB8, FRA1, RRN9, NMA1, LYS14, SPT16, CAF120, UTP10, YJL206C, RPC53, SNT1, STB5, CRZ1, RIM101, MOT2, SNF5, TAF9, APA2, IMD4, POL5, TRA1,…
9891	positive regulation of biosynthetic process	0.00222548	SIP3, ACA1, GLN3, NDD1, MFG1, NUT2, SNF6, DEP1, SIF2, TAH18, HSP82, STP2, UPS1, NUP145, YHR177W, UPC2, HPR1, SMP1, RSC6, MBF1, UGA3, ETT1, FMS1, CYC8, CDC7, TOG1, EMI2, MED7, PUF3, ROX3, ANB1, JHD2, ECM22, YPR009W, YTA7, CAT8, STP1, TRA1, TAF9, SNF5, MGA1, CRZ1, RIM101, MOT2, STB5, UTP10, DST1, SPT16, LYS14, SNF1, MDM38, PDR17, SRB8, CST6, YAP6, CUP2
31328	positive regulation of cellular biosynthetic process	0.00222548	UPS1, NUP145, YHR177W, UPC2, HPR1, RSC6, MBF1, UGA3, SMP1, ETT1, FMS1, CYC8, CDC7, EMI2, TOG1, MED7, SIP3, ACA1, GLN3, NDD1, MFG1, NUT2, SNF6, DEP1, SIF2, TAH18, HSP82, STP2, MGA1, RIM101, CRZ1, MOT2, STB5, UTP10, DST1, SPT16, LYS14, MDM38, SNF1, PDR17, SRB8, YAP6, CST6, CUP2, ROX3, ANB1, PUF3, ECM22, JHD2, YTA7, YPR009W, CAT8, TRA1, STP1, TAF9, SNF5
51173	positive regulation of nitrogen compound metabolic process	0.00224114	DST1, MGA1, CUP2, CST6, YPR009W, PUF3, ROX3, ANB1, POR2, YJR045C, CAT8, HPR1, STE5, SLI15, YHR177W, MED7, CDC7, CYC8, FMS1, SMP1, UGA3, MKK1, NDD1, MND2, SIP3, STP2, SIF2, TAH18, SNF6, LYS14, SPT16, CAF120, UTP10, SNT1, STB5, RIM101, CRZ1, MOT2, YAP6, SKG3, SRB8, PDR17, CDC12, MDM38, YTA7, JHD2, ECM22, SNF5, TAF9, TRA1, STP1, UPC2, NUP145, UPS1, EMI2, TOG1, ETT1, MBF1, RSC6, NUT2, MFG1, GLN3, ACA…
42221	response to chemical	0.00226051	SSA2, BOP3, SSA1, DIG1, GPA2, SNF5, RIM101, HSP104, CRZ1, STB5, BUL1, FES1, AFB1, STE13, SNF1, TPO1, PDR17, FRA1, SRB8, MIG3, GLN3, STE23, KSS1, MNL1, YCK1, UPC2, STE24, AAC3, ASI3, ETT1, FRM2, PDR10, DNF2, STP22, SLI1, YPR009W, SAN1, CAT8, PMT4, CDC24, YJR045C, FRD1, CMK2, ROG3, HSP42, SIS1, SSA4, SSZ1, AYT1, YPP1, SHM2, AIF1, VPS36, VPS27, CUP2, CST6, IRA2, IRE1, POS5, YFL025C, YBL055C, TAH18, …
45944	positive regulation of transcription by RNA polymerase II	0.00263507	MBF1, UGA3, RSC6, SMP1, ETT1, FMS1, CYC8, CDC7, TOG1, EMI2, MED7, YHR177W, UPC2, SNF6, DEP1, STP2, ACA1, SIP3, GLN3, MFG1, NDD1, NUT2, SRB8, CST6, CUP2, YAP6, MGA1, CRZ1, MOT2, RIM101, STB5, DST1, SPT16, LYS14, CAT8, TRA1, STP1, TAF9, SNF5, ROX3, JHD2, ECM22, YPR009W, YTA7
48518	positive regulation of biological process	0.00352253	CAF120, UTP10, LYS14, SPT16, STB5, SNT1, CRZ1, RIM101, RTC1, MOT2, YAP6, SNF1, MDM38, SKG3, SRB8, CDC12, PDR17, RBG2, YTA7, JHD2, ECM22, TAF9, LAS17, SNF5, POL5, TRA1, STP1, APC4, UPS1, NUP145, UPC2, EMI2, TOG1, ETT1, RSC6, MBF1, MFG1, NUT2, KSS1, ACA1, GLN3, HSP82, DEP1, LST8, DST1, MGA1, CUP2, CST6, VRP1, AIF1, VAM6, YPR009W, PUF3, ANB1, ROX3, ROG3, CAT8, POR2, YJR045C, ESC1, STE5, HPR1, LSB1, …
80090	regulation of primary metabolic process	0.0035477	NRG1, CDC7, MED7, MAL33, SCP160, SMP1, NUT1, UGA3, FMS1, CYC8, STE5, HPR1, TFB1, YHR177W, SLI15, SIF2, STP2, ZDS1, SNF6, NDD1, DPB2, MKK1, MND2, RRT2, SIP3, STN1, CST6, NNT1, CUP2, GCD1, HXK2, VPS36, DST1, TCB2, IPI3, MGA1, CAT8, POR2, YJR045C, ESC1, ELP2, YPR009W, STP22, PUF3, RIM21, ROX3, ANB1, TOG1, EMI2, YPR196W, FRM2, ETT1, RSC6, MBF1, RNA1, UPS1, NUP145, GCN20, UPC2, RQC2, NAM7, MAL13, HSP8…
45893	positive regulation of transcription, DNA-templated	0.0042995	YHR177W, UPC2, NUP145, HPR1, CYC8, FMS1, UGA3, MBF1, SMP1, RSC6, ETT1, MED7, CDC7, TOG1, EMI2, GLN3, SIP3, ACA1, NUT2, NDD1, MFG1, SNF6, DEP1, STP2, SIF2, MGA1, CRZ1, MOT2, RIM101, STB5, SPT16, LYS14, UTP10, DST1, SRB8, CST6, YAP6, CUP2, JHD2, ECM22, ROX3, YTA7, YPR009W, TRA1, STP1, CAT8, SNF5, TAF9
48522	positive regulation of cellular process	0.00436999	YAP6, MDM38, SNF1, SRB8, SKG3, CDC12, PDR17, UTP10, CAF120, LYS14, SPT16, SNT1, STB5, RTC1, RIM101, CRZ1, MOT2, TAF9, LAS17, SNF5, TRA1, STP1, RBG2, YTA7, JHD2, ECM22, EMI2, TOG1, ETT1, RSC6, MBF1, APC4, UPS1, NUP145, UPC2, HSP82, DEP1, LST8, MFG1, NUT2, KSS1, ACA1, GLN3, CUP2, CST6, VRP1, AIF1, DST1, MGA1, ROG3, CAT8, POR2, YJR045C, VAM6, YPR009W, PUF3, ROX3, ANB1, CDC7, MED7, SMP1, UGA3, FMS1, …
10604	positive regulation of macromolecule metabolic process	0.0046426	TRA1, STP1, SNF5, TAF9, ECM22, JHD2, YTA7, SKG3, SRB8, CDC12, MDM38, YAP6, SNT1, STB5, RIM101, CRZ1, MOT2, LYS14, SPT16, CAF120, UTP10, LST8, DEP1, HSP82, GLN3, ACA1, NUT2, MFG1, ETT1, RSC6, MBF1, EMI2, TOG1, UPC2, NUP145, POR2, ESC1, YJR045C, CAT8, ROG3, ANB1, ROX3, PUF3, YPR009W, CUP2, CST6, MGA1, DST1, SNF6, STP2, SIF2, MND2, SIP3, MKK1, NDD1, FMS1, CYC8, SMP1, UGA3, MED7, CDC7, YHR177W, SLI15…
60255	regulation of macromolecule metabolic process	0.00605794	SNF5, TAF9, POL5, TRA1, STP1, DIG1, GSP1, FPR4, YTA7, NRD1, MED4, MOD5, JHD2, ECM22, DPH6, MIG3, YAP6, FRA1, SKG3, SRB8, CDC12, MDM38, SNF1, LYS14, SPT16, FES1, UTP10, CAF120, YJL206C, TAH11, SNT1, STB5, SSD1, MOT2, RIM101, CRZ1, MAL13, HSP82, FCP1, LST8, SAP4, DEP1, HDA2, KSS1, NUT2, MFG1, YKU80, HRB1, SAS5, GLN3, ACA1, BUD14, YPR196W, TOG1, EMI2, RNA1, ETT1, RSC6, MBF1, UPC2, GCN20, NAM7, RQC2,…
1902680	positive regulation of RNA biosynthetic process	0.00797456	MBF1, SMP1, UGA3, RSC6, ETT1, FMS1, CYC8, CDC7, EMI2, TOG1, MED7, NUP145, YHR177W, UPC2, HPR1, SNF6, DEP1, SIF2, STP2, ACA1, SIP3, GLN3, NDD1, MFG1, NUT2, SRB8, CST6, CUP2, YAP6, MOT2, MGA1, CRZ1, RIM101, STB5, UTP10, DST1, SPT16, LYS14, CAT8, STP1, TRA1, TAF9, SNF5, ROX3, JHD2, ECM22, YPR009W, YTA7
1903508	positive regulation of nucleic acid-templated transcription	0.00797456	YAP6, CST6, CUP2, SRB8, UTP10, DST1, SPT16, LYS14, MGA1, MOT2, CRZ1, RIM101, STB5, TAF9, SNF5, CAT8, STP1, TRA1, YPR009W, YTA7, ROX3, ECM22, JHD2, CDC7, TOG1, EMI2, MED7, SMP1, MBF1, RSC6, UGA3, ETT1, CYC8, FMS1, HPR1, NUP145, YHR177W, UPC2, SIF2, STP2, SNF6, DEP1, MFG1, NDD1, NUT2, ACA1, SIP3, GLN3
10628	positive regulation of gene expression	0.00874357	DST1, UTP10, LYS14, SPT16, STB5, MGA1, RIM101, CRZ1, MOT2, CUP2, CST6, YAP6, MDM38, SRB8, YTA7, YPR009W, ROX3, ANB1, PUF3, JHD2, ECM22, TAF9, SNF5, CAT8, TRA1, ESC1, STP1, HPR1, NUP145, UPC2, YHR177W, TOG1, EMI2, CDC7, MED7, ETT1, MBF1, RSC6, SMP1, UGA3, FMS1, CYC8, MFG1, NDD1, NUT2, SIP3, ACA1, GLN3, SIF2, STP2, DEP1, SNF6

## Sheet: Table S8 pathway assignement_s
Assignement of supressed genes relevant for metabolic processes
Genes	stationary phase suppressed	translational machinery
AAC3	+
AAP1	-
ACA1	-
ADE4	+
ADE6	+
ADI1	-
AEP3	?
AFB1	+
AIF1	?
AIM17	-
AIR2	+
ALR1	-
ANB1	+	+
APA2	-
APC4	-
APJ1	-
APL1	-
APM1	+
APM4	+
ARE1	+
ARG7	+
ARK1	-
ARO10	+
ARO9	+
ASI3	-
ASN2	+
ASP1	+
ATE1	+
ATF2	+
AUS1	+
AYT1	-
BEM3	+
BOI1	+
BOP3	+
BRP1	-
BSC1	+
BST1	+
BTN2	-
BUD14	+
BUL1	+
CAB2	+
CAF120	-
CAT8	-
CCT8	+
CDC12	?
CDC14	+	+
CDC24	-
CDC7	?
CEM1	-
CEX1	+
CFT1	+	+
CHA1	+
CIN1	-
CIT3	-
CMK2	-
CMR3	-
COG1	+
COG3	+
COG6	+
COS111	-
COX19	?
CPR6	+
CRS1	+
CRZ1	?
CSE1	+
CSH1	-
CST6	+
CUL3	+
CUP2	?
CUR1	?
CWH41	+
CWH43	+
CYC8	+
DEP1	+
DIA1	-
DIF1	-
DIG1	-
DLD3	?
DML1	+
DNF2	+
DOG1	-
DOP1	+
DPB2	+
DPH6	+	+
DPM1	?
DPS1	+
DSF2	-
DST1	?
DYS1	+	+
ECM22	-
ECM25	+
EEB1	-
ELP2	+	+
EMA35	-
EMI2	-
ENT1	+
ERG29	-
ERG8	-
ESBP6	-
ESC1	?
EST3	+
ETT1	+
EXG2	+
EXO1	?
FAA1	-
FCP1	+
FES1	-
FLO5	-
FMS1	?	+
FOL1	+
FPR4	+
FRA1	-
FRD1	+
FRE1	+
FRE3	-
FRM2	+
FRS1	+
FSH1	+
FSH2	?
GCD1	+
GCN20	+
GLN3	-
GPA2	-
GPI18	?
GSP1	+
GUP2	+
GYP7	-
HAL5	-
HDA2	+
HEM13	+
HIS6	+
HIS7	+
HPR1	-
HRB1	+	+
HSC82	-
HSP104	-
HSP42	-
HSP60	-
HSP78	-
HSP82	-
HXK2	+
HXT2	-
IMA1	-
IMD4	+
IMP2	-
IPI3	+	+
IRA2	-
IRC10	-
IRC11	?
IRE1	?
ISC1	+
ISF1	-
ISM1	-
JHD2	-
JIP5	+
KHA1	-
KRI1	+
KRS1	+
KSS1	+
KTR5	+
LAS17	-
LGE1	-
LSB1	+
LST8	-
LYS14	+
MAK10	+
MAL12	-
MAL13	-
MAL33	-
MAN2	?
MAP1	+
MBF1	-	+
MCM16	+
MCT1	?
MCY1	?
MDJ1	-
MDM38	+	+
MED4	+
MED7	?
MEI4	+
MES1	+
MET12	+
MET7	+
MEX67	+
MFG1	-
MGA1	-
MIG3	?
MKK1	?
MLC1	+
MLH1	?
MME1	?
MMT2	-
MND2	-
MNL1	+
MNT2	+
MNT4	?
MOD5	+	+
MOT2	-	+
MPC3	-
MRX16	-	+
MSB1	+
MUM3	+
MVP1	+
MYO2	+
NAM7	+	+
NCP1	+
NDD1	-
NMA1	+
NNT1	+	+
NOP19	+	+
NOP58	+	+
NOP85	+
NPA3	+
NRD1	?
NRG1	-
NSG1	+
NSL1	-
NSP1	+
NUP116	+
NUP145	+
NUP57	+
NUP82	+
NUT1	+
NUT2	+
OPI10	-
OSW2	-
PAC1	+
PAC10	+
PAN2	+	+
PAU3	-
PAU4	-
PCT1	+
PDC5	+
PDR10	-
PDR17	-
PEX25	+
PEX27	-
PEX5	-
PHA2	+
PHO90	+
PHO91	+
PIK1	?
PIN3	-
PLC1	-
PMD1	+
PMT4	+
POL5	+	+
POP3	+	+
POR2	+
POS5	?
PPM1	?
PRK1	+
PRM7	?
PRO1	+
PRO2	?
PRP19	-
PRT1	+	+
PUF3	?
PUS7	+	+
PYC1	?
RBA50	+
RBG2	+	+
RCN2	-
RCR1	-
RDH54	+
REC8	-
REE1	+
REH1	+	+
RFC1	+
RFC5	+
RGI1	-
RGP1	?
RIB4	-
RIM101	-
RIM20	-
RIM21	-
RIM8	-
RKM4	?	+
RNA1	?
ROF1	-
ROG1	?
ROG3	-
ROX3	?
RPC53	+
RPC82	+
RPG1	+	+
RQC2	?	+
RRN9	+
RRT2	+
RSC6	?
RSN1	+
RTC1	?
RTT10	+
RTT101	?
RUD3	+
RUF23	?
SAC6	-
SAN1	+
SAP4	-
SAS5	?
SCP160	+	+
SDS23	-
SEC15	?
SEG1	-
SER1	-
SET5	+
SGE1	?
SGT1	+
SHE4	-
SHM2	+
SIF2	?
SIP3	+
SIS1	-
SKG3	+
SKT5	+
SLD5	+
SLI1	-
SLI15	+
SLZ1	-
SMM1	+	+
SMP1	?
SND1	-
SNF1	-
SNF5	+
SNF6	-
SNR37	?	+
SNT1	+
SNU66	+	+
SNU71	?
SNZ1	-
SOL1	-
SOP4	+
SPB4	+	+
SPO20	-
SPT16	+
SRB8	?
SSA1	-
SSA2	?
SSA4	-
SSC1	?
SSD1	-	+
SSE1	+
SSZ1	+	+
STB5	-
STE13	-
STE23	+
STE24	-
STE5	+
STI1	-
STN1	-
STP1	-
STP2	-
STP22	+
STT4	+
STU2	+
SUC2	-
SUI2	+	+
SUR2	+
SUT2	+
SYC1	?
SYH1	+
SYN8	-
SYP1	-
TAE2	+	+
TAF3	+
TAF8	?
TAF9	+
TAH11	?
TAH18	+
TCB2	+
TCM62	-
TDA4	+
TFB1	+
TGL5	-
THR1	+
TIF6	+	+
TIR2	?
TKL1	+
TMA46	+	+
TOG1	-
TOM70	+
TPO1	?
TRA1	+
TRM13	+
TRM82	+	+
TRS130	+
TRS85	-
TSR3	+	+
TYS1	+
UBA2	+
UBP9	-
UGA3	+
UPC2	+
UPS1	-
URA2	+
URA4	-
URN1	-
UTP10	+	+
VAC17	+
VAM6	?
VAN1	?
VPS27	?
VPS35	+
VPS36	+
VPS41	+
VRP1	+
XDJ1	?
YAP1802	-
YAP6	-
YAR009C	?
YAR028W	?
YAR047C	-
YAT1	-
YAT2	-
YBL055C	+
YCK1	-
YCR013C	-
YCR045W-A	?
YCR099C	-
YCR101C	-
YCR102W-A	+
YDJ1	?
YDL199C	-
YDL241W	?
YDR239C	+
YEL053W-A	?
YER023C-A	?
YFL051C	-
YGL024W	-
YGL114W	-
YGL185C	-
YGR117C	?
YHM2	+
YHR137C-A	?
YHR210C	?
YIL067C	+
YIR036W-A	?
YJL206C	-
YJL213W	?
YJL218W	+
YJR124C	+
YJR149W	?
YKU80	-
YLL058W	-
YLL059C	?
YLR125W	-
YLR217W	-
YLR287C	+
YML082W	+
YMR265C	?
YMR317W	-
YMR320W	-
YNL046W	?
YNL193W	?
YNR029C	+
YOL014W	?
YOL150C	-
YOR019W	-
YOR041C	?
YOR131C	+
YOR161W-B	?
YOR318C	-
YOR385W	-
YOR389W	-
YPK2	?
YPL114W	+
YPL199C	+
YPL245W	+
YPL277C	-
YPL278C	-
YPP1	+
YPR089W	+
YPR160C-A	?
YPR174C	+
YPR196W	+
YTA7	-
ZDS1	?
ZPR1	+	+
ZUO1	+	+

## Sheet: Table S9 pathway assignement_i
Assignement of induced genes relevant for metabolic processes
Genes	post diauxic shift	respiratory control/induction	Glucose suppressed	TORC1 controlled/related
15S_RRNA	?
21S_RRNA	?
ACB1	+
ACC1	-
ADD37	-
AFG3		+
AGP1	+
AHC2	+
AI1	?
AIM29	?
ALB1	-
ALD3	+
AMN1	-
AMS1	-
APE1	+
APS1	+
AQR1	?
ARF2	-
ARG1	+
ASH1	?
ATG15	+
ATG32	?
ATG33	+
ATG39	+	+
ATG8	+
ATG9	?
ATP14	+	+
ATP16	+	+
ATP17	+	+
ATP19	?	?
ATP3	+	+
ATP4	+	+
ATP7	+	+
ATX1	-
AVT6	+			?
BCK2	+
BGL2	-
BIO4	-
BMH1	-
BNA2	-
BNA5	-
BSC2	+
BUD9	?
CBP4	-	+
CCP1	-
CCW12	?
CCW14	-
CHO1	+
CMC1	+
CMC2	?	+
CNL1	+
COX12	+	+
COX13	+	+
COX16	+	+
COX20	+	+
COX26	?	+
COX4	+	+
COX5A	+	+
COX5B	+	+
COX6	+	+
COX7	?	+
COX8	?	+
CPR2	+
CTF4	-
CTT1	+
CWC15	?
CWP1	-
CWP2	?
CYB2	+
CYT1	?	+
CYT2	-	+
DAD2	-
DAD4	?
DAL3	?			+
DAP1	-
DAP2	-
DBP2	-
DBP7	-
DDR2	+
DIC1	?
DID4	+
DIP5	?
DPC25	+
DPI35	-	-
DUR1,2	+
ECM13	+
ECM38	+
ECM4	+
EGT2	?
EMC10	?
EMI1	+
ERF2	+
ERG25	-
ERG3	-
ERR3	+
ERV2	+
ERV25	-
EXG1	-
FAA4	-
FAS1	-
FAS2	-
FBA1	-
FIS1	-
FLC1	-
FLC2	-
FLC3	-
FMP33	+
FMP46	+
FPR2	-	-
FPY1	+	-
FRQ1	+
FRT1	?	+
FSF1	-
FUB1	+	+
FUN14	+
FUN19	+
FYV7	-
GAT1	+			+
GDH1	-			+
GDS1	-	(+?)
GEX2	-
GIM4	?
GLC3	+		+
GLK1	+		+
GLN1	+			+
GMH1	?	-
GOR1	+
GPD1	+
GPG1	+
GPH1	-
GPM1	-
GPX1	+		+
GRE2	+
GRX2	+
GSY2	+		+
GTR2	-
GTT1	+
HAM1	-
HER1	+
HFL1	?
HHT1	+
HMF1	+
HMG2	-
HMRA1	?	-
HMT1	-
HPF1	+
HPT1	-
HRD1	?
HSH49	-
HSK3	?
HSP26	+		+
HTB1	?
HXT1	-		-
HYP2	-
IAI11	+
IDI1	+
ILV3	-
ILV5	-	+
INA1	-
INH1	?	+
IQG1	-
IRC15	?
ISU2	-
IZH1	-
IZH2	-
IZH3	?
KDX1	?	+
KIC1	?
KIN1	-
KRE9	-
LCL2	+	-
LEE1	-	(+?)
LEU1	+
LOG1	+
LSC2	+
LSM6	-
LSM7	-
LTP1	+
MAM33	-	+
MCO12	?
MCR1	+	+
MDH3	+
MEP2	+			+
MEP3	+			+
MET28	?	(+?)
MGA2	?
MIC26	?	(+?)
MIN8	?
MIX14	+	+
MNN11	-
MNN9	-
MOH1	+
MRH1	?
MRP13	?	+
MRP17	?	+
MRP4	?
MRP8	+
MRPL49	-	+
MRPL51	-	+
MRPL7	?	+
MRPS12	+	+
MRPS16	?	+
MRPS18	?
MRX3	+	+
MRX9	+
MSC1	+
MSC6	?	+
MSP1	+
MSS116	-	+
MST1	-	+
MTC5	?			+
MTC7	-
MUB1	?
NCB2	?
NCE102	+
NGR1	+
NIP100	?
NNR1	+	+
NNR2	+
NOP15	-
NOP4	-
NPC2	+
NPP1	+
NQM1	+
NSA2	-
NSE1	?	-
NSG2	+
NSR1	-
OLE1	-
OPT2	?
OTU1	+
PAN3	-
PAN5	-
PAU2	?
PBI2	+
PCL7	+
PDC6	-
PDR5	-
PEP4	+
PET10	+
PET111	?	+
PET20	+	+
PGC1	+	+
PHB1	+
PHM6	-
PHM7	+
PHM8	?
PHO88	-
PIG2	?
PIN2	?
PIR1	+
PIR3	+
PMP1	?
PNS1	+
POT1	?
PPN2	-	-
PRE6	-
PRY1	?
PRY3	-
PSA1	-
PSR2	?	-
PST1	+
PTC6	+
PUP1	-
PUP3	-
QCR10	?
QCR9	?	+
QDR2	+
RCF1	?	+
RDS3	-
REX4	-
RGS2	?
RHO3	-
RIP1	+	+
RLP24	-
RME1	+
RML2	-	+
RPA12	-
RPA34	+
RPC10	-
RPC17	-
RPC37	+
RPH1	+
RPI1	?
RPL12B	-
RPL14B	-
RPL34A	-
RPL35B	-
RPL41B	-
RPL7B	-
RPL9B	-
RPO26	-
RPS14B	-
RPS17B	-
RPS27A	-
RPS6B	-			+
RPS9A	-
RRN11	-
RRP15	-
RRT1	+
RRT6	-	+
RSM27	?	+
RTC6	-
RUB1	-
SCH9	-
SCJ1	-
SCP1	+
SCW11	?
SDH1	?	+
SDH2	?	+
SEC17	+
SED1	+
SFT1	?
SGA1	?
SHP1	-
SKP1	+
SML1	+
SNC1	+
SNU13	-
SOD1	+	+
SOD2	+	+
SOM1	?	+
SPG4	+
SPS19	?
SSL1	-
STF1	+
STF2	+
STH1	-
SUI1	-
SVF1	+
SYM1	+
SYS1	?
TFS1	+
TIM10	-	+
TIM11	?	+
TIM21	?
TIM8	?
TIP1	?
TMA17	?
TMH11	+
TMH18	+	+
TNA1	-
TOA2	?
TOK1	+
TPM1	?
TPM2	+
TRX1	+
TRX2	+
TRX3	+
TSC3	?	-
TSL1	-
TUF1	-	+
UBX3	?
UGP1	-
UGX2	?
URA7	-
VHC1	-
VOA1	?	-
VPS28	+
VPS70	?
WHI2	?			+
XBP1	?
XKS1	-
YBR013C	-	-
YBR062C	+
YCL012C	?
YCL048W-A	?
YCR024C-B	?
YDL124W	+
YDL206W	?
YDR391C	+
YER053C-A	?
YGL140C	-
YGL188C	+
YGR079W	-
YGR182C	+
YHR138C	+
YIL014C-A	-
YIL089W	?
YKR011C	+
YKR018C	+
YLR001C	+
YLR126C	-
YLR225C	?
YLR294C	+	+
YLR297W	+	-
YMR090W	+	+
YMR226C	+	-
YOL019W	-
YOL153C	?
YOR283W	-
YOR289W	+	+
YPL225W	+	-
YPR127W	+
YPT1	?
YPT31	?
YPT7	-	-
YRA1	-
YTP1	?	+
ZEO1	+
ZWF1	-

## Sheet: Table S10 GO_termfinder_cc_ind
Significant cellular compartment elements (p-value < 0.01) enriched for the induced genes in the 4 double mutants
GOID	GO term	p-value	Gene(s) annotated to the term
44429	mitochondrial part	2.92044e-14	ATP14, QCR9, MCR1, TIM21, GPX1, MRP13, YPT7, YBL095W, COX12, PET111, TRX1, YDL027C, CBP4, COX16, FIS1, COX4, AFG3, YPR098C, CMC2, GTT1, RTC6, SYM1, SDH2, ATP4, TIM8, 21S_RRNA, PTC6, MRPS18, CHO1, SOM1, DIC1, FMP33, COX20, CYT1, MRPL51, CCP1, COX5A, ATP17, COX7, 15S_RRNA, CMC1, MRPL7, MSS116, ATG33, TIM11, SOD1, YKL148C, ATP19, RCF1, MIX14, PHB1, FUN14, YIL160C, ILV5, QCR10, COX6, COX13, MSP1, MAM…
5739	mitochondrion	1.27985e-12	MST1, STF1, ATP16, ISU2, MRPL49, HMF1, LSC2, CYT2, FBA1, YPT1, CYB2, ATG32, MRPS16, PGC1, MRP4, MRPS12, RML2, MSC6, FSF1, FLC3, TIM10, CTT1, HER1, TIM11, ATP19, MIX14, FUN14, GPD1, ILV5, COX6, MSP1, MAM33, YNL200C, ATP3, GOR1, TNA1, PRE6, HSP26, RTC6, SYM1, PEP4, ATP4, HYP2, TIM8, SDH2, 21S_RRNA, PDR5, SOM1, FMP33, TRX3, GDS1, MRPL51, COX7, MRPL7, QCR9, ATP14, YPT7, MRP13, YBL095W, COX12, CBP4, F…
5740	mitochondrial envelope	1.92774e-12	SYM1, ATP4, TIM8, SDH2, PTC6, CHO1, FMP33, SOM1, DIC1, CCP1, COX20, CYT1, CMC1, COX5A, ATP17, COX7, MCR1, TIM21, ATP14, QCR9, GPX1, YPT7, YBL095W, PET111, TRX1, COX12, YDL027C, CBP4, COX4, COX16, FIS1, AFG3, CMC2, YPR098C, GTT1, ATP16, YBL059W, HMF1, YEL024W, CYT2, CYB2, GPM1, MIC26, COX8, ATP7, PGC1, ATG32, ZEO1, COX26, TIM10, FSF1, YKL148C, ATG33, TIM11, SOD1, MIX14, ATP19, RCF1, FUN14, YIL160C…
44464	cell part	8.77984e-12	COX8, FAS1, URA7, RUB1, RSM27, ERF2, YKR051W, ZEO1, MOH1, STF2, PHM7, PUP1, PMP1, DDR2, PUP3, SUI1, HPF1, MSC1, YGL140C, DIP5, GPM1, MIC26, NSR1, ATG9, DBP7, YPT31, ERG3, RPL9B, VOA1, TOK1, PAN3, EXG1, GMH1, COX5B, SOD2, GPH1, RPS6B, RRP15, HXT1, MSS116, SOD1, ERV2, IDI1, YRA1, RCF1, AI1, MET28, IRC15, ATG15, DBP2, DIC1, YLR001C, BSC2, NGR1, CCP1, YLR312C, ALB1, YPR010C-A, 15S_RRNA, CMC1, DUR1,2,…
5623	cell	9.22602e-12	RDS3, YDR056C, AMS1, BGL2, STH1, 21S_RRNA, PDR5, SDH2, HYP2, TMA17, TRX2, SCH9, RTC6, GEX2, MRPL7, GLK1, COX7, RPL35B, PHM6, AMN1, HRD1, CNL1, YBL095W, AIM29, VPS70, RME1, NSG2, YPT7, FMP46, KIC1, OLE1, YLR297W, RPS9A, FRQ1, MNN9, COX4, CBP4, PSR2, NOP4, OPT2, YJL055W, GPG1, PIG2, RLP24, GSY2, HMF1, SEC17, ECM4, HPT1, ATP16, LEU1, AVT6, SCJ1, RPC10, DAD4, HER1, SCW11, TIM10, GTR2, MEP2, RML2, FUN…
5737	cytoplasm	1.88732e-11	IZH3, CYT2, SYS1, CYB2, YIL089W, FBA1, YPT1, ISU2, MRPL49, PST1, MST1, STF1, LSC2, LSM6, YFL021W, NOP15, CTT1, FLC3, FSF1, YLR225C, MRP4, LCL2, ATG32, MSC6, YLR126C, MRPS12, GPD1, FUN14, LSM7, RPL41B, FLC1, ILV5, DID4, ERR3, YKR018C, ALD3, TIM11, DAD2, MIX14, UGP1, SHP1, FPR2, DAP2, RPL34A, PRE6, HSP26, TNA1, MSP1, GOR1, CWP1, IQG1, ATP3, YNL200C, SVF1, ADD37, SYM1, INA1, PEP4, ATX1, TIM8, ATP4, …
98800	inner mitochondrial membrane protein complex	2.17065e-11	QCR10, COX12, MIC26, YEL024W, ATP4, ATP19, SDH2, YKL148C, TIM21, ATP14, ATP16, TIM11, QCR9, COX5B, AFG3, ATP17, COX7, COX5A, COX4, CYT1, ATP3, COX26, ATP7, COX8, COX13, COX6, SOM1
16020	membrane	2.19769e-10	FBA1, YIL089W, YPT1, CYB2, SYS1, CYT2, IZH3, SEC17, ATP16, PST1, AVT6, FSF1, MEP2, FLC3, GTR2, TIM10, QDR2, ATG32, ERV25, YBR067C, PGC1, FRT1, FLC1, DID4, VPS28, APS1, FUN14, TSC3, RHO3, ATP19, UGP1, MTC5, MTC7, TIM11, PNS1, TNA1, PRY3, PRE6, YDL206W, FPR2, DAP2, PLN1, YTP1, ATP3, CWP1, COX6, MSP1, SNC1, AMS1, SDH2, ATP4, TIM8, PDR5, SCH9, INA1, TRX2, SYM1, GEX2, COX7, GLK1, HRD1, YCL048W-A, UBX3…
31966	mitochondrial membrane	3.08707e-10	ATP3, COX16, FIS1, YPT31, COX4, COX13, COX6, CBP4, YDL027C, MSP1, ATG9, COX5B, AFG3, GTT1, CMC2, YPR098C, ATP19, GPX1, RCF1, YPT7, ATG33, ATP14, TIM11, QCR9, TIM21, YKL148C, MCR1, COX12, QCR10, PET111, PHB1, FUN14, YBL095W, COX26, ZEO1, COX20, CYT1, ATG32, DIC1, SOM1, COX8, ATP7, PGC1, FMP33, COX5A, ATP17, COX7, FSF1, TIM10, CMC1, ATP4, SDH2, TIM8, YBL059W, ATP16, SYM1, MIC26, CHO1, GPM1, YEL024W…
44425	membrane part	8.65302e-10	COX6, SNC1, MSP1, ATP3, YTP1, CWP1, DAP2, FPR2, PRY3, TNA1, YDL206W, TIM11, MTC7, PNS1, ATP19, TSC3, MTC5, FUN14, APS1, VPS28, DID4, FLC1, FRT1, ATG32, ERV25, QDR2, PGC1, YBR067C, FSF1, MEP2, FLC3, GTR2, AVT6, ATP16, PST1, SEC17, SYS1, IZH3, YPT1, YIL089W, CYB2, OPT2, CBP4, FIS1, CCW12, COX4, MNN9, CCW14, FRQ1, YLR297W, GTT1, OLE1, QCR9, ATP14, NSG2, SFT1, VPS70, MEP3, ATG8, COX12, FLC2, SOM1, FM…
44444	cytoplasmic part	1.29302e-09	YLR312C, CCP1, YLR001C, DIC1, NGR1, YML100W, PBI2, TPM1, ARF2, YPR010C-A, 15S_RRNA, CMC1, COX5A, YMR226C, MNN11, NPC2, EGT2, PTC6, MRPS18, YER053C-A, TPM2, COX16, KRE9, SND3, ACB1, MGA2, ERG25, GPX1, RPS27A, MCR1, IZH2, TIM21, TRX1, ERF2, YKR051W, ZEO1, STF2, COX8, FAS1, URA7, RSM27, PHM7, PUP1, SUI1, DDR2, PUP3, YGL140C, DIP5, GPM1, MIC26, NSR1, MSC1, YPT31, ERG3, RPL9B, VOA1, ATG9, COX5B, SOD2,…
43229	intracellular organelle	4.7504e-09	SHP1, MIX14, DAD2, UGP1, TIM11, YKR018C, FLC1, HHT1, RPL41B, ILV5, DID4, LSM7, FUN14, GPD1, YNL200C, ATP3, IQG1, GOR1, CWP1, RPH1, MSP1, TNA1, PRE6, HSP26, FPR2, RPL34A, DAP2, REX4, YFL021W, NOP15, LSC2, LSM6, MST1, STF1, ISU2, MRPL49, PST1, FBA1, YIL089W, YPT1, CYB2, SYS1, CYT2, IZH3, YLR126C, MRPS12, MSC6, LCL2, ATG32, MRP4, FSF1, CWC15, FLC3, CTT1, RPA34, MRP13, BCK2, SFT1, ATP14, RPS17B, QCR9…
70469	respiratory chain	5.11946e-09	QCR10, CYB2, COX12, YEL024W, SDH2, RCF1, YKL148C, QCR9, COX5B, COX5A, COX7, COX4, COX26, CYT1, COX8, COX6, COX13
43226	organelle	5.14033e-09	CBP4, YJL055W, OPT2, NOP4, COX4, FRQ1, RPS9A, MNN9, YLR297W, FMP46, OLE1, NSG2, YPT7, YBL095W, RME1, VPS70, AMN1, PHM6, HRD1, COX7, RPL35B, MRPL7, GEX2, TRX2, SCH9, RTC6, 21S_RRNA, PDR5, TMA17, HYP2, SDH2, AMS1, STH1, BGL2, YDR056C, RDS3, CTF4, MAM33, SNC1, COX6, NSE1, PLN1, RPL14B, PRY1, YDL206W, MTC5, TSC3, ATP19, RHO3, VPS28, APS1, HSK3, FRT1, PGC1, FUN19, ERV25, MRPS16, RML2, TIM10, GTR2, HER…
5622	intracellular	7.47341e-09	KDX1, RPL7B, ATG8, MEP3, MUB1, YDR391C, COX12, RPS17B, ATP14, QCR9, MRP13, SFT1, BCK2, RPL12B, CCW14, TFS1, PIR1, RGS2, RPI1, GTT1, CMC2, TOA2, YNL217W, FIS1, CCW12, CPR2, GDH1, ADD37, SVF1, INA1, SYM1, ATP4, TIM8, ATX1, PEP4, FLC2, SOM1, RPS14B, TRX3, FMP33, GIM4, YCL048W-A, GDS1, MRPL51, FAA4, CWP2, UBX3, LSM7, GPD1, FUN14, ALD3, YKR018C, ERR3, ILV5, DID4, HHT1, FLC1, RPL41B, TIM11, SHP1, UGP1,…
44424	intracellular part	7.47341e-09	YOR289W, BMH1, AFG3, YPR098C, PCL7, YDL027C, PIN2, PSA1, YBR013C, SNU13, ILV3, PET111, WHI2, SSL1, SGA1, YKL018C-A, AHC2, GLC3, APE1, ATP17, YPR127W, SCP1, NCE102, NQM1, ECM38, YJR085C, DAP1, YDL124W, YOR283W, FAS2, COX20, CYT1, OTU1, CHO1, YOR187W, YMR178W, MDH3, LTP1, IZH1, VHC1, SKP1, AGP1, COX13, MRH1, RPC37, HMG2, BIO4, INH1, PET20, PHB1, SPS19, YIL160C, PDC6, SED1, GRX2, QCR10, ATG33, GRE2,…
5746	mitochondrial respiratory chain	9.45247e-09	RCF1, SDH2, QCR9, YKL148C, COX12, QCR10, YEL024W, CYT1, COX26, COX4, COX6, COX13, COX8, COX5B, COX7, COX5A
98798	mitochondrial protein complex	2.03882e-08	AFG3, COX5B, COX5A, ATP17, COX7, ATP3, COX26, CYT1, COX4, SOM1, COX6, COX13, ATP7, COX8, MIC26, COX12, QCR10, YEL024W, ATP4, ATP19, SDH2, ATP14, TIM11, ATP16, QCR9, TIM21, YKL148C
44455	mitochondrial membrane part	3.76582e-08	COX12, QCR10, FUN14, RCF1, GPX1, ATP19, ATP14, TIM11, QCR9, YKL148C, TIM21, MCR1, COX5B, AFG3, FIS1, ATP3, COX4, COX13, COX6, CBP4, MIC26, YEL024W, SDH2, ATP4, ATP16, FSF1, ATP17, COX7, COX5A, CMC1, CYT1, COX26, ATG32, SOM1, COX8, ATP7
98803	respiratory chain complex	4.66127e-08	QCR10, COX5B, COX12, COX7, YEL024W, COX5A, COX4, CYT1, SDH2, COX26, YKL148C, COX8, COX6, COX13, QCR9
31967	organelle envelope	9.46062e-08	TIM10, FSF1, ATP7, COX8, PGC1, ATG32, ZEO1, COX26, CYT2, YEL024W, CYB2, GPM1, NSR1, MIC26, ATP16, HMF1, YBL059W, COX5B, PRY1, MSP1, ATG9, HMG2, COX6, COX13, YPT31, ATP3, FUN14, YIL160C, PHB1, QCR10, YKL148C, ATG33, TIM11, SOD1, MIX14, ATP19, RCF1, CMC1, COX5A, ATP17, COX7, FMP33, SOM1, DIC1, CCP1, COX20, CYT1, PTC6, CHO1, SYM1, ATP4, SDH2, TIM8, AFG3, CMC2, YPR098C, GTT1, CBP4, YDL027C, COX4, COX…
31975	envelope	9.46062e-08	CYT1, COX20, CCP1, DIC1, SOM1, FMP33, COX7, ATP17, COX5A, CMC1, SDH2, ATP4, TIM8, SYM1, CHO1, PTC6, COX16, FIS1, COX4, YDL027C, CBP4, YPR098C, CMC2, GTT1, AFG3, YPT7, GPX1, ATP14, QCR9, TIM21, MCR1, COX12, TRX1, PET111, YBL095W, COX26, ZEO1, ATG32, PGC1, COX8, ATP7, FSF1, TIM10, HMF1, YBL059W, ATP16, MIC26, NSR1, GPM1, CYB2, CYT2, YEL024W, ATP3, YPT31, COX6, COX13, HMG2, ATG9, MSP1, COX5B, PRY1, …
5743	mitochondrial inner membrane	1.53492e-07	ATP4, SDH2, TIM8, SYM1, ATP16, MIC26, YEL024W, CYT2, CYT1, COX26, COX20, COX8, ATP7, SOM1, DIC1, CMC1, TIM10, ATP17, COX7, FSF1, COX5A, RCF1, ATP19, TIM21, YKL148C, TIM11, ATP14, QCR9, PET111, QCR10, COX12, YBL095W, PHB1, COX4, COX16, ATP3, CBP4, COX13, COX6, CMC2, COX5B, AFG3
70069	cytochrome complex	2.38233e-07	COX4, CYT1, COX26, COX8, COX6, COX13, QCR9, COX5B, QCR10, COX12, COX7, YEL024W, COX5A
43231	intracellular membrane-bounded organelle	3.57416e-07	YOL019W, RRN11, YEL024W, MRP17, HTB1, YBL059W, HSH49, ACC1, COX26, RPC17, ASH1, ATP7, SED1, GRX2, QCR10, SPS19, PHB1, YIL160C, SML1, YPL107W, PHM8, ATG33, GRE2, AQR1, YKL148C, VHC1, IZH1, LTP1, SKP1, YOR187W, MDH3, YMR178W, INH1, PET20, AGP1, MRH1, COX13, RPC37, HMG2, CHO1, ECM38, YJR085C, YPR127W, ATP17, NQM1, NCE102, COX20, FAS2, CYT1, OTU1, YDL124W, YOR283W, ILV3, SNU13, PET111, WHI2, PIN2, YB…
43227	membrane-bounded organelle	3.59055e-07	MSC1, GPM1, YGL140C, DIP5, MIC26, NSR1, DDR2, PUP3, PHM7, PUP1, URA7, FAS1, COX8, RSM27, RUB1, YKR051W, ERF2, STF2, ZEO1, AI1, MET28, DBP2, ATG15, RPS6B, ERV2, SOD1, RRP15, MSS116, IDI1, YRA1, RCF1, GMH1, EXG1, COX5B, SOD2, ATG9, DBP7, ERG3, YPT31, VOA1, EGT2, YER053C-A, PTC6, MRPS18, NPC2, FYV7, RPA12, XBP1, HMRA1, YMR226C, MNN11, CMC1, 15S_RRNA, ALB1, RPO26, COX5A, PBI2, ARF2, HMT1, NGR1, YLR00…
31090	organelle membrane	5.31488e-07	ZEO1, COX26, ATG32, ERV25, PGC1, COX8, ATP7, AVT6, FSF1, GTR2, TIM10, SEC17, YBL059W, ATP16, YOL019W, YPT1, MIC26, GPM1, DIP5, YEL024W, SYS1, CYT2, VOA1, ATP3, YPT31, COX13, COX6, ATG9, HMG2, SNC1, MSP1, VHC1, COX5B, YDL206W, DAP2, GMH1, RCF1, ATP19, MTC5, ERV2, ATG33, TIM11, YKL148C, ATG15, DID4, QCR10, PHB1, VPS28, APS1, FUN14, CYT1, COX20, UBX3, PHM6, DIC1, YLR001C, SOM1, FMP33, ECM38, GEX2, A…
19866	organelle inner membrane	1.08033e-06	ATP4, SDH2, TIM8, ATP16, SYM1, MIC26, CYT2, YEL024W, CYT1, COX20, COX26, SOM1, DIC1, ATP7, COX8, FSF1, ATP17, COX7, COX5A, TIM10, CMC1, RCF1, ATP19, ATP14, QCR9, TIM11, TIM21, YKL148C, COX12, PET111, QCR10, PHB1, YBL095W, COX16, ATP3, COX4, COX13, COX6, CBP4, CMC2, COX5B, AFG3
31224	intrinsic component of membrane	8.48329e-06	FLC3, FSF1, MEP2, BUD9, PHM7, AVT6, COX8, PGC1, YBR067C, ERV25, ATG32, QDR2, RRT1, YKR051W, ERF2, COX26, IZH3, HPF1, SYS1, YEL024W, YGL140C, DIP5, MIC26, YIL089W, YOL019W, PMP1, PST1, RRT6, YBL059W, GMH1, DAP2, YDL206W, COX5B, PRY3, IZH1, VHC1, TNA1, MSP1, SNC1, HMG2, ATG9, AGP1, COX13, MRH1, CWP1, ERG3, YTP1, VOA1, TOK1, FUN14, QCR10, FLC1, FRT1, SED1, ATG15, PNS1, AQR1, HXT1, ATG33, MTC7, ERV2,…
5751	mitochondrial respiratory chain complex IV	4.8039e-05	COX5A, COX7, COX5B, COX12, COX8, COX6, COX13, COX4, COX26
45277	respiratory chain complex IV	4.8039e-05	COX8, COX6, COX13, COX4, COX26, COX7, COX5A, COX5B, COX12
5758	mitochondrial intermembrane space	0.000174068	CCP1, CMC2, TIM10, CMC1, TIM8, HMF1, MIX14, SOD1, MCR1, COX12, GPM1, TRX1, CYB2, CYT2, PTC6, YIL160C
98796	membrane protein complex	0.000273774	MIC26, YEL024W, ATP4, SDH2, SEC17, ATP16, COX7, ATP17, COX5A, GTR2, CYT1, COX26, SOM1, ATP7, COX8, COX12, DID4, QCR10, VPS28, APS1, ATP19, SFT1, TIM11, ATP14, QCR9, YKL148C, TIM21, COX5B, AFG3, ATP3, COX4, COX13, COX6, SNC1
16021	integral component of membrane	0.000490829	ATG9, HMG2, SNC1, MSP1, MRH1, COX13, AGP1, ERG3, TOK1, VOA1, YTP1, GMH1, DAP2, COX5B, YDL206W, TNA1, IZH1, VHC1, AQR1, PNS1, ERV2, MTC7, ATG33, HXT1, RCF1, TSC3, ATP19, FUN14, FLC1, FRT1, QCR10, ATG15, PGC1, COX8, QDR2, RRT1, ERV25, ATG32, YKR051W, ERF2, COX26, FLC3, MEP2, FSF1, PHM7, AVT6, BUD9, PMP1, RRT6, YBL059W, IZH3, YEL024W, SYS1, DIP5, YGL140C, YOL019W, YIL089W, MIC26, YDL027C, CBP4, OPT2…
31970	organelle envelope lumen	0.000492192	CMC1, TIM10, CMC2, CCP1, PTC6, CYT2, YIL160C, COX12, CYB2, GPM1, TRX1, SOD1, MCR1, TIM8, MIX14, HMF1
322	storage vacuole	0.000497916	ERV2, SGA1, IZH2, AQR1, YPT7, APE1, MTC5, ATG8, PIN2, FLC1, OPT2, KRE9, YNL217W, VOA1, CWP1, CCW12, CPR2, TFS1, FPR2, DAP2, EXG1, TNA1, VHC1, YLR297W, PRY1, AFG3, YDL206W, SCH9, INA1, PST1, DDR2, PEP4, SDH2, SEC17, BGL2, AMS1, EGT2, YIL089W, NPC2, YOL019W, DIP5, LCL2, ERV25, YLR001C, URA7, YCL048W-A, PHM6, GTR2, ECM38, AVT6, PHM7
324	fungal-type vacuole	0.000497916	PIN2, ATG8, FLC1, ERV2, SGA1, AQR1, IZH2, YPT7, MTC5, APE1, DAP2, TFS1, FPR2, EXG1, VHC1, TNA1, PRY1, AFG3, YDL206W, YLR297W, OPT2, KRE9, VOA1, YNL217W, CWP1, CCW12, CPR2, BGL2, AMS1, EGT2, YIL089W, YOL019W, NPC2, DIP5, INA1, SCH9, DDR2, PST1, SDH2, PEP4, SEC17, GTR2, ECM38, PHM7, AVT6, ERV25, YLR001C, LCL2, URA7, YCL048W-A, PHM6
323	lytic vacuole	0.00053134	PHM7, AVT6, ECM38, GTR2, PHM6, YCL048W-A, URA7, ERV25, YLR001C, LCL2, DIP5, NPC2, YIL089W, YOL019W, EGT2, AMS1, BGL2, SEC17, SDH2, PEP4, PST1, DDR2, SCH9, INA1, YDL206W, PRY1, AFG3, YLR297W, VHC1, TNA1, EXG1, DAP2, FPR2, TFS1, CPR2, CCW12, CWP1, VOA1, YNL217W, KRE9, OPT2, FLC1, PIN2, ATG8, MTC5, APE1, YPT7, AQR1, SGA1, IZH2, ERV2
5773	vacuole	0.000719823	AMS1, EGT2, BGL2, DIP5, NPC2, YOL019W, YIL089W, PST1, DDR2, SCH9, INA1, SEC17, SDH2, PEP4, GTR2, PHM7, GEX2, AVT6, ECM38, URA7, ATG32, ERV25, YLR001C, LCL2, PHM6, YCL048W-A, PIN2, ATG8, FLC1, ATG15, SGA1, IZH2, AQR1, ERV2, MTC5, APE1, YPT7, EXG1, DAP2, TFS1, FPR2, PRY1, YDL206W, AFG3, YLR297W, VHC1, TNA1, ATG9, OPT2, KRE9, CCW12, CPR2, CWP1, VOA1, YNL217W
5753	mitochondrial proton-transporting ATP synthase complex	0.000752883	ATP7, TIM11, ATP14, ATP16, ATP19, ATP4, ATP3, ATP17
45259	proton-transporting ATP synthase complex	0.000752883	ATP17, ATP4, ATP19, ATP3, ATP7, TIM11, ATP14, ATP16
5576	extracellular region	0.000778949	EGT2, HPF1, BGL2, PIR3, SED1, PST1, SOD1, SCW11, ACB1, EXG1, CCW14, PRY1, PIR1, PRY3, YBR067C, KRE9, YLR001C, CWP2, CPR2, CCW12, CWP1
44422	organelle part	0.00444809	GMH1, MDH3, SOD2, IZH1, VHC1, COX5B, SKP1, COX13, DBP7, HMG2, ATG9, RPC37, VOA1, RPL9B, ERG3, YPT31, SPS19, PHB1, YIL160C, ATG15, IRC15, QCR10, SOD1, ERV2, RRP15, ATG33, MSS116, RPS6B, YKL148C, RCF1, YRA1, ACC1, PUP1, HSH49, RSM27, ASH1, COX8, ATP7, RPC17, ZEO1, COX26, ERF2, YEL024W, RRN11, YOL019W, MIC26, NSR1, GPM1, DIP5, PUP3, HTB1, MRP17, YBL059W, GLN1, ERG25, MGA2, YPR098C, AFG3, SND3, YDL02…
44446	intracellular organelle part	0.00554852	ATG8, KDX1, RPL7B, YBL095W, COX12, RPS17B, ATP14, QCR9, YPT7, MRP13, SFT1, NSG2, TFS1, MNN9, RPL12B, FRQ1, RPS9A, PIR1, OLE1, YLR297W, CMC2, GTT1, NOP4, OPT2, TOA2, CBP4, YNL217W, FIS1, COX4, STH1, AMS1, RDS3, SCH9, RTC6, SYM1, TRX2, ATP4, TIM8, SDH2, 21S_RRNA, RPL35B, COX7, GEX2, MRPL7, RPS14B, FLC2, SOM1, FMP33, HRD1, PHM6, MRPL51, HSK3, LSM7, VPS28, FUN14, APS1, RPL41B, FLC1, FRT1, HHT1, ILV5,…

## Sheet: Table S11 GO_RNA biosynthsis
Genes of the GO term "RNA biosynthesis process"
Gene	Function	Process-involvement
NAM7	ATP-dependent RNA helicase	involved in nonsense mediated mRNA decay; required for efficient translation termination at nonsense codons and targeting of NMD substrates to P-bodies
FCP1	Carboxy-terminal domain (CTD) phosphatase	essential for dephosphorylation of the repeated C-terminal domain of the RNA polymerase II large subunit (Rpo21p)
VPS36	Component of the ESCRT-II complex	contains the GLUE (GRAM Like Ubiquitin binding in EAP45) domain which is involved in interactions with ESCRT-I and ubiquitin-dependent sorting of proteins into the endosome
NUT1	Component of the RNA polymerase II mediator complex	mediator is required for transcriptional activation and also has a role in basal transcription
DEP1	Component of the Rpd3L histone deacetylase complex	required for diauxic shift-induced histone H2B deposition onto rDNA genes; transcriptional modulator involved in regulation of structural phospholipid biosynthesis genes and metabolically unrelated genes,
RSC6	Component of the RSC chromatin remodeling complex	essential for mitotic growth
MOD5	Delta 2-isopentenyl pyrophosphate:tRNA isopentenyl transferase	required for biosynthesis of isopentenyladenosine in mitochondrial and cytoplasmic tRNAs; also has a role in tRNA gene-mediated silencing
POL5	DNA Polymerase phi essential for ribosome biogenesis	required for synthesis of rRNA and maturation of 60S ribosomal subunit
SCP160	Essential RNA-binding G protein effector	ligand-activated RNA-binding protein that delivers RNAs involved in polarization and perpetualizing mating signal to shmoo tip during pheromone signaling
DST1	General transcription elongation factor TFIIS	enables RNA polymerase II to read through blocks to elongation by stimulating cleavage of nascent transcripts stalled at transcription arrest sites; maintains RNAPII elongation activity on ribosomal protein genes during conditions of transcriptional stress
RNA1	GTPase	GTPase activating protein (GAP) for Gsp1p; involved in nuclear transport
HXK2	Hexokinase isoenzyme 2	phosphorylates glucose in cytosol; predominant hexokinase during growth on glucose; represses expression of HXK1, GLK1, induces expression of its own gene
JHD2	JmjC domain family histone demethylase	promotes global demethylation of H3K4 and repression of noncoding intergenic transcription during sporulation
MAL13	MAL-activator protein	part of complex locus MAL1
MAL33	MAL-activator protein	part of complex locus MAL3
DIG1	MAP kinase-responsive inhibitor of the Ste12p transcription factor	involved in the regulation of mating-specific genes and the invasive growth pathway
KSS1	Mitogen-activated protein kinase (MAPK)	involved in signal transduction pathways that control filamentous growth and pheromone response
EMI2	Non-essential protein of unknown function	required for transcriptional induction of the early meiotic-specific transcription factor IME1
ETT1	Nuclear protein	inhibits replication of Brome mosaic virus; S. cerevisiae is a model system for studying replication of positive-strand RNA viruses in their natural hosts; deletion increases stop codon readthrough
UTP10	Nucleolar protein	component of the small subunit (SSU) processome containing the U3 snoRNA that is involved in processing of pre-18S rRNA
NUP145	Part of nuclear pore subcomplex	N-terminal fragment that is one of several FG-nucleoporins within the NPC central core directly responsible for nucleocytoplasmic transport;
CAF120	Part of the CCR4-NOT transcriptional regulatory complex	involved in controlling mRNA initiation, elongation, and degradation
FMS1	Polyamine oxidase	converts spermine to spermidine, which is required for the essential hypusination modification of translation factor eIF-5A
BUD14	Protein involved in bud-site selection	Bud14p-Glc7p complex is a cortical regulator of dynein; forms a complex with Kel1p and Kel2p that regulates Bnr1p (formin) to affect actin cable assembly cytokinesis, and polarized growth
FRA1	Protein involved in negative regulation of iron regulon transcription	forms an iron independent complex with Fra2p, Grx3p, and Grx4p; cytosolic; mutant fails to repress transcription of iron regulon and is defective in spore formation
RRN9	Protein involved in promoting high level transcription of rDNA	subunit of UAF (upstream activation factor) for RNA polymerase I
ESC1	Protein involved in telomeric silencing	required for quiescent cell telomere hypercluster localization at nuclear membrane vicinity
RBA50	Protein involved in transcription	interacts with RNA polymerase II subunits Rpb2p, Rpb3, and Rpb11p
MGA1	Protein similar to heat shock transcription factor	multicopy suppressor of pseudohyphal growth defects of ammonium permease mutants
YTA7	Protein that localizes to chromatin	has a role in regulation of histone gene expression
YPR196W	Putative maltose-responsive transcription factor	uncharacterized
YJL206C	Putative protein of unknown function	similar to transcriptional regulators from the Zn[2]-Cys[6] binuclear cluster protein family
SIP3	Putative sterol transfer protein	has a probable role in retrograde transport of sterols from the plasma membrane to the ER
GSP1	Ran GTPase	GTP binding protein (mammalian Ranp homolog) involved in the maintenance of nuclear organization, RNA processing and transport
ZDS1	regulating Swe1p-dependent polarized growth	involved in maintaining Cdc55p in the cytoplasm where it promotes mitotic entry; involved in mitotic exit through Cdc14p regulation
MFG1	Regulator of filamentous growth	interacts with FLO11 promoter and regulates FLO11 expression; binds to transcription factors Flo8p and Mss11p
RPC53	RNA polymerase III subunit C53	Trascription of tRNA and some rRNA
RPC82	RNA polymerase III subunit C82	Trascription of tRNA and some rRNA
NRD1	RNA-binding subunit of Nrd1 complex	complex interacts with exosome to mediate 3'-end formation of some mRNAs, snRNAs, snoRNAs, and CUTs; interacts with CTD of RNA pol II large subunit Rpo21p at phosphorylated Ser5 to direct transcription termination of non-polyadenylated transcripts;
CFT1	RNA-binding subunit of the mRNA cleavage and polyadenylation factor	involved in poly(A) site recognition and required for both pre-mRNA cleavage and polyadenylation
NNT1	S-adenosylmethionine-dependent methyltransferase	novel N-terminal protein methyltransferase that trimethylates the N-terminal glycine residue (G2) and also dimethylates lysine (K3) on elongation factor eEF1A
CDC7	Ser/Thr kinase and catalytic subunit of DDK (Dbf4-dependent kinase)	required for origin firing and replication initiation
ECM22	Sterol regulatory element binding protein	regulates transcription of sterol biosynthetic genes upon sterol depletion
TAF9	Subunit (17 kDa) of TFIID and SAGA complexes	involved in RNA polymerase II transcription initiation and in chromatin modification
DPB2	subunit of DNA polymerase II	required for maintenance of fidelity of chromosomal replication
ELP2	Subunit of Elongator complex	Elongator complex is required for modification of wobble nucleosides in tRNA
TRA1	Subunit of SAGA and NuA4 histone acetyltransferase complexes	interacts with acidic activators (e.g., Gal4p) which leads to transcription activation
SIF2	subunit of Set3C histone deacetylase complex	omplex represses early/middle sporulation genes; antagonizes telomeric silencing
YKU80	Subunit of telomeric Ku complex (Yku70p-Yku80p)	involved in telomere length maintenance, structure and telomere position effect; required for localization of telomerase ribonucleoprotein via interaction with TLC1 guide RNA
TFB1	Subunit of TFIIH and nucleotide excision repair factor 3 complexes	required for nucleotide excision repair, target for transcriptional activators
HDA2	Subunit of the HDA1 histone deacetylase complex	possibly tetrameric trichostatin A-sensitive class II histone deacetylase complex contains Hda1p homodimer and an Hda2p-Hda3p heterodimer
SPT16	Subunit of the heterodimeric FACT complex (Spt16p-Pob3p)	FACT associates with chromatin via interaction with Nhp6Ap and Nhp6Bp, and reorganizes nucleosomes to facilitate access to DNA by RNA and DNA polymerases; specifically required for diauxic shift-induced H2B deposition onto rDNA genes
NUT2	Subunit of the RNA polymerase II mediator complex	conserved from yeast to human; associates with core polymerase subunits to form the RNA polymerase II holoenzyme; required for transcriptional activation and has a role in basal transcription
SRB8	Subunit of the RNA polymerase II mediator complex	associates with core polymerase subunits to form the RNA polymerase II holoenzyme; essential for transcriptional regulation; involved in glucose repression
MED4	Subunit of the RNA polymerase II mediator complex	associates with core polymerase subunits to form the RNA polymerase II holoenzyme; essential for transcriptional regulation
MED7	Subunit of the RNA polymerase II mediator complex	associates with core polymerase subunits to form the RNA polymerase II holoenzyme
ROX3	Subunit of the RNA polymerase II mediator complex	associates with core polymerase subunits to form the RNA polymerase II holoenzyme
SAS5	Subunit of the SAS complex (Sas2p, Sas4p, Sas5p)	acetylates free histones and nucleosomes and regulates transcriptional silencing
SNT1	Subunit of the Set3C deacetylase complex	interacts directly with the Set3C subunit, Sif2p; putative DNA-binding protein
SNF5	Subunit of the SWI/SNF chromatin remodeling complex	involved in transcriptional regulation; functions interdependently in transcriptional activation with Snf2p and Snf6p
SNF6	Subunit of the SWI/SNF chromatin remodeling complex	involved in transcriptional regulation
HPR1	Subunit of THO/TREX complexes	this complex couple transcription elongation with mitotic recombination and with mRNA metabolism and export, subunit of an RNA Pol II complex
TAF3	TFIID subunit (47 kDa)	involved in promoter binding and RNA polymerase II transcription initiation
TAF8	TFIID subunit (65 kDa)	involved in RNA polymerase II transcription initiation
UPC2	Transcription factor	induces sterol biosynthetic genes, upon sterol depletion; acts as a sterol sensor, binding ergosterol in sterol rich conditions
GLN3	Transcription factor	Transcriptional activator in nitrogen catabolite repression system
ACA1	Transcription factor	binds as a homodimer to the ATF/CREB consensus sequence TGACGTCA; important for carbon source utilization
LYS14	Transcription factor	involved in the regulation of genes of the lysine biosynthesis pathway
CRZ1	Transcription factor	activates transcription of stress response genes
STB5	Transcription factor	involved in regulating multidrug resistance and oxidative stress response
YAP6	Transcription factor	physically interacts with the Tup1-Cyc8 complex and recruits Tup1p to its targets; overexpression increases sodium and lithium tolerance; computational analysis suggests a role in regulation of expression of genes involved in carbohydrate metabolism
STP1	Transcription factor	activates transcription of amino acid permease genes and may have a role in tRNA processing
SMP1	Transcription factor	involved in osmotic stress response
UGA3	Transcription factor	binds to DNA elements found in the promoters of target genes and increases their expression in the presence of GABA
CST6	Transcription factor	involved in stress-responsive regulatory network; mediates transcriptional activation of NCE103 in response to low CO2 levels; proposed to be a regulator of oleate responsive genes; involved in utilization of non-optimal carbon sources
CUP2	Transcription factor	activates transcription of the metallothionein genes CUP1-1 and CUP1-2 in response to elevated copper concentrations
YPR009W	Transcription factor	positively regulates sterol uptake under anaerobic conditions with SUT1; represses filamentation-inducing genes during non-starvation conditions
YHR177W	Transcription factor (putative)	containing a WOPR domain; binds DNA in vitro
TOG1	Transcription factor (Transcriptional activator of oleate genes)	regulates genes involved in fatty acid utilization; zinc cluster protein
MBF1	Transcription factor (Transcriptional coactivator)	bridges the DNA-binding region of Gcn4p and TATA-binding protein Spt15p
STP2	Transcriptiona factor	activated by proteolytic processing in response to signals from the SPS sensor system for external amino acids; activates transcription of amino acid permease genes
NDD1	Transcriptional activator	essential for nuclear division
CAT8	Transcriptional activator	necessary for derepression of a variety of genes under non-fermentative growth conditions, active after diauxic shift, binds carbon source responsive elements
CYC8	Transcriptional Co-repressor	acts as part of a transcriptional co-activator complex that recruits the SWI/SNF and SAGA complexes to promoters
MIG3	Transcriptional regulator	has a major role in catabolite repression and ethanol response in some other strains; involved in response to toxic agents; phosphorylation by Snf1p or the Mec1p pathway inactivates Mig3p
RIM101	Transcriptional repressor	nvolved in alkaline responsive gene repression as part of adaptation to alkaline conditions; involved in cell wall assembly
NRG1	Transcriptional repressor	recruits the Cyc8p-Tup1p complex to promoters; mediates glucose repression
MOT2	Ubiquitin-protein ligase subunit of the CCR4-NOT complex	with Ubc4p, ubiquitinates nascent polypeptide-associated complex subunits and histone demethyase Jhd2p; CCR4-NOT has roles in transcription regulation, mRNA degradation, and post-transcriptional modifications;
